# Supplementary material for: Protein Signature Differentiating Neutrophils and Myeloid-Derived Suppressor Cells Determined Using a Human Isogenic Cell Line Model and Protein Profiling
Source: Cells. 2024 May 7;13(10):795. doi: 10.3390/cells13100795 (PMC11119164; doi:10.3390/cells13100795)
Supplement: Supplementary file 1 [file cells-13-00795-s001.zip]

Archive with 1 entries (1 files):
- cells-2918091-supplementary.xlsx
