# Supplementary material for: Protein Signature Differentiating Neutrophils and Myeloid-Derived Suppressor Cells Determined Using a Human Isogenic Cell Line Model and Protein Profiling
Source: Cells. 2024 May 7;13(10):795. doi: 10.3390/cells13100795 (PMC11119164; doi:10.3390/cells13100795)
Supplement: Supplementary file 1 [file cells-13-00795-s001.zip › cells-2918091-supplementary.xlsx]

## Sheet: Table S1
Supplementary Table S1. Total Proteins detected by Global Proteomics in iPMNs and iMDSCs.
Accession	Description	iPMN-1	iPMN-2	iPMN-3	iMDSC-1	iMDSC-2	iMDSC-3	GeneName	iMDSC-iPMN_logFC	iMDSC-iPMN_p.value	iMDSC-iPMN_fdr
H3BTP0	Cysteine-rich secretory protein LCCL domain-containing 2 (Fragment) OS=Homo sapiens OX=9606 GN=CRISPLD2 PE=1 SV=8	7.54071	7.3837	7.61839	4.33628	4.45943	3.81762	CRISPLD2	-3.30982	6.83656e-09	2.35321e-06
Q9Y287	Integral membrane protein 2B OS=Homo sapiens OX=9606 GN=ITM2B PE=1 SV=1	7.44543	7.24127	7.75889	4.18587	4.40599	4.61471	ITM2B	-3.07967	8.77114e-09	2.35321e-06
O15389	Sialic acid-binding Ig-like lectin 5 OS=Homo sapiens OX=9606 GN=SIGLEC5 PE=1 SV=1	7.25267	7.61545	7.54303	4.61471	4.48543	4.58496	SIGLEC5	-2.90868	1.31661e-09	1.99419e-06
Q8N423	Leukocyte immunoglobulin-like receptor subfamily B member 2 OS=Homo sapiens OX=9606 GN=LILRB2 PE=1 SV=4	7.27612	7.58271	7.52199	4.52356	4.7866	4.63227	LILRB2	-2.8128	1.98085e-09	1.99419e-06
P69905	Hemoglobin subunit alpha OS=Homo sapiens OX=9606 GN=HBA1 PE=1 SV=2	7.3966	7.20359	7.74214	4.2555	4.83289	4.82273	HBA1	-2.81041	8.91725e-08	5.55128e-06
P69905	Hemoglobin subunit alpha OS=Homo sapiens OX=9606 GN=HBA1 PE=1 SV=2	7.3966	7.20359	7.74214	4.2555	4.83289	4.82273	HBA2	-2.81041	8.91725e-08	5.55128e-06
P02765	Alpha-2-HS-glycoprotein OS=Homo sapiens OX=9606 GN=AHSG PE=1 SV=2	6.97154	7.61471	7.65893	5.20163	4.3505	4.65535	AHSG	-2.67923	1.10823e-06	1.83768e-05
P07996	Thrombospondin-1 OS=Homo sapiens OX=9606 GN=THBS1 PE=1 SV=2	7.38111	7.28725	7.62936	4.50462	4.53605	5.29278	THBS1	-2.65475	3.19225e-07	9.90357e-06
O60268	Uncharacterized protein KIAA0513 OS=Homo sapiens OX=9606 GN=KIAA0513 PE=1 SV=1	7.37851	7.38974	7.52748	5.1127	5.16993	4.06178	KIAA0513	-2.65044	2.27973e-06	2.94613e-05
Q9NVJ2	ADP-ribosylation factor-like protein 8B OS=Homo sapiens OX=9606 GN=ARL8B PE=1 SV=1	7.42626	7.17493	7.67243	4.51728	5.2891	4.56071	ARL8B	-2.63551	4.51945e-07	1.12841e-05
Q9H1U4	Multiple epidermal growth factor-like domains protein 9 OS=Homo sapiens OX=9606 GN=MEGF9 PE=2 SV=3	7.24982	7.43379	7.61985	4.80219	4.71699	4.91169	MEGF9	-2.6242	3.7076e-09	1.99419e-06
F5H5Q2	Activin receptor type-1B (Fragment) OS=Homo sapiens OX=9606 GN=ACVR1B PE=1 SV=1	7.40854	7.01123	7.77281	4.43962	5.22497	4.87283	ACVR1B	-2.55172	1.14353e-06	1.86683e-05
Q9UM07	Protein-arginine deiminase type-4 OS=Homo sapiens OX=9606 GN=PADI4 PE=1 SV=2	7.49745	7.5345	7.22593	5.06178	4.77083	4.88264	PADI4	-2.51421	7.06597e-09	2.35321e-06
Q9H1E3	Nuclear ubiquitous casein and cyclin-dependent kinase substrate 1 OS=Homo sapiens OX=9606 GN=NUCKS1 PE=1 SV=1	7.28263	7.45121	7.52826	4.9542	5.07039	4.71699	NUCKS1	-2.50684	6.76957e-09	2.35321e-06
P30273	High affinity immunoglobulin epsilon receptor subunit gamma OS=Homo sapiens OX=9606 GN=FCER1G PE=1 SV=1	7.38629	7.44211	7.43879	5.10852	4.83289	4.81762	FCER1G	-2.50272	2.70526e-09	1.99419e-06
P05109	Protein S100-A8 OS=Homo sapiens OX=9606 GN=S100A8 PE=1 SV=1	7.25456	7.40003	7.57818	4.99095	4.88753	4.99548	S100A8	-2.45293	3.62706e-09	1.99419e-06
A9X3U0	BSK65-TEST2 OS=Homo sapiens OX=9606 GN=RNF185 PE=1 SV=1	7.31651	7.55152	7.35755	5.0917	4.56071	5.22497		-2.4494	1.24579e-07	6.2938e-06
A0A2R8YF77	Rho family-interacting cell polarization regulator 2 OS=Homo sapiens OX=9606 GN=RIPOR2 PE=1 SV=1	7.37417	7.53605	7.31198	5.18587	4.65535	5.0917	RIPOR2	-2.42976	4.23278e-08	3.87506e-06
P00738	Haptoglobin OS=Homo sapiens OX=9606 GN=HP PE=1 SV=1	7.30378	7.36894	7.53993	4.90689	5.12516	4.98641	HP	-2.39807	3.84402e-09	1.99419e-06
Q8NGA1	Olfactory receptor 1M1 OS=Homo sapiens OX=9606 GN=OR1M1 PE=2 SV=1	7.34074	7.42794	7.42962	5.08321	4.96809	5.0917	OR1M1	-2.35176	1.46552e-09	1.99419e-06
Q9H4I9	Essential MCU regulator, mitochondrial OS=Homo sapiens OX=9606 GN=SMDT1 PE=1 SV=1	7.36019	7.20457	7.60214	4.848	5.12516	5.17792	SMDT1	-2.33861	3.01028e-08	3.12333e-06
Q9UJ68	Mitochondrial peptide methionine sulfoxide reductase OS=Homo sapiens OX=9606 GN=MSRA PE=1 SV=1	7.25927	7.70044	7.17293	5.33985	5.07039	4.72247	MSRA	-2.33331	4.00181e-07	1.07383e-05
A0A2R8Y4M1	Chloride intracellular channel protein 5 OS=Homo sapiens OX=9606 GN=CLIC5 PE=1 SV=1	7.43713	7.32733	7.41532	4.90207	5.26303	5.04876	CLIC5	-2.32197	8.0618e-09	2.35321e-06
P11169	Solute carrier family 2, facilitated glucose transporter member 3 OS=Homo sapiens OX=9606 GN=SLC2A3 PE=1 SV=1	7.32193	7.42878	7.41447	5.02237	5.29646	4.97269	SLC2A3	-2.29122	8.06646e-09	2.35321e-06
A0A0G2JH37	Tapasin OS=Homo sapiens OX=9606 GN=TAPBP PE=1 SV=1	7.34518	7.41701	7.34074	4.98185	5.58496	4.94486	TAPBP	-2.19709	2.70455e-07	9.27867e-06
O00308	NEDD4-like E3 ubiquitin-protein ligase WWP2 OS=Homo sapiens OX=9606 GN=WWP2 PE=1 SV=2	7.7046	7.17991	7.15684	5.19771	5.54535	4.71699	WWP2	-2.19377	2.85644e-06	3.378e-05
Q99732	Lipopolysaccharide-induced tumor necrosis factor-alpha factor OS=Homo sapiens OX=9606 GN=LITAF PE=1 SV=2	7.33002	7.29829	7.47492	4.94486	5.47249	5.10852	LITAF	-2.19245	7.46862e-08	5.11381e-06
Q7Z7F7	39S ribosomal protein L55, mitochondrial OS=Homo sapiens OX=9606 GN=MRPL55 PE=1 SV=1	7.44543	7.23649	7.40599	4.97269	4.91648	5.63227	MRPL55	-2.18883	6.36367e-07	1.35521e-05
Q14764	Major vault protein OS=Homo sapiens OX=9606 GN=MVP PE=1 SV=4	7.31379	7.20261	7.54767	4.72247	5.40259	5.45286	MVP	-2.16205	1.13571e-06	1.86058e-05
P16403	Histone H1.2 OS=Homo sapiens OX=9606 GN=HIST1H1C PE=1 SV=2	7.41363	7.18289	7.47816	5.32553	5.27798	5.04876	H1-2	-2.1408	2.55937e-08	2.98742e-06
Q8IX19	Mast cell-expressed membrane protein 1 OS=Homo sapiens OX=9606 GN=MCEMP1 PE=1 SV=1	7.40088	7.24222	7.42038	5.1416	5.41616	5.1819	MCEMP1	-2.10794	1.53737e-08	2.68693e-06
B1APM4	Sterol O-acyltransferase 1 (Fragment) OS=Homo sapiens OX=9606 GN=SOAT1 PE=1 SV=1	7.62425	7.30743	7.08852	5.37156	5.14568	5.22882	SOAT1	-2.09138	1.27595e-07	6.2938e-06
P62273	40S ribosomal protein S29 OS=Homo sapiens OX=9606 GN=RPS29 PE=1 SV=2	7.51412	7.35755	7.16088	5.36807	5.26679	5.1819	RPS29	-2.07193	2.6555e-08	2.99101e-06
Q9BRA2	Thioredoxin domain-containing protein 17 OS=Homo sapiens OX=9606 GN=TXNDC17 PE=1 SV=1	7.37851	7.16792	7.47978	5.12516	5.42291	5.30743	TXNDC17	-2.05691	3.95241e-08	3.69076e-06
Q8IWA5	Choline transporter-like protein 2 OS=Homo sapiens OX=9606 GN=SLC44A2 PE=1 SV=3	7.27519	7.17991	7.55995	5.31832	5.16189	5.38198	SLC44A2	-2.05096	4.77733e-08	3.94978e-06
Q8N5W9	Refilin-B OS=Homo sapiens OX=9606 GN=RFLNB PE=1 SV=1	7.43796	7.45943	7.1127	5.52669	5.17393	5.17393	RFLNB	-2.04518	1.27843e-07	6.2938e-06
Q9Y5Y2	Cytosolic Fe-S cluster assembly factor NUBP2 OS=Homo sapiens OX=9606 GN=NUBP2 PE=1 SV=1	7.48784	7.25361	7.26585	5.19771	5.04439	5.65249	NUBP2	-2.03757	3.8051e-07	1.06762e-05
Q5SR44	Complement receptor type 1 OS=Homo sapiens OX=9606 GN=CR1 PE=1 SV=1	7.33539	7.19279	7.45286	5.37504	5.43962	5.25172	CR1	-1.97155	2.13927e-08	2.78623e-06
P27918	Properdin OS=Homo sapiens OX=9606 GN=CFP PE=1 SV=2	7.2854	7.21917	7.47573	5.39575	5.26679	5.41278	CFP	-1.96833	1.96089e-08	2.77437e-06
O43278	Kunitz-type protease inhibitor 1 OS=Homo sapiens OX=9606 GN=SPINT1 PE=1 SV=2	7.3345	7.17991	7.46107	5.1819	5.45943	5.42962	SPINT1	-1.96818	4.79748e-08	3.94978e-06
Q8N4L2	Type 2 phosphatidylinositol 4,5-bisphosphate 4-phosphatase OS=Homo sapiens OX=9606 GN=PIP4P2 PE=1 SV=1	7.42543	7.18488	7.31741	4.63807	5.62936	5.7761	PIP4P2	-1.96139	2.8443e-05	0.000168289
A0A0G2JNU6	Leukocyte-associated immunoglobulin-like receptor 1 OS=Homo sapiens OX=9606 GN=LAIR1 PE=1 SV=1	7.35315	7.12412	7.48059	5.10014	5.4822	5.50779	LAIR1	-1.95591	2.25005e-07	8.43604e-06
C9JAA8	Sperm-associated antigen 8 OS=Homo sapiens OX=9606 GN=SPAG8 PE=1 SV=1	7.3345	7.32733	7.30469	5.54226	5.1819	5.42626	SPAG8	-1.9387	3.67962e-08	3.58598e-06
O00241	Signal-regulatory protein beta-1 OS=Homo sapiens OX=9606 GN=SIRPB1 PE=1 SV=5	6.94953	7.4733	7.48543	5.29646	5.42291	5.4363	SIRPB1	-1.91753	4.0907e-07	1.0914e-05
Q9BXD5	N-acetylneuraminate lyase OS=Homo sapiens OX=9606 GN=NPL PE=1 SV=1	7.36019	7.30104	7.29094	5.37851	5.52356	5.3147	NPL	-1.9118	1.35325e-08	2.61174e-06
P18859	ATP synthase-coupling factor 6, mitochondrial OS=Homo sapiens OX=9606 GN=ATP5J PE=1 SV=1	7.07468	7.54458	7.30378	5.40599	5.32912	5.45615	ATP5PF	-1.91059	1.18919e-07	6.2938e-06
P06702	Protein S100-A9 OS=Homo sapiens OX=9606 GN=S100A9 PE=1 SV=1	7.23458	7.2211	7.48462	5.38198	5.41954	5.41278	S100A9	-1.90867	2.36481e-08	2.90561e-06
Q9Y3U8	60S ribosomal protein L36 OS=Homo sapiens OX=9606 GN=RPL36 PE=1 SV=3	7.20555	7.52042	7.19279	5.60881	5.41278	5.21335	RPL36	-1.89461	2.09614e-07	8.36983e-06
P24394	Interleukin-4 receptor subunit alpha OS=Homo sapiens OX=9606 GN=IL4R PE=1 SV=1	7.29278	7.2854	7.3336	5.80478	4.97728	5.47573	IL4R	-1.88467	2.47177e-06	3.07583e-05
P02768	Serum albumin OS=Homo sapiens OX=9606 GN=ALB PE=1 SV=2	7.14262	7.33092	7.43796	5.61176	5.1819	5.49185	ALB	-1.87533	2.14971e-07	8.36983e-06
A0A087WVZ0	Mitochondrial pyruvate carrier OS=Homo sapiens OX=9606 GN=MPC1 PE=1 SV=1	7.16289	7.61324	7.07788	5.54226	5.09592	5.67525	MPC1	-1.84686	2.9707e-06	3.44559e-05
P61020	Ras-related protein Rab-5B OS=Homo sapiens OX=9606 GN=RAB5B PE=1 SV=1	7.50462	7.16088	7.22497	5.36457	5.52042	5.47897	RAB5B	-1.84217	7.5673e-08	5.11381e-06
O75923	Dysferlin OS=Homo sapiens OX=9606 GN=DYSF PE=1 SV=1	7.35667	7.36107	7.17991	5.37504	5.56377	5.45615	DYSF	-1.83423	2.90596e-08	3.12333e-06
P16035	Metalloproteinase inhibitor 2 OS=Homo sapiens OX=9606 GN=TIMP2 PE=1 SV=2	7.1809	7.2182	7.48864	5.47573	5.35755	5.55459	TIMP2	-1.83329	7.2669e-08	5.06405e-06
C9JLU1	DNA-directed RNA polymerases I, II, and III subunit RPABC3 (Fragment) OS=Homo sapiens OX=9606 GN=POLR2H PE=1 SV=8	7.37417	7.11686	7.39403	5.24031	5.64097	5.50462	POLR2H	-1.83306	2.13296e-07	8.36983e-06
P10620	Microsomal glutathione S-transferase 1 OS=Homo sapiens OX=9606 GN=MGST1 PE=1 SV=1	7.51254	7.08321	7.27146	5.50779	5.70874	5.15381	MGST1	-1.83229	1.1574e-06	1.87635e-05
Q9Y286	Sialic acid-binding Ig-like lectin 7 OS=Homo sapiens OX=9606 GN=SIGLEC7 PE=1 SV=1	7.03342	7.43296	7.40088	5.60585	5.35403	5.44626	SIGLEC7	-1.82038	2.27659e-07	8.43604e-06
Q13153	Serine/threonine-protein kinase PAK 1 OS=Homo sapiens OX=9606 GN=PAK1 PE=1 SV=2	7.1819	7.31016	7.39232	5.52356	5.47573	5.44294	PAK1	-1.81404	2.17454e-08	2.78623e-06
Q96F24	Nuclear receptor-binding factor 2 OS=Homo sapiens OX=9606 GN=NRBF2 PE=1 SV=1	7.06824	7.3505	7.44626	5.61765	5.56071	5.24793	NRBF2	-1.8129	3.59315e-07	1.02923e-05
P02649	Apolipoprotein E OS=Homo sapiens OX=9606 GN=APOE PE=1 SV=1	7.29278	6.96232	7.58045	5.46923	5.58796	5.34696	APOE	-1.81046	8.92354e-07	1.602e-05
Q8N386	Leucine-rich repeat-containing protein 25 OS=Homo sapiens OX=9606 GN=LRRC25 PE=1 SV=2	7.35403	7.05637	7.45286	5.47249	5.39917	5.56986	LRRC25	-1.80725	1.36148e-07	6.2938e-06
K7ELG9	Protein LSM12 homolog OS=Homo sapiens OX=9606 GN=LSM12 PE=1 SV=1	7.3147	7.1809	7.3345	4.82273	5.78921	5.82528	LSM12	-1.79763	3.0323e-05	0.00017463
P19878	Neutrophil cytosol factor 2 OS=Homo sapiens OX=9606 GN=NCF2 PE=1 SV=2	7.29094	7.33718	7.24603	5.42962	5.55459	5.51412	NCF2	-1.79194	1.58487e-08	2.68693e-06
P48059	LIM and senescent cell antigen-like-containing domain protein 1 OS=Homo sapiens OX=9606 GN=LIMS1 PE=1 SV=4	7.2817	7.34518	7.24222	5.45615	5.37851	5.66676	LIMS1	-1.78923	4.81587e-08	3.94978e-06
E9PRZ9	Chromosome 11 open reading frame 58 (Fragment) OS=Homo sapiens OX=9606 GN=C11orf58 PE=1 SV=1	7.10224	7.22207	7.52121	5.32193	5.62936	5.52669	C11orf58	-1.78918	3.19934e-07	9.90357e-06
P12259	Coagulation factor V OS=Homo sapiens OX=9606 GN=F5 PE=1 SV=4	7.26679	7.24698	7.35579	5.53916	5.53294	5.43962	F5	-1.78594	1.6689e-08	2.68693e-06
Q9BXS4	Transmembrane protein 59 OS=Homo sapiens OX=9606 GN=TMEM59 PE=1 SV=1	7.3336	7.16692	7.32912	5.94486	5	5.54226	TMEM59	-1.78084	1.02954e-05	8.1061e-05
Q8NDH3	Probable aminopeptidase NPEPL1 OS=Homo sapiens OX=9606 GN=NPEPL1 PE=1 SV=3	7.39146	7.1809	7.27146	5.55766	5.70044	5.29646	NPEPL1	-1.76309	1.92039e-07	8.06022e-06
P10124	Serglycin OS=Homo sapiens OX=9606 GN=SRGN PE=1 SV=3	7.21237	7.03342	7.56224	5.39575	5.66676	5.48864	SRGN	-1.7523	7.14635e-07	1.45071e-05
D6RFZ2	TBC1 domain family member 8B OS=Homo sapiens OX=9606 GN=TBC1D8B PE=1 SV=1	7.16491	7.12825	7.51254	5.18982	5.70598	5.68089	TBC1D8B	-1.743	1.96864e-06	2.64126e-05
P36222	Chitinase-3-like protein 1 OS=Homo sapiens OX=9606 GN=CHI3L1 PE=1 SV=2	7.19476	7.16892	7.46189	5.69766	5.46271	5.4363	CHI3L1	-1.74297	1.66873e-07	7.49165e-06
Q7L266	Isoaspartyl peptidase/L-asparaginase OS=Homo sapiens OX=9606 GN=ASRGL1 PE=1 SV=2	7.26115	7.21237	7.3637	5.4822	5.65535	5.47573	ASRGL1	-1.74131	3.84624e-08	3.66492e-06
A0A2R8YG42	Rho guanine nucleotide exchange factor 7 OS=Homo sapiens OX=9606 GN=ARHGEF7 PE=1 SV=1	7.30378	7.24413	7.29278	5.60585	5.53294	5.47897	ARHGEF7	-1.74098	1.91127e-08	2.77437e-06
P09769	Tyrosine-protein kinase Fgr OS=Homo sapiens OX=9606 GN=FGR PE=1 SV=2	7.3966	7.29646	7.12619	5.37156	5.42962	5.80993	FGR	-1.73605	4.79731e-07	1.1666e-05
Q3SXM5	Inactive hydroxysteroid dehydrogenase-like protein 1 OS=Homo sapiens OX=9606 GN=HSDL1 PE=1 SV=3	7.39146	7.35138	7.06717	5.61471	5.50462	5.53294	HSDL1	-1.71924	1.09696e-07	6.1707e-06
Q96EL3	39S ribosomal protein L53, mitochondrial OS=Homo sapiens OX=9606 GN=MRPL53 PE=1 SV=1	7.33092	7.09592	7.36894	5.40599	5.87774	5.38198	MRPL53	-1.71002	1.12332e-06	1.85149e-05
P59768	Guanine nucleotide-binding protein G(I)/G(S)/G(O) subunit gamma-2 OS=Homo sapiens OX=9606 GN=GNG2 PE=1 SV=2	7.42794	6.94251	7.40259	5.54844	5.64386	5.48543	GNG2	-1.69844	6.92499e-07	1.43065e-05
P28799	Granulins OS=Homo sapiens OX=9606 GN=GRN PE=1 SV=2	7.13031	7.30834	7.36019	5.6865	5.40259	5.62352	GRN	-1.69541	1.37522e-07	6.29502e-06
Q9H8M2	Bromodomain-containing protein 9 OS=Homo sapiens OX=9606 GN=BRD9 PE=1 SV=2	7.29186	6.74416	7.65392	5.73335	5.38888	5.51096	BRD9	-1.68558	1.77086e-05	0.000116947
J3KNF4	Copper chaperone for superoxide dismutase OS=Homo sapiens OX=9606 GN=CCS PE=1 SV=1	7.14364	7.14466	7.46352	5.11686	5.97728	5.61176	CCS	-1.68197	1.36378e-05	9.75321e-05
Q9H3M7	Thioredoxin-interacting protein OS=Homo sapiens OX=9606 GN=TXNIP PE=1 SV=1	7.00787	7.46597	7.2182	6.2854	5.01792	5.36457	TXNIP	-1.67472	0.000187833	0.000687299
E7EV89	Lysine-specific demethylase 5A (Fragment) OS=Homo sapiens OX=9606 GN=KDM5A PE=1 SV=1	7.31832	7.1639	7.26491	4.98185	5.90448	5.8505	KDM5A	-1.6701	2.94398e-05	0.000172015
Q15722	Leukotriene B4 receptor 1 OS=Homo sapiens OX=9606 GN=LTB4R PE=1 SV=2	7.29737	7.2211	7.26866	5.42626	5.66391	5.6893	LTB4R	-1.66922	7.89001e-08	5.18852e-06
Q9UGN4	CMRF35-like molecule 8 OS=Homo sapiens OX=9606 GN=CD300A PE=1 SV=2	7.37851	7.1375	7.2555	5.55459	5.7761	5.46597	CD300A	-1.65828	1.93349e-07	8.06022e-06
P17676	CCAAT/enhancer-binding protein beta OS=Homo sapiens OX=9606 GN=CEBPB PE=1 SV=2	7.39489	6.85549	7.46271	5.44294	5.91409	5.38198	CEBPB	-1.65803	1.04687e-05	8.17365e-05
M9MML6	Low affinity immunoglobulin gamma Fc region receptor III-B OS=Homo sapiens OX=9606 GN=FCGR3B PE=1 SV=1	7.16491	7.15279	7.44045	5.56682	5.74416	5.50779		-1.64646	2.20318e-07	8.42376e-06
P43353	Aldehyde dehydrogenase family 3 member B1 OS=Homo sapiens OX=9606 GN=ALDH3B1 PE=1 SV=1	6.95536	7.04767	7.67737	5.7866	5.4363	5.53605	ALDH3B1	-1.64048	9.93714e-06	8.01275e-05
P00747	Plasminogen OS=Homo sapiens OX=9606 GN=PLG PE=1 SV=2	7.18686	7.10748	7.44294	5.92125	5.55152	5.3505	PLG	-1.63801	2.35546e-06	3.00481e-05
Q9UEY8	Gamma-adducin OS=Homo sapiens OX=9606 GN=ADD3 PE=1 SV=1	7.33896	7.22978	7.19377	5.77083	5.46597	5.61176	ADD3	-1.63798	1.29429e-07	6.2938e-06
K7ERC8	3-ketodihydrosphingosine reductase OS=Homo sapiens OX=9606 GN=KDSR PE=1 SV=2	7.1639	7.18587	7.39232	5.24031	5.78921	5.80478	KDSR	-1.63593	2.66397e-06	3.25367e-05
O60486	Plexin-C1 OS=Homo sapiens OX=9606 GN=PLXNC1 PE=1 SV=1	7.35491	7.15886	7.224	5.43296	5.77873	5.69488	PLXNC1	-1.6104	2.78216e-07	9.34525e-06
P11413	Glucose-6-phosphate 1-dehydrogenase OS=Homo sapiens OX=9606 GN=G6PD PE=1 SV=4	7.42291	7.29829	6.99661	5.44294	5.7866	5.66391	G6PD	-1.60812	1.02629e-06	1.75755e-05
P02675	Fibrinogen beta chain OS=Homo sapiens OX=9606 GN=FGB PE=1 SV=2	7.27426	6.73335	7.61102	6.02901	5.26679	5.50779	FGB	-1.60502	8.83123e-05	0.000383968
P02751	Fibronectin OS=Homo sapiens OX=9606 GN=FN1 PE=1 SV=4	7.23745	6.3837	7.83479	5.93546	5.22882	5.47897	FN1	-1.60423	0.000715461	0.00197195
Q03169	Tumor necrosis factor alpha-induced protein 2 OS=Homo sapiens OX=9606 GN=TNFAIP2 PE=2 SV=2	7.01681	7.33985	7.30287	4.89239	5.81506	6.14568	TNFAIP2	-1.60213	0.000213829	0.000762111
P34910	Protein EVI2B OS=Homo sapiens OX=9606 GN=EVI2B PE=1 SV=2	7.21432	7.20457	7.31741	5.65821	5.71973	5.56071	EVI2B	-1.59922	5.75388e-08	4.30576e-06
P14598	Neutrophil cytosol factor 1 OS=Homo sapiens OX=9606 GN=NCF1 PE=1 SV=4	7.41785	7.28355	7.01681	5.58796	5.67525	5.66107	NCF1	-1.59798	3.15367e-07	9.90357e-06
P08758	Annexin A5 OS=Homo sapiens OX=9606 GN=ANXA5 PE=1 SV=2	7.23266	7.1918	7.30287	5.45286	5.73877	5.76288	ANXA5	-1.59094	2.02141e-07	8.2789e-06
Q9Y2Q5	Ragulator complex protein LAMTOR2 OS=Homo sapiens OX=9606 GN=LAMTOR2 PE=1 SV=1	7.27146	7.06609	7.37243	5.63517	5.88509	5.42626	LAMTOR2	-1.58782	1.10257e-06	1.83768e-05
Q9H7M9	V-type immunoglobulin domain-containing suppressor of T-cell activation OS=Homo sapiens OX=9606 GN=VSIR PE=1 SV=3	7.01235	7.30195	7.39403	5.74953	5.51728	5.68089	VSIR	-1.58688	4.99502e-07	1.20215e-05
Q9BXW7	Haloacid dehalogenase-like hydrolase domain-containing 5 OS=Homo sapiens OX=9606 GN=HDHD5 PE=1 SV=1	7.19081	7.11061	7.3837	5.32912	6.1375	5.46271	HDHD5	-1.58527	1.82744e-05	0.000119502
P20702	Integrin alpha-X OS=Homo sapiens OX=9606 GN=ITGAX PE=1 SV=3	7.19771	7.21723	7.31016	5.60881	5.69766	5.67243	ITGAX	-1.58207	4.70734e-08	3.94978e-06
P23141	Liver carboxylesterase 1 OS=Homo sapiens OX=9606 GN=CES1 PE=1 SV=2	7.27984	7.10538	7.33181	5.72792	5.64962	5.60288	CES1	-1.57887	1.01516e-07	6.15556e-06
Q9UBR5	Chemokine-like factor OS=Homo sapiens OX=9606 GN=CKLF PE=2 SV=1	7.51649	7.22689	6.87406	5.29646	6.2384	5.35755	CKLF	-1.57501	0.000138094	0.000536853
Q7Z6I6	Rho GTPase-activating protein 30 OS=Homo sapiens OX=9606 GN=ARHGAP30 PE=1 SV=3	7.26209	7.2182	7.23266	5.45286	5.64962	5.88996	ARHGAP30	-1.57351	4.34746e-07	1.12381e-05
Q9BRG1	Vacuolar protein-sorting-associated protein 25 OS=Homo sapiens OX=9606 GN=VPS25 PE=1 SV=1	7.25833	7.1819	7.2724	5.62352	5.848	5.53294	VPS25	-1.56939	1.86422e-07	7.98536e-06
Q07065	Cytoskeleton-associated protein 4 OS=Homo sapiens OX=9606 GN=CKAP4 PE=1 SV=2	7.1639	7.11166	7.41954	5.83542	5.51096	5.65821	CKAP4	-1.5635	5.60718e-07	1.25667e-05
O95497	Pantetheinase OS=Homo sapiens OX=9606 GN=VNN1 PE=1 SV=2	7.23266	6.89239	7.52904	5.46923	5.88996	5.60585	VNN1	-1.56302	7.24392e-06	6.40648e-05
Q8IUI8	Cytokine receptor-like factor 3 OS=Homo sapiens OX=9606 GN=CRLF3 PE=1 SV=2	7.22304	7.19279	7.28077	5.38888	5.9542	5.66959	CRLF3	-1.56131	1.47494e-06	2.18618e-05
Q9Y2J8	Protein-arginine deiminase type-2 OS=Homo sapiens OX=9606 GN=PADI2 PE=1 SV=2	7.39232	7.22304	7.05637	5.82528	5.21723	5.9472	PADI2	-1.56067	1.36085e-05	9.75321e-05
H7BY55	Complement decay-accelerating factor OS=Homo sapiens OX=9606 GN=CD55 PE=1 SV=2	7.0917	7.2114	7.39232	5.78921	5.65535	5.57592		-1.55831	2.61676e-07	9.1862e-06
Q13571	Lysosomal-associated transmembrane protein 5 OS=Homo sapiens OX=9606 GN=LAPTM5 PE=1 SV=1	7.06178	7.04439	7.55152	5.74147	5.44294	5.80478	LAPTM5	-1.55617	4.17018e-06	4.41509e-05
Q9NX14	NADH dehydrogenase [ubiquinone] 1 beta subcomplex subunit 11, mitochondrial OS=Homo sapiens OX=9606 GN=NDUFB11 PE=1 SV=1	7.23266	7.30104	7.15987	5.6837	5.49506	5.8679	NDUFB11	-1.54897	3.47976e-07	1.0116e-05
P61204	ADP-ribosylation factor 3 OS=Homo sapiens OX=9606 GN=ARF3 PE=1 SV=2	7.34784	7.22593	7.11166	5.56682	5.86542	5.62936	ARF3	-1.54128	3.48264e-07	1.0116e-05
P40121	Macrophage-capping protein OS=Homo sapiens OX=9606 GN=CAPG PE=1 SV=2	7.06932	7.43713	7.16591	5.59991	5.62644	5.82782	CAPG	-1.53939	6.03162e-07	1.32167e-05
Q2M2I8	AP2-associated protein kinase 1 OS=Homo sapiens OX=9606 GN=AAK1 PE=1 SV=3	7.36107	7.02459	7.27426	5.95187	5.76022	5.33985	AAK1	-1.53599	5.61899e-06	5.33233e-05
O95425	Supervillin OS=Homo sapiens OX=9606 GN=SVIL PE=1 SV=2	7.10957	7.33092	7.24222	5.67243	5.62936	5.78136	SVIL	-1.53319	1.35362e-07	6.2938e-06
P50452	Serpin B8 OS=Homo sapiens OX=9606 GN=SERPINB8 PE=1 SV=2	7.12619	7.25833	7.29829	5.6837	5.66107	5.74685	SERPINB8	-1.5304	8.38564e-08	5.43785e-06
C9JTN7	Nucleolysin TIA-1 isoform p40 OS=Homo sapiens OX=9606 GN=TIA1 PE=1 SV=1	7.29921	7.08321	7.28725	5.46923	5.94017	5.67243	TIA1	-1.52928	1.23556e-06	1.95554e-05
P52790	Hexokinase-3 OS=Homo sapiens OX=9606 GN=HK3 PE=1 SV=2	7.29921	7.11061	7.26303	5.44626	5.86295	5.77873	HK3	-1.52831	8.2351e-07	1.58042e-05
P08575	Receptor-type tyrosine-protein phosphatase C OS=Homo sapiens OX=9606 GN=PTPRC PE=1 SV=3	7.25644	7.20065	7.22786	5.62352	5.70874	5.76818	PTPRC	-1.52817	6.569e-08	4.71856e-06
Q9Y2K9	Syntaxin-binding protein 5-like OS=Homo sapiens OX=9606 GN=STXBP5L PE=1 SV=2	6.98413	7.43879	7.22304	5.83036	5.37851	5.85798	STXBP5L	-1.52637	5.37763e-06	5.15568e-05
Q15428	Splicing factor 3A subunit 2 OS=Homo sapiens OX=9606 GN=SF3A2 PE=1 SV=2	7.28355	7.26679	7.09592	6.15178	5.58796	5.32912	SF3A2	-1.5258	1.82899e-05	0.000119502
Q9H0E2	Toll-interacting protein OS=Homo sapiens OX=9606 GN=TOLLIP PE=1 SV=1	7.30469	7.0864	7.28355	5.64097	5.67525	5.7866	TOLLIP	-1.52394	1.5709e-07	7.12089e-06
D6RB85	Calnexin (Fragment) OS=Homo sapiens OX=9606 GN=CANX PE=1 SV=1	7.18686	7.19673	7.29002	5.92125	5.59395	5.59096		-1.52248	3.96846e-07	1.07383e-05
P49006	MARCKS-related protein OS=Homo sapiens OX=9606 GN=MARCKSL1 PE=1 SV=2	7.17692	7.18488	7.30469	5.40259	5.82273	5.87774	MARCKSL1	-1.52114	1.3871e-06	2.10271e-05
D3DSM0	Integrin beta OS=Homo sapiens OX=9606 GN=ITGB2 PE=1 SV=1	7.3156	7.16892	7.18982	5.68089	5.74685	5.69209	ITGB2	-1.51817	7.66689e-08	5.11381e-06
F8W038	Chromosome 17 open reading frame 49 OS=Homo sapiens OX=9606 GN=C17orf49 PE=1 SV=1	7.26772	7.01346	7.36107	5.32553	5.7866	5.97728	C17orf49	-1.51762	8.74029e-06	7.32646e-05
P62861	40S ribosomal protein S30 OS=Homo sapiens OX=9606 GN=FAU PE=1 SV=1	7.12516	7.39575	7.13853	5.54226	5.65535	5.91169	FAU	-1.51671	8.96753e-07	1.602e-05
O00483	Cytochrome c oxidase subunit NDUFA4 OS=Homo sapiens OX=9606 GN=NDUFA4 PE=1 SV=1	7.26303	7.22786	7.18289	5.70874	5.67525	5.74953	NDUFA4	-1.51342	5.82442e-08	4.30576e-06
Q9Y240	C-type lectin domain family 11 member A OS=Homo sapiens OX=9606 GN=CLEC11A PE=1 SV=1	7.05853	7.43129	7.14364	6.06609	5.44294	5.59395	CLEC11A	-1.51016	8.95567e-06	7.427e-05
Q9H008	Phospholysine phosphohistidine inorganic pyrophosphate phosphatase OS=Homo sapiens OX=9606 GN=LHPP PE=1 SV=2	7.07146	7.21626	7.37156	5.74685	5.64097	5.74416	LHPP	-1.5091	2.32608e-07	8.54428e-06
P01034	Cystatin-C OS=Homo sapiens OX=9606 GN=CST3 PE=1 SV=1	7.05853	7.32012	7.26115	6.01569	5.67243	5.44956	CST3	-1.50071	3.45564e-06	3.8599e-05
Q9HBH0	Rho-related GTP-binding protein RhoF OS=Homo sapiens OX=9606 GN=RHOF PE=1 SV=1	7.29554	7.27891	7.06393	5.96116	5.41954	5.7761	RHOF	-1.49386	2.92114e-06	3.41825e-05
P16104	Histone H2AX OS=Homo sapiens OX=9606 GN=H2AFX PE=1 SV=2	7.02459	7.40769	7.2075	5.76022	5.66107	5.73877	H2AX	-1.49324	4.7365e-07	1.16173e-05
A0A2U3TZL5	CD59 glycoprotein (Fragment) OS=Homo sapiens OX=9606 GN=CD59 PE=4 SV=1	7.15178	7.02459	7.45204	5.8679	5.59694	5.69209	CD59	-1.49049	1.37564e-06	2.10271e-05
Q9Y478	5'-AMP-activated protein kinase subunit beta-1 OS=Homo sapiens OX=9606 GN=PRKAB1 PE=1 SV=4	6.90929	7.12516	7.54226	5.33271	6.06609	5.71699	PRKAB1	-1.48697	4.72791e-05	0.000241252
C9JTA8	UPF0538 protein C2orf76 (Fragment) OS=Homo sapiens OX=9606 GN=C2orf76 PE=1 SV=1	7.3837	7.18982	7.03782	5.44294	6.12928	5.58496	C2orf76	-1.48472	1.44541e-05	0.000101331
P11215	Integrin alpha-M OS=Homo sapiens OX=9606 GN=ITGAM PE=1 SV=2	7.17493	7.14262	7.32463	5.72792	5.69488	5.7866	ITGAM	-1.47759	1.25591e-07	6.2938e-06
Q9Y2G3	Probable phospholipid-transporting ATPase IF OS=Homo sapiens OX=9606 GN=ATP11B PE=1 SV=2	7.29737	7.18488	7.14873	5.62936	5.62936	5.95884	ATP11B	-1.47114	6.06896e-07	1.32167e-05
P07437	Tubulin beta chain OS=Homo sapiens OX=9606 GN=TUBB PE=1 SV=2	7.31922	7.23649	7.07788	5.70044	5.82782	5.69209	TUBB	-1.47108	2.20891e-07	8.42376e-06
O75695	Protein XRP2 OS=Homo sapiens OX=9606 GN=RP2 PE=1 SV=4	7.20555	7.02348	7.39403	5.7252	5.81506	5.66959	RP2	-1.47107	5.46427e-07	1.24452e-05
V9GZ56	U6 snRNA-associated Sm-like protein LSm4 (Fragment) OS=Homo sapiens OX=9606 GN=LSM4 PE=1 SV=1	7.1809	7.10852	7.34252	5.8505	5.6865	5.6865	LSM4	-1.46948	2.54277e-07	9.07225e-06
O43583	Density-regulated protein OS=Homo sapiens OX=9606 GN=DENR PE=1 SV=2	6.94134	7.30834	7.35315	5.98413	5.50144	5.71699	DENR	-1.46675	5.31952e-06	5.13158e-05
Q10588	ADP-ribosyl cyclase/cyclic ADP-ribose hydrolase 2 OS=Homo sapiens OX=9606 GN=BST1 PE=1 SV=2	7.10748	7.15076	7.36545	5.86542	5.76288	5.59694	BST1	-1.46615	5.09461e-07	1.21247e-05
P15309	Prostatic acid phosphatase OS=Homo sapiens OX=9606 GN=ACPP PE=1 SV=3	7.17891	7.03892	7.3966	5.71973	5.91409	5.59096	ACP3	-1.46322	1.21769e-06	1.93381e-05
Q6P589	Tumor necrosis factor alpha-induced protein 8-like protein 2 OS=Homo sapiens OX=9606 GN=TNFAIP8L2 PE=1 SV=1	6.85549	7.40939	7.32373	5.75756	5.60881	5.83794	TNFAIP8L2	-1.46143	4.58708e-06	4.71742e-05
P23229	Integrin alpha-6 OS=Homo sapiens OX=9606 GN=ITGA6 PE=1 SV=5	7.18488	7.11582	7.3156	5.87036	5.74685	5.65249	ITGA6	-1.44887	2.72147e-07	9.27867e-06
P41218	Myeloid cell nuclear differentiation antigen OS=Homo sapiens OX=9606 GN=MNDA PE=1 SV=1	7.26209	7.24982	7.10434	5.60881	5.87774	5.78398	MNDA	-1.44857	3.36315e-07	1.00016e-05
A0A0A0MSQ0	Plastin-3 OS=Homo sapiens OX=9606 GN=PLS3 PE=1 SV=1	6.98868	7.35226	7.25644	5.77873	5.67807	5.82273		-1.43929	6.98631e-07	1.43066e-05
F8W914	Reticulon OS=Homo sapiens OX=9606 GN=RTN4 PE=1 SV=1	7.17393	7.12825	7.28725	6.07895	5.42962	5.77347		-1.4358	6.79893e-06	6.12822e-05
P19397	Leukocyte surface antigen CD53 OS=Homo sapiens OX=9606 GN=CD53 PE=1 SV=1	7.06178	7.19081	7.34074	5.85549	5.50144	5.93074	CD53	-1.43522	2.24024e-06	2.90547e-05
P60520	Gamma-aminobutyric acid receptor-associated protein-like 2 OS=Homo sapiens OX=9606 GN=GABARAPL2 PE=1 SV=1	6.96924	7.14262	7.46107	5.65535	5.97269	5.64386	GABARAPL2	-1.43368	4.68803e-06	4.80009e-05
O75955	Flotillin-1 OS=Homo sapiens OX=9606 GN=FLOT1 PE=1 SV=3	7.40684	7.19476	6.98185	5.58796	5.8125	5.88509	FLOT1	-1.43263	2.07147e-06	2.75547e-05
A0A087WVI1	PDZ and LIM domain protein 2 OS=Homo sapiens OX=9606 GN=PDLIM2 PE=1 SV=1	7.27426	7.07468	7.25361	5.69488	5.7761	5.84046		-1.43037	2.3424e-07	8.54428e-06
O43566	Regulator of G-protein signaling 14 OS=Homo sapiens OX=9606 GN=RGS14 PE=1 SV=4	7.26209	7.08002	7.25361	5.79961	5.92125	5.59395	RGS14	-1.42697	6.5931e-07	1.3839e-05
A0A2R8YGB3	Rho GTPase-activating protein 26 OS=Homo sapiens OX=9606 GN=ARHGAP26 PE=1 SV=1	7.21043	7.19967	7.18289	5.6837	5.94953	5.71425	ARHGAP26	-1.41517	3.19572e-07	9.90357e-06
P26572	Alpha-1,3-mannosyl-glycoprotein 2-beta-N-acetylglucosaminyltransferase OS=Homo sapiens OX=9606 GN=MGAT1 PE=1 SV=2	7.39832	7.12722	7.05202	5.65249	5.85798	5.82273	MGAT1	-1.41479	9.6711e-07	1.68486e-05
Q9NXH8	Torsin-4A OS=Homo sapiens OX=9606 GN=TOR4A PE=1 SV=2	7.3505	7.1416	7.08958	5.87774	5.63807	5.82782	TOR4A	-1.41268	6.33684e-07	1.35521e-05
P68371	Tubulin beta-4B chain OS=Homo sapiens OX=9606 GN=TUBB4B PE=1 SV=1	7.2854	7.05637	7.23458	5.83542	5.96116	5.55459	TUBB4B	-1.40839	1.62406e-06	2.32599e-05
P05067	Amyloid-beta A4 protein OS=Homo sapiens OX=9606 GN=APP PE=1 SV=3	7.10643	7.1127	7.35755	5.848	5.73877	5.7761	APP	-1.40461	3.83604e-07	1.06762e-05
P09543	2',3'-cyclic-nucleotide 3'-phosphodiesterase OS=Homo sapiens OX=9606 GN=CNP PE=1 SV=2	7.1179	7.31651	7.14262	5.65249	5.91648	5.79701	CNP	-1.40368	5.09776e-07	1.21247e-05
O43451	Maltase-glucoamylase, intestinal OS=Homo sapiens OX=9606 GN=MGAM PE=1 SV=5	7.19279	7.06932	7.31288	5.80219	5.82528	5.75221	MGAM	-1.39843	2.68061e-07	9.27867e-06
A0A0C4DGL3	Deoxyuridine 5'-triphosphate nucleotidohydrolase, mitochondrial OS=Homo sapiens OX=9606 GN=DUT PE=1 SV=1	7.32643	7.28263	6.9507	5.74416	5.80478	5.82273	DUT	-1.39603	1.02765e-06	1.75755e-05
P11234	Ras-related protein Ral-B OS=Homo sapiens OX=9606 GN=RALB PE=1 SV=1	7.36807	7.04002	7.15279	5.8125	5.91169	5.65821	RALB	-1.39283	1.05655e-06	1.78258e-05
Q99519	Sialidase-1 OS=Homo sapiens OX=9606 GN=NEU1 PE=1 SV=1	7.21043	7.06932	7.28817	5.64097	5.86542	5.88753	NEU1	-1.39133	5.97956e-07	1.31691e-05
P09917	Arachidonate 5-lipoxygenase OS=Homo sapiens OX=9606 GN=ALOX5 PE=1 SV=2	7.33181	7.16993	7.06393	5.71973	5.8802	5.79701	ALOX5	-1.38958	4.4475e-07	1.12841e-05
Q15080	Neutrophil cytosol factor 4 OS=Homo sapiens OX=9606 GN=NCF4 PE=1 SV=2	7.33718	7.13545	7.0864	5.59395	5.93074	5.87036	NCF4	-1.38799	1.37216e-06	2.10271e-05
A0A087WW23	Arachidonate 5-lipoxygenase-activating protein OS=Homo sapiens OX=9606 GN=ALOX5AP PE=1 SV=1	7.24698	7.21043	7.10957	5.96347	5.75489	5.6893	ALOX5AP	-1.38644	4.75241e-07	1.16173e-05
Q9H0R4	Haloacid dehalogenase-like hydrolase domain-containing protein 2 OS=Homo sapiens OX=9606 GN=HDHD2 PE=1 SV=1	7.26585	7.0864	7.20653	5.59096	6.04876	5.76022	HDHD2	-1.38628	2.15373e-06	2.82465e-05
P58335	Anthrax toxin receptor 2 OS=Homo sapiens OX=9606 GN=ANTXR2 PE=1 SV=5	7.12928	7.12309	7.30834	5.95187	5.82528	5.62936	ANTXR2	-1.38474	8.39462e-07	1.58042e-05
Q92882	Osteoclast-stimulating factor 1 OS=Homo sapiens OX=9606 GN=OSTF1 PE=1 SV=2	7.11061	7.11998	7.33092	5.74685	5.88996	5.77347	OSTF1	-1.38374	3.88403e-07	1.07305e-05
E9PJX4	FYVE, RhoGEF and PH domain-containing protein 4 OS=Homo sapiens OX=9606 GN=FGD4 PE=1 SV=1	6.93899	7.34607	7.25927	5.91648	5.71149	5.77347	FGD4	-1.38096	1.87026e-06	2.56167e-05
Q13547	Histone deacetylase 1 OS=Homo sapiens OX=9606 GN=HDAC1 PE=1 SV=1	7.35579	7.23649	6.94953	5.66391	5.87036	5.87036	HDAC1	-1.37906	1.9471e-06	2.62746e-05
P04114	Apolipoprotein B-100 OS=Homo sapiens OX=9606 GN=APOB PE=1 SV=2	7.2724	7.11582	7.16993	5.75756	5.99322	5.67243	APOB	-1.37831	7.46466e-07	1.48309e-05
A0A140TA32	Complement C4-A OS=Homo sapiens OX=9606 GN=C4A PE=1 SV=1	7.16088	6.76818	7.53294	5.3147	6.12516	5.88753	C4A	-1.37821	0.000214914	0.000764812
Q96D96	Voltage-gated hydrogen channel 1 OS=Homo sapiens OX=9606 GN=HVCN1 PE=1 SV=1	7.11478	7.24222	7.20163	5.93074	5.70874	5.79701	HVCN1	-1.37405	3.21948e-07	9.90357e-06
Q9BY32	Inosine triphosphate pyrophosphatase OS=Homo sapiens OX=9606 GN=ITPA PE=1 SV=2	7.24793	7.06609	7.23649	5.62936	5.9472	5.85549	ITPA	-1.37282	8.91512e-07	1.602e-05
A0A2R8Y811	40S ribosomal protein S14 (Fragment) OS=Homo sapiens OX=9606 GN=RPS14 PE=1 SV=1	7.3906	7.07575	7.0542	5.74416	6.11686	5.56682	RPS14	-1.36423	1.09317e-05	8.41998e-05
P05107	Integrin beta-2 OS=Homo sapiens OX=9606 GN=ITGB2 PE=1 SV=2	7.15279	7.0917	7.30195	5.88996	5.80478	5.76288	ITGB2	-1.36294	3.29765e-07	9.90357e-06
O95544	NAD kinase OS=Homo sapiens OX=9606 GN=NADK PE=1 SV=1	7.00225	7.1467	7.38024	5.67243	5.99095	5.77873	NADK	-1.36236	2.56433e-06	3.16742e-05
Q9NPA0	ER membrane protein complex subunit 7 OS=Homo sapiens OX=9606 GN=EMC7 PE=1 SV=1	7.36982	6.90689	7.24222	5.7866	5.98641	5.66107	EMC7	-1.36162	5.05653e-06	5.00189e-05
O43676	NADH dehydrogenase [ubiquinone] 1 beta subcomplex subunit 3 OS=Homo sapiens OX=9606 GN=NDUFB3 PE=1 SV=3	7.06609	7.26303	7.21529	5.81506	5.72792	5.92125	NDUFB3	-1.36006	4.19747e-07	1.10392e-05
H9KV45	Ubiquitin-conjugating enzyme E2 D3 OS=Homo sapiens OX=9606 GN=UBE2D3 PE=1 SV=1	7.45697	6.96232	7.08958	5.62352	6.04002	5.76553	UBE2D3	-1.35993	1.0331e-05	8.10678e-05
G5EA09	Syndecan binding protein (Syntenin), isoform CRA_a OS=Homo sapiens OX=9606 GN=SDCBP PE=1 SV=1	7.2817	7.13648	7.11582	5.67807	5.99322	5.80735	SDCBP	-1.35178	8.57219e-07	1.60094e-05
O95834	Echinoderm microtubule-associated protein-like 2 OS=Homo sapiens OX=9606 GN=EML2 PE=1 SV=1	6.9331	7.37851	7.19869	5.95652	5.61471	5.89239	EML2	-1.34889	5.33604e-06	5.1369e-05
Q5JVC0	Citramalyl-CoA lyase, mitochondrial (Fragment) OS=Homo sapiens OX=9606 GN=CLYBL PE=1 SV=1	7.22593	7.17592	7.1334	5.90448	5.84046	5.75489	CLYBL	-1.34514	2.2761e-07	8.43604e-06
Q02818	Nucleobindin-1 OS=Homo sapiens OX=9606 GN=NUCB1 PE=1 SV=4	7.03232	7.13545	7.35226	5.92362	5.66107	5.90207	NUCB1	-1.34442	1.67103e-06	2.37144e-05
P08865	40S ribosomal protein SA OS=Homo sapiens OX=9606 GN=RPSA PE=1 SV=4	7.2114	7.11998	7.20163	5.79961	5.80219	5.90929	RPSA	-1.34064	2.15117e-07	8.36983e-06
Q9NWZ3	Interleukin-1 receptor-associated kinase 4 OS=Homo sapiens OX=9606 GN=IRAK4 PE=1 SV=1	7.18686	7.27612	7.05961	5.79442	5.81506	5.90689	IRAK4	-1.33541	3.84153e-07	1.06762e-05
Q8IU68	Transmembrane channel-like protein 8 OS=Homo sapiens OX=9606 GN=TMC8 PE=1 SV=1	7.44874	6.87897	7.15583	5.97039	5.87283	5.63807	TMC8	-1.33408	1.19819e-05	8.9112e-05
P49841	Glycogen synthase kinase-3 beta OS=Homo sapiens OX=9606 GN=GSK3B PE=1 SV=2	7.39489	6.96809	7.13853	5.96116	5.7866	5.75489	GSK3B	-1.33296	2.669e-06	3.25367e-05
H0YF92	Putative sodium-coupled neutral amino acid transporter 10 (Fragment) OS=Homo sapiens OX=9606 GN=SLC38A10 PE=1 SV=8	6.79831	7.03122	7.59694	5.76818	5.57894	6.08746	SLC38A10	-1.33063	0.000107846	0.000443539
Q16563	Synaptophysin-like protein 1 OS=Homo sapiens OX=9606 GN=SYPL1 PE=1 SV=1	7.20359	7.04549	7.24603	5.54844	5.79961	6.17592	SYPL1	-1.32371	1.29499e-05	9.35962e-05
A0A1B0GVD5	Cathepsin D OS=Homo sapiens OX=9606 GN=CTSD PE=1 SV=1	7.08534	7.10329	7.31832	5.84549	5.76022	5.94017	CTSD	-1.32036	7.04428e-07	1.43623e-05
P25398	40S ribosomal protein S12 OS=Homo sapiens OX=9606 GN=RPS12 PE=1 SV=3	7.08215	7.24508	7.18587	5.89482	5.84549	5.8125	RPS12	-1.3201	2.81438e-07	9.38595e-06
Q06481	Amyloid-like protein 2 OS=Homo sapiens OX=9606 GN=APLP2 PE=1 SV=2	7.13545	7.09592	7.28077	5.89482	5.81506	5.84298	APLP2	-1.31976	3.30897e-07	9.90357e-06
J3KPD6	Tyrosine-protein kinase OS=Homo sapiens OX=9606 GN=HCK PE=1 SV=1	7.17093	7.44128	6.85425	5.79442	5.71973	6.0045	HCK	-1.31594	1.27153e-05	9.24735e-05
Q9Y6M5	Zinc transporter 1 OS=Homo sapiens OX=9606 GN=SLC30A1 PE=1 SV=3	6.90929	7.36107	7.21335	5.71699	5.94251	5.87774	SLC30A1	-1.31549	3.93445e-06	4.23531e-05
P15529	Membrane cofactor protein OS=Homo sapiens OX=9606 GN=CD46 PE=1 SV=3	7.21529	7.05202	7.23936	5.86047	5.8802	5.82273	CD46	-1.31443	3.45548e-07	1.0116e-05
Q9H1A3	Methyltransferase-like protein 9 OS=Homo sapiens OX=9606 GN=METTL9 PE=2 SV=1	7.36019	7.25456	6.85922	5.87774	5.91886	5.74416	METTL9	-1.31107	5.82286e-06	5.48123e-05
P80511	Protein S100-A12 OS=Homo sapiens OX=9606 GN=S100A12 PE=1 SV=2	7.2211	7.08215	7.20261	5.87529	5.83036	5.8679	S100A12	-1.31077	2.5962e-07	9.18306e-06
P15374	Ubiquitin carboxyl-terminal hydrolase isozyme L3 OS=Homo sapiens OX=9606 GN=UCHL3 PE=1 SV=1	7.15482	7.01681	7.31832	5.70874	6.05961	5.79181	UCHL3	-1.30993	2.87352e-06	3.38799e-05
I3L2M9	Phosphatidylcholine transfer protein, isoform CRA_b OS=Homo sapiens OX=9606 GN=PCTP PE=1 SV=1	7.18488	7.29278	7.01235	5.64386	5.98185	5.93782	PCTP	-1.30883	2.62914e-06	3.23038e-05
Q9Y2V2	Calcium-regulated heat-stable protein 1 OS=Homo sapiens OX=9606 GN=CARHSP1 PE=1 SV=2	6.94953	7.23074	7.30561	5.76022	5.93782	5.87283	CARHSP1	-1.30501	1.79507e-06	2.50184e-05
A0A0C4DGB5	Calpastatin OS=Homo sapiens OX=9606 GN=CAST PE=1 SV=1	7.0542	7.09381	7.34163	5.95652	5.80735	5.8125	CAST	-1.30442	1.07333e-06	1.7962e-05
J3KS52	CMRF35-like molecule 1 OS=Homo sapiens OX=9606 GN=CD300LF PE=1 SV=1	7.11582	7.05745	7.31651	5.94486	5.76288	5.87774	CD300LF	-1.30143	8.83144e-07	1.602e-05
Q9H299	SH3 domain-binding glutamic acid-rich-like protein 3 OS=Homo sapiens OX=9606 GN=SH3BGRL3 PE=1 SV=1	6.91169	7.24982	7.30378	5.96809	5.55766	6.04002	SH3BGRL3	-1.29985	1.57627e-05	0.000106424
B1AH77	Ras-related C3 botulinum toxin substrate 2 OS=Homo sapiens OX=9606 GN=RAC2 PE=1 SV=1	7.24603	7.21529	7.02901	5.96347	5.87283	5.75489	RAC2	-1.29971	8.00691e-07	1.54556e-05
O43427	Acidic fibroblast growth factor intracellular-binding protein OS=Homo sapiens OX=9606 GN=FIBP PE=1 SV=3	7.04439	7.36107	7.06824	5.63807	5.86295	6.07468	FIBP	-1.29933	6.41108e-06	5.88081e-05
J3KMZ7	Integrator complex subunit 2 OS=Homo sapiens OX=9606 GN=INTS2 PE=1 SV=1	7.4363	7.03012	6.99774	5.94953	5.87774	5.74416	INTS2	-1.29757	5.03791e-06	5.00189e-05
Q92522	Histone H1x OS=Homo sapiens OX=9606 GN=H1FX PE=1 SV=1	7.09908	7.05094	7.32912	6.07682	5.78136	5.73064	H1-10	-1.29678	3.20555e-06	3.65042e-05
C9J0E4	Cystatin-A OS=Homo sapiens OX=9606 GN=CSTA PE=1 SV=1	7.19967	6.96809	7.30104	6.05311	5.62059	5.91886	CSTA	-1.29208	6.59357e-06	5.97775e-05
F8W9W2	G protein-coupled receptor kinase OS=Homo sapiens OX=9606 GN=GRK6 PE=1 SV=1	7.14975	7.44543	6.84549	5.68089	5.87036	6.02015	GRK6	-1.28976	1.93009e-05	0.000124127
O43854	EGF-like repeat and discoidin I-like domain-containing protein 3 OS=Homo sapiens OX=9606 GN=EDIL3 PE=1 SV=1	7.17493	7.01346	7.28725	5.8802	5.7866	5.95187	EDIL3	-1.28566	9.28798e-07	1.6378e-05
E5RI87	E3 ubiquitin-protein ligase RNF130 OS=Homo sapiens OX=9606 GN=RNF130 PE=1 SV=1	7.06501	7.12205	7.2891	5.82273	5.88753	5.91648	RNF130	-1.28314	5.58678e-07	1.25667e-05
Q15208	Serine/threonine-protein kinase 38 OS=Homo sapiens OX=9606 GN=STK38 PE=1 SV=1	7.19377	7.16692	7.1127	5.74416	6.03782	5.86047	STK38	-1.27698	8.80386e-07	1.602e-05
P08571	Monocyte differentiation antigen CD14 OS=Homo sapiens OX=9606 GN=CD14 PE=1 SV=2	7.18884	7.03672	7.24793	5.89966	5.86542	5.87774	CD14	-1.27689	4.71041e-07	1.16173e-05
Q8TD55	Pleckstrin homology domain-containing family O member 2 OS=Homo sapiens OX=9606 GN=PLEKHO2 PE=1 SV=1	7.0607	7.14975	7.24888	5.95652	5.63227	6.05961	PLEKHO2	-1.2703	4.03354e-06	4.32933e-05
Q8WVM8	Sec1 family domain-containing protein 1 OS=Homo sapiens OX=9606 GN=SCFD1 PE=1 SV=4	7.13648	7.33628	6.97613	6.06393	5.70044	5.87529	SCFD1	-1.26974	5.14385e-06	5.02596e-05
Q13636	Ras-related protein Rab-31 OS=Homo sapiens OX=9606 GN=RAB31 PE=1 SV=1	7.23266	7.27053	6.9542	5.83542	5.87036	5.94251	RAB31	-1.2697	1.44454e-06	2.16605e-05
Q9H2D6	TRIO and F-actin-binding protein OS=Homo sapiens OX=9606 GN=TRIOBP PE=1 SV=3	7.14873	6.96809	7.32733	6.15178	5.69209	5.79442	TRIOBP	-1.26862	1.09403e-05	8.41998e-05
E9PK25	Cofilin-1 OS=Homo sapiens OX=9606 GN=CFL1 PE=1 SV=1	7.04549	7.23745	7.17493	5.82018	5.90207	5.95884	CFL1	-1.25892	6.08609e-07	1.32167e-05
Q9Y6N5	Sulfide:quinone oxidoreductase, mitochondrial OS=Homo sapiens OX=9606 GN=SQOR PE=1 SV=1	7.30378	7.21335	6.92481	5.7761	6.00225	5.88753	SQOR	-1.25869	3.42784e-06	3.85449e-05
O00462	Beta-mannosidase OS=Homo sapiens OX=9606 GN=MANBA PE=2 SV=3	7.01011	7.05853	7.36457	5.8802	5.97039	5.84298	MANBA	-1.24655	2.43971e-06	3.06209e-05
C9J2R5	Lipoma-preferred partner (Fragment) OS=Homo sapiens OX=9606 GN=LPP PE=1 SV=8	7.05311	6.52513	7.69905	5.99548	5.82273	5.72792	LPP	-1.24372	0.000669722	0.0018646
P62805	Histone H4 OS=Homo sapiens OX=9606 GN=HIST1H4A PE=1 SV=2	7.14262	7.17592	7.13031	5.96809	5.94486	5.80478	H4C1	-1.24371	4.70322e-07	1.16173e-05
P62805	Histone H4 OS=Homo sapiens OX=9606 GN=HIST1H4A PE=1 SV=2	7.14262	7.17592	7.13031	5.96809	5.94486	5.80478	H4C11	-1.24371	4.70322e-07	1.16173e-05
P62805	Histone H4 OS=Homo sapiens OX=9606 GN=HIST1H4A PE=1 SV=2	7.14262	7.17592	7.13031	5.96809	5.94486	5.80478	H4C12	-1.24371	4.70322e-07	1.16173e-05
P62805	Histone H4 OS=Homo sapiens OX=9606 GN=HIST1H4A PE=1 SV=2	7.14262	7.17592	7.13031	5.96809	5.94486	5.80478	H4C13	-1.24371	4.70322e-07	1.16173e-05
P62805	Histone H4 OS=Homo sapiens OX=9606 GN=HIST1H4A PE=1 SV=2	7.14262	7.17592	7.13031	5.96809	5.94486	5.80478	H4C14	-1.24371	4.70322e-07	1.16173e-05
P62805	Histone H4 OS=Homo sapiens OX=9606 GN=HIST1H4A PE=1 SV=2	7.14262	7.17592	7.13031	5.96809	5.94486	5.80478	H4C15	-1.24371	4.70322e-07	1.16173e-05
P62805	Histone H4 OS=Homo sapiens OX=9606 GN=HIST1H4A PE=1 SV=2	7.14262	7.17592	7.13031	5.96809	5.94486	5.80478	H4C16	-1.24371	4.70322e-07	1.16173e-05
P62805	Histone H4 OS=Homo sapiens OX=9606 GN=HIST1H4A PE=1 SV=2	7.14262	7.17592	7.13031	5.96809	5.94486	5.80478	H4C2	-1.24371	4.70322e-07	1.16173e-05
P62805	Histone H4 OS=Homo sapiens OX=9606 GN=HIST1H4A PE=1 SV=2	7.14262	7.17592	7.13031	5.96809	5.94486	5.80478	H4C3	-1.24371	4.70322e-07	1.16173e-05
P62805	Histone H4 OS=Homo sapiens OX=9606 GN=HIST1H4A PE=1 SV=2	7.14262	7.17592	7.13031	5.96809	5.94486	5.80478	H4C4	-1.24371	4.70322e-07	1.16173e-05
P62805	Histone H4 OS=Homo sapiens OX=9606 GN=HIST1H4A PE=1 SV=2	7.14262	7.17592	7.13031	5.96809	5.94486	5.80478	H4C5	-1.24371	4.70322e-07	1.16173e-05
P62805	Histone H4 OS=Homo sapiens OX=9606 GN=HIST1H4A PE=1 SV=2	7.14262	7.17592	7.13031	5.96809	5.94486	5.80478	H4C6	-1.24371	4.70322e-07	1.16173e-05
P62805	Histone H4 OS=Homo sapiens OX=9606 GN=HIST1H4A PE=1 SV=2	7.14262	7.17592	7.13031	5.96809	5.94486	5.80478	H4C8	-1.24371	4.70322e-07	1.16173e-05
P62805	Histone H4 OS=Homo sapiens OX=9606 GN=HIST1H4A PE=1 SV=2	7.14262	7.17592	7.13031	5.96809	5.94486	5.80478	H4C9	-1.24371	4.70322e-07	1.16173e-05
P48960	CD97 antigen OS=Homo sapiens OX=9606 GN=CD97 PE=1 SV=4	7.17493	7.05094	7.21626	5.77347	6.05745	5.88264	ADGRE5	-1.24285	1.38042e-06	2.10271e-05
O14737	Programmed cell death protein 5 OS=Homo sapiens OX=9606 GN=PDCD5 PE=1 SV=3	6.87406	7.31107	7.22497	6.0917	5.62059	5.97499	PDCD5	-1.24094	2.35105e-05	0.000144625
Q01432	AMP deaminase 3 OS=Homo sapiens OX=9606 GN=AMPD3 PE=1 SV=1	7.22593	7.24982	6.94603	5.61765	6.05528	6.0268	AMPD3	-1.24068	1.24462e-05	9.17329e-05
H0Y8W3	Regulator of G-protein-signaling 14 (Fragment) OS=Homo sapiens OX=9606 GN=RGS14 PE=1 SV=1	7.13134	7.03452	7.25833	5.64386	6.07039	6.00899	RGS14	-1.23365	6.59074e-06	5.97775e-05
P07602	Prosaposin OS=Homo sapiens OX=9606 GN=PSAP PE=1 SV=2	7.01903	7.12722	7.28263	6.03782	5.80735	5.88509	PSAP	-1.23287	1.7356e-06	2.43349e-05
Q15172	Serine/threonine-protein phosphatase 2A 56 kDa regulatory subunit alpha isoform OS=Homo sapiens OX=9606 GN=PPP2R5A PE=1 SV=1	7.18587	7.04221	7.20457	5.94017	6.02237	5.7761	PPP2R5A	-1.23134	1.20903e-06	1.92661e-05
P01023	Alpha-2-macroglobulin OS=Homo sapiens OX=9606 GN=A2M PE=1 SV=3	7.04767	6.78136	7.5345	5.96809	5.88509	5.82273	A2M	-1.22921	5.50151e-05	0.00026729
Q9BT09	Protein canopy homolog 3 OS=Homo sapiens OX=9606 GN=CNPY3 PE=1 SV=1	7.08852	7.10329	7.24031	5.91886	5.94486	5.88509	CNPY3	-1.22777	5.1158e-07	1.21247e-05
Q01459	Di-N-acetylchitobiase OS=Homo sapiens OX=9606 GN=CTBS PE=1 SV=1	7.15684	6.87036	7.37243	5.88996	6.05094	5.78398	CTBS	-1.22492	1.13604e-05	8.61066e-05
O60814	Histone H2B type 1-K OS=Homo sapiens OX=9606 GN=HIST1H2BK PE=1 SV=3	7.13648	7.20457	7.08852	6.0045	5.88509	5.87036	H2BC12	-1.22321	5.5933e-07	1.25667e-05
Q53T59	HCLS1-binding protein 3 OS=Homo sapiens OX=9606 GN=HS1BP3 PE=1 SV=1	7.25077	7.11166	7.06178	5.88753	5.94486	5.9331	HS1BP3	-1.21957	6.36908e-07	1.35521e-05
Q9HDC9	Adipocyte plasma membrane-associated protein OS=Homo sapiens OX=9606 GN=APMAP PE=1 SV=2	7.10538	7.03122	7.27612	6.03782	5.98641	5.74147	APMAP	-1.21568	2.97402e-06	3.44559e-05
Q49A26	Putative oxidoreductase GLYR1 OS=Homo sapiens OX=9606 GN=GLYR1 PE=1 SV=3	7.31198	7.10329	6.98527	5.6893	6.12516	5.94251	GLYR1	-1.21452	1.0139e-05	8.05088e-05
H0YNG3	Signal peptidase complex catalytic subunit SEC11 OS=Homo sapiens OX=9606 GN=SEC11A PE=1 SV=1	7.47816	6.98413	6.85798	5.89239	6.36107	5.44294	SEC11A	-1.20796	0.000550965	0.00158892
P35237	Serpin B6 OS=Homo sapiens OX=9606 GN=SERPINB6 PE=1 SV=3	7.20457	6.90929	7.27705	6.13955	5.72792	5.89966	SERPINB6	-1.20793	1.24563e-05	9.17329e-05
Q9UJ70	N-acetyl-D-glucosamine kinase OS=Homo sapiens OX=9606 GN=NAGK PE=1 SV=4	7.02791	7.11582	7.25361	6.16591	5.68089	5.9331	NAGK	-1.20581	9.66908e-06	7.86497e-05
P00390	Glutathione reductase, mitochondrial OS=Homo sapiens OX=9606 GN=GSR PE=1 SV=2	6.99661	7.19967	7.1819	6.32733	5.57592	5.86047	GSR	-1.20482	7.1061e-05	0.000324555
P30044	Peroxiredoxin-5, mitochondrial OS=Homo sapiens OX=9606 GN=PRDX5 PE=1 SV=4	7.1334	7.01681	7.25077	6.11478	5.89966	5.77873	PRDX5	-1.2026	3.51211e-06	3.91361e-05
P35914	Hydroxymethylglutaryl-CoA lyase, mitochondrial OS=Homo sapiens OX=9606 GN=HMGCL PE=1 SV=2	7.11582	7.22786	7.06393	6.00225	5.8679	5.93074	HMGCL	-1.20224	7.67293e-07	1.50525e-05
P13747	HLA class I histocompatibility antigen, alpha chain E OS=Homo sapiens OX=9606 GN=HLA-E PE=1 SV=3	6.94369	7.06609	7.36545	6.18388	5.66676	5.91886	HLA-E	-1.20191	3.0563e-05	0.000175521
P08887	Interleukin-6 receptor subunit alpha OS=Homo sapiens OX=9606 GN=IL6R PE=1 SV=1	7.24127	7.02348	7.13955	5.88996	6.01346	5.89966	IL6R	-1.20041	1.03895e-06	1.77039e-05
A0A087WYW7	Protein Hikeshi OS=Homo sapiens OX=9606 GN=HIKESHI PE=1 SV=1	7.32733	6.94251	7.11894	6.06393	5.89966	5.82782		-1.19912	5.12719e-06	5.02596e-05
O00160	Unconventional myosin-If OS=Homo sapiens OX=9606 GN=MYO1F PE=1 SV=3	7.42794	7.07361	6.8679	5.94251	5.97728	5.85549	MYO1F	-1.19805	1.47296e-05	0.000102036
H0YA26	Pantothenate kinase 4 (Fragment) OS=Homo sapiens OX=9606 GN=PANK4 PE=1 SV=1	7.19967	7.19967	6.94251	5.64097	6.48704	5.62644	PANK4	-1.19581	0.000344446	0.0010892
Q7Z434	Mitochondrial antiviral-signaling protein OS=Homo sapiens OX=9606 GN=MAVS PE=1 SV=2	7.07895	7.13955	7.17692	5.98413	6.10434	5.72792	MAVS	-1.19301	3.28653e-06	3.73071e-05
O96005	Cleft lip and palate transmembrane protein 1 OS=Homo sapiens OX=9606 GN=CLPTM1 PE=1 SV=1	7.20163	6.80478	7.33539	5.54535	6.1819	6.04658	CLPTM1	-1.18932	0.000133311	0.000521297
Q92673	Sortilin-related receptor OS=Homo sapiens OX=9606 GN=SORL1 PE=1 SV=2	7.09803	7.05637	7.24031	5.93782	5.95652	5.93782	SORL1	-1.18752	7.51658e-07	1.48707e-05
O75995	SAM and SH3 domain-containing protein 3 OS=Homo sapiens OX=9606 GN=SASH3 PE=1 SV=2	6.84674	7.25267	7.27053	6.07253	5.88264	5.853	SASH3	-1.18725	1.09465e-05	8.41998e-05
A0A2R8YFL3	Interferon gamma receptor 1 OS=Homo sapiens OX=9606 GN=IFNGR1 PE=1 SV=1	7.01681	7.01792	7.3345	6.00675	5.77347	6.05745	IFNGR1	-1.17719	7.10334e-06	6.32929e-05
X6RGC9	TYRO protein tyrosine kinase-binding protein OS=Homo sapiens OX=9606 GN=TYROBP PE=1 SV=1	6.87406	7.18686	7.29554	5.83036	6.11478	5.89966	TYROBP	-1.17055	1.16514e-05	8.77426e-05
P49593	Protein phosphatase 1F OS=Homo sapiens OX=9606 GN=PPM1F PE=1 SV=3	7.29921	7.07146	6.99435	5.80993	6.12309	5.92362	PPM1F	-1.16946	5.98552e-06	5.58928e-05
E7EPI0	Inhibitor of Bruton tyrosine kinase OS=Homo sapiens OX=9606 GN=IBTK PE=1 SV=1	7.35403	6.91289	7.07039	5.65535	6.26491	5.91169	IBTK	-1.16845	7.11377e-05	0.000324555
Q9Y2Q3	Glutathione S-transferase kappa 1 OS=Homo sapiens OX=9606 GN=GSTK1 PE=1 SV=3	7.27146	7.05311	7.04767	5.87774	6.05311	5.93782	GSTK1	-1.16786	1.96862e-06	2.64126e-05
A0A087X188	Bridging integrator 2 OS=Homo sapiens OX=9606 GN=BIN2 PE=1 SV=1	7.10538	7.03562	7.23266	5.95652	5.98185	5.93782		-1.16583	9.40321e-07	1.65051e-05
P00749	Urokinase-type plasminogen activator OS=Homo sapiens OX=9606 GN=PLAU PE=1 SV=2	7.14466	6.90929	7.30469	5.97499	5.95884	5.9331	PLAU	-1.1639	4.15521e-06	4.40924e-05
Q9ULZ3	Apoptosis-associated speck-like protein containing a CARD OS=Homo sapiens OX=9606 GN=PYCARD PE=1 SV=2	7.18785	6.88509	7.27333	5.78136	6.20359	5.87036	PYCARD	-1.16365	2.26247e-05	0.000141034
Q9BXB4	Oxysterol-binding protein-related protein 11 OS=Homo sapiens OX=9606 GN=OSBPL11 PE=1 SV=2	7.3156	6.72656	7.25172	5.52982	6.32012	5.96347	OSBPL11	-1.16015	0.000411301	0.00125761
P30536	Translocator protein OS=Homo sapiens OX=9606 GN=TSPO PE=1 SV=3	7.40684	7.05637	6.85922	6.19967	5.70598	5.94017	TSPO	-1.15887	6.79114e-05	0.000314861
O15173	Membrane-associated progesterone receptor component 2 OS=Homo sapiens OX=9606 GN=PGRMC2 PE=1 SV=1	7.13031	7.20163	7.03232	6.0917	5.79181	6.0045	PGRMC2	-1.15875	2.91279e-06	3.41825e-05
Q8IZQ5	Selenoprotein H OS=Homo sapiens OX=9606 GN=SELENOH PE=1 SV=2	6.85549	7.47086	6.98185	6.01346	5.71973	6.11061	SELENOH	-1.1548	8.31205e-05	0.000365089
Q6WKZ4	Rab11 family-interacting protein 1 OS=Homo sapiens OX=9606 GN=RAB11FIP1 PE=1 SV=3	7.15381	7.08108	7.13134	5.92362	6.07468	5.90448	RAB11FIP1	-1.15448	9.99627e-07	1.72861e-05
Q96BX8	MOB kinase activator 3A OS=Homo sapiens OX=9606 GN=MOB3A PE=1 SV=1	7.05094	7.19476	7.11894	5.89482	6.03562	5.97499	MOB3A	-1.15307	1.0156e-06	1.74975e-05
P28676	Grancalcin OS=Homo sapiens OX=9606 GN=GCA PE=1 SV=2	7.04439	7.00113	7.30104	5.83794	6.13955	5.91648	GCA	-1.15086	6.97874e-06	6.2661e-05
P28039	Acyloxyacyl hydrolase OS=Homo sapiens OX=9606 GN=AOAH PE=1 SV=1	7.04002	7.04876	7.26679	6.04439	5.91648	5.94486	AOAH	-1.14994	1.90775e-06	2.60447e-05
Q99497	Protein/nucleic acid deglycase DJ-1 OS=Homo sapiens OX=9606 GN=PARK7 PE=1 SV=2	7.17991	6.98982	7.18289	5.90929	6.14364	5.8505	PARK7	-1.14973	3.93687e-06	4.23531e-05
A0A0J9YW33	Syntaxin-3 OS=Homo sapiens OX=9606 GN=STX3 PE=1 SV=1	7.02348	7.07788	7.25267	6.08534	5.90929	5.91409	STX3	-1.14844	2.29052e-06	2.94613e-05
Q8TB24	Ras and Rab interactor 3 OS=Homo sapiens OX=9606 GN=RIN3 PE=1 SV=4	7.23554	6.98982	7.13031	5.99322	6.0045	5.91409	RIN3	-1.14795	1.61717e-06	2.32599e-05
P06703	Protein S100-A6 OS=Homo sapiens OX=9606 GN=S100A6 PE=1 SV=1	7.19673	6.93546	7.2182	5.96809	5.93782	6.0045	S100A6	-1.14666	2.49851e-06	3.09431e-05
Q8TDX7	Serine/threonine-protein kinase Nek7 OS=Homo sapiens OX=9606 GN=NEK7 PE=1 SV=1	7.22304	7.15886	6.96116	5.79961	5.90448	6.20163	NEK7	-1.14578	1.08125e-05	8.37206e-05
O14662	Syntaxin-16 OS=Homo sapiens OX=9606 GN=STX16 PE=1 SV=3	7.19081	6.94369	7.18587	6.33628	5.9542	5.59694	STX16	-1.14432	0.000106186	0.000438746
P53007	Tricarboxylate transport protein, mitochondrial OS=Homo sapiens OX=9606 GN=SLC25A1 PE=1 SV=2	7.3906	7.06286	6.85674	6.0917	6.09592	5.70044	SLC25A1	-1.14071	5.79591e-05	0.00027812
Q15819	Ubiquitin-conjugating enzyme E2 variant 2 OS=Homo sapiens OX=9606 GN=UBE2V2 PE=1 SV=4	7.20555	6.91528	7.20653	5.98413	5.70321	6.21917	UBE2V2	-1.14028	2.94145e-05	0.000172015
A0A0C4DFM1	Transmembrane 9 superfamily member OS=Homo sapiens OX=9606 GN=TM9SF4 PE=1 SV=1	6.94251	7.3966	6.96	6.03782	5.61471	6.23649	TM9SF4	-1.1367	0.000133499	0.000521597
P43490	Nicotinamide phosphoribosyltransferase OS=Homo sapiens OX=9606 GN=NAMPT PE=1 SV=1	7.20261	7.11061	7.03232	5.88264	6.05745	6	NAMPT	-1.13515	1.55848e-06	2.25281e-05
P80723	Brain acid soluble protein 1 OS=Homo sapiens OX=9606 GN=BASP1 PE=1 SV=2	6.99322	7.09487	7.24982	6.13134	5.93074	5.87283	BASP1	-1.13434	4.19127e-06	4.42739e-05
Q9Y2G2	Caspase recruitment domain-containing protein 8 OS=Homo sapiens OX=9606 GN=CARD8 PE=1 SV=1	6.90207	7.30561	7.09908	5.77347	5.82528	6.31651	CARD8	-1.1305	7.11372e-05	0.000324555
Q6JBY9	CapZ-interacting protein OS=Homo sapiens OX=9606 GN=RCSD1 PE=1 SV=1	6.95768	7.13031	7.24222	6.07039	5.78921	6.08108	RCSD1	-1.12985	7.32124e-06	6.44072e-05
Q9UQN3	Charged multivesicular body protein 2b OS=Homo sapiens OX=9606 GN=CHMP2B PE=1 SV=1	6.8716	7.20945	7.2317	6.1416	5.69766	6.0917	CHMP2B	-1.12726	3.65572e-05	0.00020057
Q9NXE4	Sphingomyelin phosphodiesterase 4 OS=Homo sapiens OX=9606 GN=SMPD4 PE=1 SV=3	7.35755	7.09592	6.84046	5.66391	6.18982	6.06178	SMPD4	-1.12614	9.19698e-05	0.000394313
O95336	6-phosphogluconolactonase OS=Homo sapiens OX=9606 GN=PGLS PE=1 SV=2	7.09698	6.98527	7.24698	5.94251	6.11686	5.89724	PGLS	-1.1242	3.71115e-06	4.08664e-05
P54253	Ataxin-1 OS=Homo sapiens OX=9606 GN=ATXN1 PE=1 SV=2	7.05637	7.10957	7.15178	5.62936	6.2384	6.07895	ATXN1	-1.12367	3.95681e-05	0.000212105
P11717	Cation-independent mannose-6-phosphate receptor OS=Homo sapiens OX=9606 GN=IGF2R PE=1 SV=3	7.03342	7.07682	7.22304	6.05961	5.92837	5.97499	IGF2R	-1.12343	1.61914e-06	2.32599e-05
P10253	Lysosomal alpha-glucosidase OS=Homo sapiens OX=9606 GN=GAA PE=1 SV=4	7.14873	6.74819	7.3906	5.97957	6.01792	5.92837	GAA	-1.12055	4.58777e-05	0.000235906
Q9UGI8	Testin OS=Homo sapiens OX=9606 GN=TES PE=1 SV=1	7.08534	7.17692	7.07253	6.05961	5.97269	5.94251	TES	-1.11999	1.0709e-06	1.7962e-05
P26447	Protein S100-A4 OS=Homo sapiens OX=9606 GN=S100A4 PE=1 SV=1	7.18982	6.8936	7.22786	5.8802	6.1918	5.88753	S100A4	-1.11726	1.46949e-05	0.000102036
H7C0S8	Uncharacterized protein (Fragment) OS=Homo sapiens OX=9606 PE=4 SV=2	6.89118	7.04658	7.34341	5.64386	6.32733	5.96347		-1.1155	0.00016102	0.000607405
P32969	60S ribosomal protein L9 OS=Homo sapiens OX=9606 GN=RPL9 PE=1 SV=1	7.26959	7.16692	6.87283	5.98868	6.07682	5.90207	RPL9	-1.11392	8.92174e-06	7.41203e-05
P32969	60S ribosomal protein L9 OS=Homo sapiens OX=9606 GN=RPL9 PE=1 SV=1	7.26959	7.16692	6.87283	5.98868	6.07682	5.90207	RPL9P7	-1.11392	8.92174e-06	7.41203e-05
P32969	60S ribosomal protein L9 OS=Homo sapiens OX=9606 GN=RPL9 PE=1 SV=1	7.26959	7.16692	6.87283	5.98868	6.07682	5.90207	RPL9P8	-1.11392	8.92174e-06	7.41203e-05
P32969	60S ribosomal protein L9 OS=Homo sapiens OX=9606 GN=RPL9 PE=1 SV=1	7.26959	7.16692	6.87283	5.98868	6.07682	5.90207	RPL9P9	-1.11392	8.92174e-06	7.41203e-05
P09960	Leukotriene A-4 hydrolase OS=Homo sapiens OX=9606 GN=LTA4H PE=1 SV=2	7.07253	7.16289	7.09276	5.96809	6.03342	5.98868	LTA4H	-1.11266	8.9896e-07	1.602e-05
P10412	Histone H1.4 OS=Homo sapiens OX=9606 GN=HIST1H1E PE=1 SV=2	6.98982	7.07361	7.24508	6.1918	5.848	5.94953	H1-4	-1.10639	8.78516e-06	7.35088e-05
F8WCD0	E3 ubiquitin-protein ligase RNF149 OS=Homo sapiens OX=9606 GN=RNF149 PE=1 SV=1	7.29186	7.02569	6.98982	5.90689	6.07253	6.01346	RNF149	-1.10483	5.04996e-06	5.00189e-05
P17900	Ganglioside GM2 activator OS=Homo sapiens OX=9606 GN=GM2A PE=1 SV=4	7.06178	6.90207	7.3156	6.2075	6.11686	5.64962	GM2A	-1.10182	9.15349e-05	0.000393895
Q9UIJ7	GTP:AMP phosphotransferase AK3, mitochondrial OS=Homo sapiens OX=9606 GN=AK3 PE=1 SV=4	7.24793	7.12205	6.93428	5.88753	6.09803	6.01569	AK3	-1.101	5.64547e-06	5.33577e-05
P07686	Beta-hexosaminidase subunit beta OS=Homo sapiens OX=9606 GN=HEXB PE=1 SV=3	6.89603	7.12619	7.27146	6.1416	5.79701	6.05528	HEXB	-1.09993	1.83162e-05	0.000119502
P46531	Neurogenic locus notch homolog protein 1 OS=Homo sapiens OX=9606 GN=NOTCH1 PE=1 SV=4	7.25077	6.80993	7.21432	6.15178	5.73606	6.09803	NOTCH1	-1.09638	5.93994e-05	0.000282132
O14772	Fucose-1-phosphate guanylyltransferase OS=Homo sapiens OX=9606 GN=FPGT PE=1 SV=3	7.24603	7.12309	6.92125	5.9331	5.86295	6.21529	FPGT	-1.09301	1.57199e-05	0.000106424
Q8NE01	Metal transporter CNNM3 OS=Homo sapiens OX=9606 GN=CNNM3 PE=1 SV=1	7.19081	6.93074	7.17592	5.90207	6.10643	6.01346	CNNM3	-1.09184	4.99725e-06	4.97487e-05
Q9BYC8	39S ribosomal protein L32, mitochondrial OS=Homo sapiens OX=9606 GN=MRPL32 PE=1 SV=1	7.06393	7.17592	7.04985	6.16591	5.66676	6.1819	MRPL32	-1.09171	3.72755e-05	0.000203555
P0DI82	Trafficking protein particle complex subunit 2B OS=Homo sapiens OX=9606 GN=TRAPPC2B PE=1 SV=1	7.19673	7.07253	7.0045	5.56377	6.15381	6.2817	TRAPPC2B	-1.0915	0.000150986	0.00057878
Q13043	Serine/threonine-protein kinase 4 OS=Homo sapiens OX=9606 GN=STK4 PE=1 SV=2	7.09276	7.07253	7.13853	5.89239	6.01792	6.12309	STK4	-1.09014	2.11869e-06	2.79439e-05
Q96HC4	PDZ and LIM domain protein 5 OS=Homo sapiens OX=9606 GN=PDLIM5 PE=1 SV=5	6.79312	7.38629	7.08321	6.03342	6.01569	5.95187	PDLIM5	-1.08721	3.77741e-05	0.000205078
P16083	Ribosyldihydronicotinamide dehydrogenase [quinone] OS=Homo sapiens OX=9606 GN=NQO2 PE=1 SV=5	7.02791	7.05637	7.20457	6.2724	5.88753	5.8679	NQO2	-1.08701	1.60919e-05	0.000108105
Q9NRV9	Heme-binding protein 1 OS=Homo sapiens OX=9606 GN=HEBP1 PE=1 SV=1	7.20359	6.85798	7.2182	6.07895	6.10224	5.84046	HEBP1	-1.08604	1.70613e-05	0.000113475
A0A024R6I7	Alpha-1-antitrypsin OS=Homo sapiens OX=9606 GN=SERPINA1 PE=1 SV=1	7.02569	7.04658	7.22304	5.99548	6.12928	5.91409		-1.08548	3.55264e-06	3.94936e-05
O75563	Src kinase-associated phosphoprotein 2 OS=Homo sapiens OX=9606 GN=SKAP2 PE=1 SV=1	7.10329	7.03122	7.16088	5.8679	6.17193	6	SKAP2	-1.08519	4.30493e-06	4.51679e-05
Q13242	Serine/arginine-rich splicing factor 9 OS=Homo sapiens OX=9606 GN=SRSF9 PE=1 SV=1	7.17592	7.05311	7.07146	6.01346	6.07682	5.95652	SRSF9	-1.08457	1.5115e-06	2.21924e-05
Q8IXI1	Mitochondrial Rho GTPase 2 OS=Homo sapiens OX=9606 GN=RHOT2 PE=1 SV=2	7.12928	7.07788	7.08958	6.19967	5.95884	5.88509	RHOT2	-1.08438	4.40063e-06	4.60685e-05
P42574	Caspase-3 OS=Homo sapiens OX=9606 GN=CASP3 PE=1 SV=2	6.96463	7.07253	7.24982	5.91886	6.1918	5.926	CASP3	-1.08344	9.24977e-06	7.59001e-05
P21281	V-type proton ATPase subunit B, brain isoform OS=Homo sapiens OX=9606 GN=ATP6V1B2 PE=1 SV=3	7.12825	7.2211	6.93428	5.9331	5.91169	6.19574	ATP6V1B2	-1.08103	9.98806e-06	8.01275e-05
J3QQW2	Protein SSXT OS=Homo sapiens OX=9606 GN=SS18 PE=1 SV=1	7.13545	6.9507	7.19771	5.83542	6.16591	6.04439	SS18	-1.07938	9.36338e-06	7.65633e-05
H0Y6Y8	39S ribosomal protein L43, mitochondrial (Fragment) OS=Homo sapiens OX=9606 GN=MRPL43 PE=1 SV=1	6.90448	7.27426	7.09381	5.85549	6.23266	5.9472	MRPL43	-1.07907	2.48945e-05	0.00015174
O75204	Transmembrane protein 127 OS=Homo sapiens OX=9606 GN=TMEM127 PE=1 SV=1	7.0917	7.09276	7.10434	6.07039	5.83289	6.15178	TMEM127	-1.07791	4.56575e-06	4.70585e-05
Q8TCZ2	CD99 antigen-like protein 2 OS=Homo sapiens OX=9606 GN=CD99L2 PE=1 SV=1	6.93546	6.85549	7.45039	6.08321	6.05961	5.86542	CD99L2	-1.0777	8.03368e-05	0.000357571
P32942	Intercellular adhesion molecule 3 OS=Homo sapiens OX=9606 GN=ICAM3 PE=1 SV=2	7.08958	6.99435	7.20653	5.98641	6.06824	6.0045	ICAM3	-1.0771	2.17649e-06	2.83856e-05
Q5VWZ2	Lysophospholipase-like protein 1 OS=Homo sapiens OX=9606 GN=LYPLAL1 PE=1 SV=3	6.96232	7.34518	6.96232	5.97499	5.99095	6.07682	LYPLAL1	-1.07569	1.2745e-05	9.24974e-05
Q16778	Histone H2B type 2-E OS=Homo sapiens OX=9606 GN=HIST2H2BE PE=1 SV=3	7.10329	7.08428	7.09698	5.848	6.24413	5.96809	H2BC21	-1.07478	8.57643e-06	7.25423e-05
A0A087WVF8	Myomegalin OS=Homo sapiens OX=9606 GN=PDE4DIP PE=1 SV=1	7.32643	6.88387	7.02015	5.60288	6.43129	5.97269		-1.07453	0.000457588	0.00136265
G5E953	Myotubularin related protein 3, isoform CRA_e OS=Homo sapiens OX=9606 GN=MTMR3 PE=1 SV=1	6.76686	7.43713	6.99435	6.25739	5.49825	6.2211	MTMR3	-1.07387	0.0010429	0.00269172
Q9HCE0	Ectopic P granules protein 5 homolog OS=Homo sapiens OX=9606 GN=EPG5 PE=1 SV=2	7.18587	7.3345	6.71836	6.01346	5.86047	6.14975	EPG5	-1.07168	9.48754e-05	0.000401972
F8WE88	Unconventional myosin-Va OS=Homo sapiens OX=9606 GN=MYO5A PE=1 SV=2	7.14364	7.14568	6.99548	6.02237	6.11686	5.93074	MYO5A	-1.07161	2.68098e-06	3.25976e-05
Q9Y2U8	Inner nuclear membrane protein Man1 OS=Homo sapiens OX=9606 GN=LEMD3 PE=1 SV=2	6.95652	6.94486	7.34873	5.74416	6.12309	6.17393	LEMD3	-1.06964	6.73206e-05	0.000312756
B4DDF4	Calponin OS=Homo sapiens OX=9606 GN=CNN2 PE=1 SV=1	7.08108	7.05961	7.14568	6.0268	6.0268	6.0268	CNN2	-1.06866	1.16381e-06	1.88021e-05
P68366	Tubulin alpha-4A chain OS=Homo sapiens OX=9606 GN=TUBA4A PE=1 SV=1	7.13955	7.09698	7.0433	6.08534	6.14364	5.8505	TUBA4A	-1.06678	4.7303e-06	4.80168e-05
P04899	Guanine nucleotide-binding protein G(i) subunit alpha-2 OS=Homo sapiens OX=9606 GN=GNAI2 PE=1 SV=3	7.17393	7.20359	6.89118	5.91409	6.10224	6.05311	GNAI2	-1.06642	8.40434e-06	7.14752e-05
Q6NUK1	Calcium-binding mitochondrial carrier protein SCaMC-1 OS=Homo sapiens OX=9606 GN=SLC25A24 PE=1 SV=2	7.25739	7.08534	6.92362	6.02901	6.09381	5.95884	SLC25A24	-1.06156	6.50829e-06	5.92344e-05
P23458	Tyrosine-protein kinase JAK1 OS=Homo sapiens OX=9606 GN=JAK1 PE=1 SV=2	7.07039	6.9472	7.24603	6.18982	5.94251	5.95187	JAK1	-1.0598	9.97378e-06	8.01275e-05
P09525	Annexin A4 OS=Homo sapiens OX=9606 GN=ANXA4 PE=1 SV=4	7.14975	7.03892	7.07788	5.88753	6.17792	6.04002	ANXA4	-1.0537	4.73072e-06	4.80168e-05
Q07960	Rho GTPase-activating protein 1 OS=Homo sapiens OX=9606 GN=ARHGAP1 PE=1 SV=1	7.03782	7.28725	6.91648	6.06824	5.78136	6.2384	ARHGAP1	-1.05118	4.84747e-05	0.000244944
R4GMX3	COMMD3-BMI1 readthrough OS=Homo sapiens OX=9606 GN=COMMD3-BMI1 PE=4 SV=1	6.99774	7.26959	6.98982	5.98641	6.03122	6.08746	COMMD3-BMI1	-1.05069	5.7818e-06	5.45358e-05
P11177	Pyruvate dehydrogenase E1 component subunit beta, mitochondrial OS=Homo sapiens OX=9606 GN=PDHB PE=1 SV=3	7.14568	7.28263	6.78267	5.61176	6.14364	6.30378	PDHB	-1.0506	0.000383756	0.00118659
Q9HAS0	Protein Njmu-R1 OS=Homo sapiens OX=9606 GN=C17orf75 PE=1 SV=2	7.16993	6.99209	7.10119	5.92362	6.16792	6.02015	C17orf75	-1.0505	4.6012e-06	4.72154e-05
Q5TEJ8	Protein THEMIS2 OS=Homo sapiens OX=9606 GN=THEMIS2 PE=1 SV=1	7.17493	7.07468	7.01346	5.97039	6.16189	5.98185	THEMIS2	-1.04964	3.58214e-06	3.97268e-05
Q9HCC0	Methylcrotonoyl-CoA carboxylase beta chain, mitochondrial OS=Homo sapiens OX=9606 GN=MCCC2 PE=1 SV=1	7.1416	7.20653	6.90569	5.97728	6.09803	6.03782	MCCC2	-1.04689	6.17873e-06	5.73528e-05
Q9UMX5	Neudesin OS=Homo sapiens OX=9606 GN=NENF PE=1 SV=1	7.08108	6.89966	7.26772	6.02015	6.12309	5.96578	NENF	-1.04648	1.02412e-05	8.09074e-05
Q9UH99	SUN domain-containing protein 2 OS=Homo sapiens OX=9606 GN=SUN2 PE=1 SV=3	7.49105	6.91648	6.77742	5.76553	6.17991	6.10014	SUN2	-1.04646	0.000360174	0.00112254
O60603	Toll-like receptor 2 OS=Homo sapiens OX=9606 GN=TLR2 PE=1 SV=1	7.2182	7.01235	7.02015	5.86047	6.16792	6.08958	TLR2	-1.04424	9.95936e-06	8.01275e-05
P62879	Guanine nucleotide-binding protein G(I)/G(S)/G(T) subunit beta-2 OS=Homo sapiens OX=9606 GN=GNB2 PE=1 SV=3	6.89603	7.41701	6.89118	5.77873	6.01569	6.27798	GNB2	-1.04393	0.000202284	0.000732142
Q9BVQ7	Spermatogenesis-associated protein 5-like protein 1 OS=Homo sapiens OX=9606 GN=SPATA5L1 PE=1 SV=2	7.23554	7.05853	6.94134	5.90929	6.32012	5.88509	AFG2B	-1.0403	4.31218e-05	0.000225966
Q12913	Receptor-type tyrosine-protein phosphatase eta OS=Homo sapiens OX=9606 GN=PTPRJ PE=1 SV=3	7.04549	7.00787	7.19967	5.97957	6.0917	6.06393	PTPRJ	-1.03928	3.05593e-06	3.523e-05
G3V1D7	Reticulon 4 receptor-like 2, isoform CRA_a OS=Homo sapiens OX=9606 GN=RTN4RL2 PE=1 SV=1	6.78921	7.3505	7.07039	5.84298	6.09592	6.16792	RTN4RL2	-1.03442	8.72063e-05	0.000380885
Q29963	HLA class I histocompatibility antigen, Cw-6 alpha chain OS=Homo sapiens OX=9606 GN=HLA-C PE=1 SV=2	7.0268	6.99661	7.2182	6.08108	5.90689	6.15381	HLA-C	-1.03328	7.50042e-06	6.51181e-05
Q9BR76	Coronin-1B OS=Homo sapiens OX=9606 GN=CORO1B PE=1 SV=1	7.07575	7.16591	7.00675	6.05745	6.09592	5.99548	CORO1B	-1.03318	2.42673e-06	3.05402e-05
Q8N3P4	Vacuolar protein sorting-associated protein 8 homolog OS=Homo sapiens OX=9606 GN=VPS8 PE=1 SV=3	7.21917	6.9507	7.07146	6.07039	6.13955	5.9331	VPS8	-1.03276	7.0584e-06	6.30128e-05
Q92896	Golgi apparatus protein 1 OS=Homo sapiens OX=9606 GN=GLG1 PE=1 SV=2	7.09064	6.95303	7.19869	5.99322	6.12309	6.03342	GLG1	-1.03088	4.49248e-06	4.66279e-05
A0A075B6E5	Protein enabled homolog (Fragment) OS=Homo sapiens OX=9606 GN=ENAH PE=1 SV=2	7.10748	6.38716	7.57743	6.18587	5.6893	6.10852	ENAH	-1.02946	0.00366719	0.00758622
K7EIJ1	Zinc phosphodiesterase ELAC protein 1 OS=Homo sapiens OX=9606 GN=ELAC1 PE=1 SV=1	7.29554	6.69488	7.14771	6.09592	6.51412	5.44956	ELAC1	-1.02618	0.00279039	0.00604563
O14727	Apoptotic protease-activating factor 1 OS=Homo sapiens OX=9606 GN=APAF1 PE=1 SV=2	7.15076	7.19869	6.8802	5.97728	6.03122	6.14568	APAF1	-1.02516	1.05681e-05	8.23748e-05
P35813	Protein phosphatase 1A OS=Homo sapiens OX=9606 GN=PPM1A PE=1 SV=1	6.84925	7.25739	7.10434	5.81762	6.04221	6.27984	PPM1A	-1.02377	7.11089e-05	0.000324555
Q9H0Q0	Protein FAM49A OS=Homo sapiens OX=9606 GN=FAM49A PE=2 SV=1	7.2211	6.8125	7.17891	6.10852	6.16993	5.8679	CYRIA	-1.02206	4.22103e-05	0.000221856
P49902	Cytosolic purine 5'-nucleotidase OS=Homo sapiens OX=9606 GN=NT5C2 PE=1 SV=1	7.16491	7.27612	6.76818	6.07253	6.01569	6.05961	NT5C2	-1.02046	3.82202e-05	0.000207259
F5H442	Tumor susceptibility gene 101 protein OS=Homo sapiens OX=9606 GN=TSG101 PE=1 SV=1	7.2211	7.06609	6.93782	6.04002	6.0268	6.1127	TSG101	-1.01516	5.86392e-06	5.50878e-05
P55899	IgG receptor FcRn large subunit p51 OS=Homo sapiens OX=9606 GN=FCGRT PE=1 SV=1	6.9507	7.22593	7.04549	5.94251	6.0917	6.14364	FCGRT	-1.01476	8.6873e-06	7.29515e-05
P13284	Gamma-interferon-inducible lysosomal thiol reductase OS=Homo sapiens OX=9606 GN=IFI30 PE=1 SV=3	6.79051	7.21432	7.19771	6.23458	5.99095	5.9331	IFI30	-1.01464	5.48019e-05	0.000266809
C9JIR6	Protein phosphatase 1B (Fragment) OS=Homo sapiens OX=9606 GN=PPM1B PE=1 SV=1	7.08534	7.10329	7.03562	5.8802	6.27798	6.02237	PPM1B	-1.01457	1.41151e-05	9.98537e-05
F5GZG1	Ras-related protein Rap-1b (Fragment) OS=Homo sapiens OX=9606 GN=RAP1B PE=1 SV=8	7.04221	6.88753	7.27426	6.10643	6.26115	5.79442	RAP1B	-1.014	7.37865e-05	0.000332538
Q9Y305	Acyl-coenzyme A thioesterase 9, mitochondrial OS=Homo sapiens OX=9606 GN=ACOT9 PE=1 SV=2	7.27891	7.08108	6.84674	5.89966	6.1819	6.08746	ACOT9	-1.01257	3.52048e-05	0.000195573
O60784	Target of Myb protein 1 OS=Homo sapiens OX=9606 GN=TOM1 PE=1 SV=2	7.05961	6.80864	7.32553	5.89966	6.14364	6.12309	TOM1	-1.00913	6.02327e-05	0.000285509
Q8NBX0	Saccharopine dehydrogenase-like oxidoreductase OS=Homo sapiens OX=9606 GN=SCCPDH PE=1 SV=1	7.30561	7.0607	6.83289	5.94251	6.10224	6.13134	SCCPDH	-1.0077	3.52274e-05	0.000195573
P19367	Hexokinase-1 OS=Homo sapiens OX=9606 GN=HK1 PE=1 SV=3	7.07361	7.16189	6.98299	5.88996	6.11894	6.18785	HK1	-1.00725	1.00473e-05	8.02125e-05
Q92844	TRAF family member-associated NF-kappa-B activator OS=Homo sapiens OX=9606 GN=TANK PE=1 SV=2	6.96578	7.00787	7.23458	6.2555	5.96347	5.97728	TANK	-1.00399	1.95166e-05	0.000125169
Q5VZM2	Ras-related GTP-binding protein B OS=Homo sapiens OX=9606 GN=RRAGB PE=1 SV=1	7.14057	7.07788	7	6.0268	6.20163	5.97957	RRAGB	-1.00349	5.36979e-06	5.15568e-05
Q13509	Tubulin beta-3 chain OS=Homo sapiens OX=9606 GN=TUBB3 PE=1 SV=2	7.24413	6.79051	7.12928	5.90929	6.47897	5.76818	TUBB3	-1.00249	0.000530866	0.00154047
P42025	Beta-centractin OS=Homo sapiens OX=9606 GN=ACTR1B PE=1 SV=1	6.67948	7.46107	6.98982	5.93546	5.83542	6.35403	ACTR1B	-1.00182	0.000813598	0.0022068
Q96CX2	BTB/POZ domain-containing protein KCTD12 OS=Homo sapiens OX=9606 GN=KCTD12 PE=1 SV=1	6.78529	7.21237	7.19377	5.99548	5.97269	6.21917	KCTD12	-1.00136	5.08707e-05	0.000254327
Q86SX6	Glutaredoxin-related protein 5, mitochondrial OS=Homo sapiens OX=9606 GN=GLRX5 PE=1 SV=2	7.06609	7.10434	7.02459	5.78398	6.41109	6	GLRX5	-0.999981	0.000101388	0.000424557
D6RBR7	Zinc finger protein 330 (Fragment) OS=Homo sapiens OX=9606 GN=ZNF330 PE=1 SV=1	6.77083	7.32193	7.08746	6.14364	5.9472	6.09381	ZNF330	-0.998523	6.86458e-05	0.000316924
C9JSK0	Protein unc-119 homolog A (Fragment) OS=Homo sapiens OX=9606 GN=UNC119 PE=1 SV=1	6.92481	7.30287	6.95187	5.98185	5.83542	6.36807	UNC119	-0.998069	0.000150152	0.000577003
Q9NZD8	Maspardin OS=Homo sapiens OX=9606 GN=SPG21 PE=1 SV=1	7.21917	7.10329	6.86666	5.82782	6.27053	6.10434	SPG21	-0.995477	6.21045e-05	0.000292599
P37173	TGF-beta receptor type-2 OS=Homo sapiens OX=9606 GN=TGFBR2 PE=1 SV=2	7.07895	6.80735	7.29646	6.17792	6.05094	5.97269	TGFBR2	-0.993739	4.52814e-05	0.000233612
O96011	Peroxisomal membrane protein 11B OS=Homo sapiens OX=9606 GN=PEX11B PE=1 SV=1	7.08852	7.10957	7.00113	5.80993	6.24031	6.16792	PEX11B	-0.993685	2.85961e-05	0.00016858
P35637	RNA-binding protein FUS OS=Homo sapiens OX=9606 GN=FUS PE=1 SV=1	7.06178	7.16692	6.97613	6.21917	5.97039	6.03562	FUS	-0.993214	8.35918e-06	7.1351e-05
F5GWT4	Serine/threonine-protein kinase WNK1 OS=Homo sapiens OX=9606 GN=WNK1 PE=1 SV=1	7.01681	6.95768	7.22304	5.97269	6.24413	6.0045	WNK1	-0.992069	1.66797e-05	0.000111732
Q96N66	Lysophospholipid acyltransferase 7 OS=Homo sapiens OX=9606 GN=MBOAT7 PE=1 SV=2	7.26585	7.10957	6.80607	6.08108	6.17393	5.96116	MBOAT7	-0.988438	4.08647e-05	0.000216655
Q9NXJ5	Pyroglutamyl-peptidase 1 OS=Homo sapiens OX=9606 GN=PGPEP1 PE=1 SV=1	7.33092	6.9507	6.8936	5.94486	6.11894	6.15583	PGPEP1	-0.985198	4.62528e-05	0.000237052
G3V325	ATP5MF-PTCD1 readthrough OS=Homo sapiens OX=9606 GN=ATP5MF-PTCD1 PE=4 SV=1	7.22593	6.99548	6.96232	5.87283	6.32193	6.03342	ATP5MF-PTCD1	-0.985184	5.09039e-05	0.000254327
P16401	Histone H1.5 OS=Homo sapiens OX=9606 GN=HIST1H1B PE=1 SV=3	7.02126	6.92006	7.24603	6.1918	6.11478	5.92837	H1-5	-0.984129	2.14182e-05	0.000134773
F8WD59	40S ribosomal protein SA (Fragment) OS=Homo sapiens OX=9606 GN=RPSA PE=1 SV=2	7.08215	6.65249	7.36632	5.53916	6.37504	6.23458	RPSA	-0.984061	0.00238662	0.00529113
Q92686	Neurogranin OS=Homo sapiens OX=9606 GN=NRGN PE=1 SV=1	6.92719	7.00899	7.24982	6.05094	6	6.18785	NRGN	-0.982405	1.54577e-05	0.00010536
A0A2Y9D025	NADH dehydrogenase [ubiquinone] 1 alpha subcomplex subunit 6 OS=Homo sapiens OX=9606 GN=NDUFA6 PE=4 SV=1	6.95536	7.05853	7.1809	6.04658	6.13134	6.07039	NDUFA6	-0.982162	5.193e-06	5.06182e-05
Q12965	Unconventional myosin-Ie OS=Homo sapiens OX=9606 GN=MYO1E PE=1 SV=2	7.46761	6.92362	6.71287	5.69766	6.34873	6.11686	MYO1E	-0.980282	0.00130963	0.0032473
O94888	UBX domain-containing protein 7 OS=Homo sapiens OX=9606 GN=UBXN7 PE=1 SV=2	7.07361	6.92244	7.1819	5.89482	6.28725	6.07253	UBXN7	-0.974445	3.25553e-05	0.00018402
P04839	Cytochrome b-245 heavy chain OS=Homo sapiens OX=9606 GN=CYBB PE=1 SV=2	7.12205	7.03452	7.03012	5.94953	6.25361	6.06178	CYBB	-0.973923	1.01077e-05	8.03966e-05
D6RAR4	Hepatocyte growth factor activator OS=Homo sapiens OX=9606 GN=HGFAC PE=1 SV=1	6.73742	7.29002	7.11998	6.23649	5.87283	6.12309	HGFAC	-0.971669	0.000163854	0.000616468
A0A087X1U4	Methyl-CpG-binding protein 2 OS=Homo sapiens OX=9606 GN=MECP2 PE=1 SV=1	7.12309	7.01346	7.05311	6.1127	6.09803	6.06609		-0.970946	2.95768e-06	3.44374e-05
O60502	Protein O-GlcNAcase OS=Homo sapiens OX=9606 GN=OGA PE=1 SV=2	7.17991	7.04549	6.94486	5.86295	6.34163	6.05528	OGA	-0.970132	5.66936e-05	0.000273736
P18433	Receptor-type tyrosine-protein phosphatase alpha OS=Homo sapiens OX=9606 GN=PTPRA PE=1 SV=3	6.98071	6.98071	7.15178	6.14568	6.58045	5.4822	PTPRA	-0.968291	0.00235888	0.0052546
P04920	Anion exchange protein 2 OS=Homo sapiens OX=9606 GN=SLC4A2 PE=1 SV=4	7.14364	7.05094	6.98299	6.02015	6.27984	5.97499	SLC4A2	-0.96753	1.47985e-05	0.000102211
Q02338	D-beta-hydroxybutyrate dehydrogenase, mitochondrial OS=Homo sapiens OX=9606 GN=BDH1 PE=1 SV=3	7.20163	7.15886	6.79051	5.94017	6.33628	5.97728	BDH1	-0.965759	0.000120189	0.000482514
E9PGT6	COP9 signalosome complex subunit 8 OS=Homo sapiens OX=9606 GN=COPS8 PE=1 SV=1	6.89724	7.11166	7.16289	6.10434	5.97499	6.19771	COPS8	-0.96492	1.43611e-05	0.00010083
Q03518	Antigen peptide transporter 1 OS=Homo sapiens OX=9606 GN=TAP1 PE=1 SV=2	7.13955	7.35226	6.61765	5.926	5.96347	6.32553	TAP1	-0.964821	0.000642872	0.001806
Q9GZT9	Egl nine homolog 1 OS=Homo sapiens OX=9606 GN=EGLN1 PE=1 SV=1	7.05637	7.03672	7.08108	6.15987	5.87283	6.24793	EGLN1	-0.964515	1.90306e-05	0.000123066
P78324	Tyrosine-protein phosphatase non-receptor type substrate 1 OS=Homo sapiens OX=9606 GN=SIRPA PE=1 SV=2	6.93428	7.08534	7.14873	6.2075	5.89239	6.18388	SIRPA	-0.961525	2.28538e-05	0.000141705
P30484	HLA class I histocompatibility antigen, B-46 alpha chain OS=Homo sapiens OX=9606 GN=HLA-B PE=1 SV=1	7.10434	6.78267	7.26303	6.2114	6.00675	6.04876	HLA-B	-0.961045	6.04407e-05	0.000285915
Q96QH2	PML-RARA-regulated adapter molecule 1 OS=Homo sapiens OX=9606 GN=PRAM1 PE=1 SV=3	7.03232	7.02459	7.1179	6.18388	6.04002	6.07682	PRAM1	-0.958032	4.42868e-06	4.61943e-05
P58546	Myotrophin OS=Homo sapiens OX=9606 GN=MTPN PE=1 SV=2	7.07253	6.96924	7.13237	6.09381	6.1127	6.09381	MTPN	-0.95794	4.0841e-06	4.348e-05
Q7Z3C6	Autophagy-related protein 9A OS=Homo sapiens OX=9606 GN=ATG9A PE=1 SV=3	6.99322	7.01569	7.13237	5.7866	6.42794	6.07895	ATG9A	-0.949266	0.000171272	0.000638713
O95140	Mitofusin-2 OS=Homo sapiens OX=9606 GN=MFN2 PE=1 SV=3	7.28633	7.07575	6.76155	5.81506	6.2817	6.17991	MFN2	-0.948985	0.000266079	0.000899075
O60739	Eukaryotic translation initiation factor 1b OS=Homo sapiens OX=9606 GN=EIF1B PE=1 SV=2	7.03452	6.95187	7.16993	6.10014	6.2384	5.97728	EIF1B	-0.946832	1.45623e-05	0.000101712
Q04864	Proto-oncogene c-Rel OS=Homo sapiens OX=9606 GN=REL PE=1 SV=1	7.10224	6.97154	7.0045	5.4363	6.63081	6.17592	REL	-0.945084	0.00406807	0.00824385
P43405	Tyrosine-protein kinase SYK OS=Homo sapiens OX=9606 GN=SYK PE=1 SV=1	7.25361	7.01681	6.86542	5.95884	6.32553	6.02237	SYK	-0.943034	8.1181e-05	0.000360299
A0A0A0MSS8	Aldo-keto reductase family 1 member C3 OS=Homo sapiens OX=9606 GN=AKR1C3 PE=1 SV=1	7.21917	6.9542	6.92006	5.54535	6.2075	6.51254	AKR1C3	-0.942675	0.0018806	0.00435975
Q14254	Flotillin-2 OS=Homo sapiens OX=9606 GN=FLOT2 PE=1 SV=2	7	7.12928	7.02015	6.2211	5.87774	6.22497	FLOT2	-0.941872	2.87747e-05	0.000169419
Q9BZL6	Serine/threonine-protein kinase D2 OS=Homo sapiens OX=9606 GN=PRKD2 PE=1 SV=3	7.24031	6.98641	6.91289	5.99548	6.27426	6.05094	PRKD2	-0.939644	3.75081e-05	0.000204347
P49441	Inositol polyphosphate 1-phosphatase OS=Homo sapiens OX=9606 GN=INPP1 PE=1 SV=1	7.15178	6.8125	7.17592	6.16189	6.06393	6.09592	INPP1	-0.939484	2.84944e-05	0.000168289
P13473	Lysosome-associated membrane glycoprotein 2 OS=Homo sapiens OX=9606 GN=LAMP2 PE=1 SV=2	6.98071	6.93546	7.22786	6.15178	6.12722	6.05311	LAMP2	-0.937306	1.45908e-05	0.000101712
Q5SSJ5	Heterochromatin protein 1-binding protein 3 OS=Homo sapiens OX=9606 GN=HP1BP3 PE=1 SV=1	7.17193	7.1467	6.8189	6.19377	6.1127	6.02015	HP1BP3	-0.936969	3.20511e-05	0.000181831
O95747	Serine/threonine-protein kinase OSR1 OS=Homo sapiens OX=9606 GN=OXSR1 PE=1 SV=1	7.16792	7.04876	6.9331	6.10643	6.11894	6.11478	OXSR1	-0.936541	7.39361e-06	6.45248e-05
Q9UPT5	Exocyst complex component 7 OS=Homo sapiens OX=9606 GN=EXOC7 PE=1 SV=3	7.18388	6.88996	7.06717	6.01569	6.20945	6.1127	EXOC7	-0.934387	1.78307e-05	0.000117587
B1AKR6	Dynein light chain roadblock-type 1 OS=Homo sapiens OX=9606 GN=DYNLRB1 PE=1 SV=1	7.12516	6.7761	7.22014	6.00899	6.25927	6.06178	DYNLRB1	-0.930453	7.90009e-05	0.000352297
P14618	Pyruvate kinase PKM OS=Homo sapiens OX=9606 GN=PKM PE=1 SV=4	7.14466	7.10538	6.88753	6.14364	6.06178	6.14568	PKM	-0.928825	1.18351e-05	8.85436e-05
A0A1B0GW68	Acid ceramidase OS=Homo sapiens OX=9606 GN=ASAH1 PE=1 SV=1	6.99661	6.92837	7.20261	6.24031	6.22882	5.87283	ASAH1	-0.928546	6.29824e-05	0.000296138
Q13033	Striatin-3 OS=Homo sapiens OX=9606 GN=STRN3 PE=1 SV=3	6.95652	6.96809	7.2075	6.24793	6.14771	5.95187	STRN3	-0.928202	3.01788e-05	0.000174172
P68036	Ubiquitin-conjugating enzyme E2 L3 OS=Homo sapiens OX=9606 GN=UBE2L3 PE=1 SV=1	7.03782	7.02126	7.08428	6.12309	6.18982	6.04876	UBE2L3	-0.927228	5.09247e-06	5.02596e-05
Q9UHW9	Solute carrier family 12 member 6 OS=Homo sapiens OX=9606 GN=SLC12A6 PE=1 SV=2	7.00562	7.10957	7.02901	6.15785	6.11686	6.08958	SLC12A6	-0.926635	4.54257e-06	4.69231e-05
A2A2V1	Major prion protein (Fragment) OS=Homo sapiens OX=9606 GN=PRNP PE=1 SV=1	6.79961	7.14771	7.15987	6.40259	6.05745	5.87036	PRNP	-0.925597	0.000235772	0.000821507
Q9H944	Mediator of RNA polymerase II transcription subunit 20 OS=Homo sapiens OX=9606 GN=MED20 PE=1 SV=1	7.15583	7.0045	6.96232	5.91886	6.40259	6.0268	MED20	-0.9248	8.96607e-05	0.000389057
P52209	6-phosphogluconate dehydrogenase, decarboxylating OS=Homo sapiens OX=9606 GN=PGD PE=1 SV=3	7.09803	7.13031	6.90087	5.93074	6.15785	6.26679	PGD	-0.924612	3.36986e-05	0.000189086
P27986	Phosphatidylinositol 3-kinase regulatory subunit alpha OS=Homo sapiens OX=9606 GN=PIK3R1 PE=1 SV=2	7.07361	6.99322	7.05094	5.78921	6.39746	6.16591	PIK3R1	-0.921728	0.000159614	0.000603741
P84095	Rho-related GTP-binding protein RhoG OS=Homo sapiens OX=9606 GN=RHOG PE=1 SV=1	7.20555	7.00787	6.91409	6.14364	6.20359	6.01569	RHOG	-0.921526	2.00222e-05	0.000127296
A0A1W2PQ00	STE20-related kinase adapter protein alpha (Fragment) OS=Homo sapiens OX=9606 GN=STRADA PE=1 SV=1	7.22014	6.94134	6.96578	6.14568	6.12516	6.09592	STRADA	-0.920168	1.47873e-05	0.000102211
Q8NG11	Tetraspanin-14 OS=Homo sapiens OX=9606 GN=TSPAN14 PE=1 SV=1	7.02569	6.88387	7.21432	6.05528	6.22304	6.08534	TSPAN14	-0.920073	2.42064e-05	0.000148125
I3L4N8	Actin, cytoplasmic 2 (Fragment) OS=Homo sapiens OX=9606 GN=ACTG1 PE=1 SV=8	7.02791	6.92955	7.15076	5.75489	6.20945	6.38543	ACTG1	-0.919484	0.000265692	0.000899075
Q8NC56	LEM domain-containing protein 2 OS=Homo sapiens OX=9606 GN=LEMD2 PE=1 SV=1	6.9472	6.98755	7.19279	6.18785	6.07682	6.10852	LEMD2	-0.918115	1.24761e-05	9.17336e-05
Q4KMQ2	Anoctamin-6 OS=Homo sapiens OX=9606 GN=ANO6 PE=1 SV=2	7.08746	6.99548	7.04221	6.0917	6.34163	5.93782	ANO6	-0.918003	3.41444e-05	0.000190922
Q16595	Frataxin, mitochondrial OS=Homo sapiens OX=9606 GN=FXN PE=1 SV=2	7.03562	6.91528	7.17592	6.15987	6.12516	6.0917	FXN	-0.916701	1.11587e-05	8.51309e-05
Q66K14	TBC1 domain family member 9B OS=Homo sapiens OX=9606 GN=TBC1D9B PE=1 SV=3	6.89603	7.12619	7.09803	5.91886	6.22689	6.22497	TBC1D9B	-0.916509	3.94935e-05	0.000211948
K7EPH3	N-acetylglucosamine-1-phosphodiester alpha-N-acetylglucosaminidase (Fragment) OS=Homo sapiens OX=9606 GN=NAGPA PE=1 SV=1	7.07895	6.8125	7.18488	5.62644	6.39917	6.30743	NAGPA	-0.914429	0.00125331	0.00314467
A6NKZ2	N-acylglucosamine 2-epimerase OS=Homo sapiens OX=9606 GN=RENBP PE=1 SV=2	6.59096	7.27053	7.17493	6.18388	5.65821	6.45121	RENBP	-0.91437	0.00290427	0.00626329
P17213	Bactericidal permeability-increasing protein OS=Homo sapiens OX=9606 GN=BPI PE=1 SV=4	7.11061	6.98755	7.02791	6.17193	6.23649	5.97499	BPI	-0.91422	1.41814e-05	0.00010002
Q9H4A4	Aminopeptidase B OS=Homo sapiens OX=9606 GN=RNPEP PE=1 SV=2	7.06932	7.17891	6.8679	6.00675	6.12102	6.24982	RNPEP	-0.912846	3.06046e-05	0.000175544
Q5JSP0	FYVE, RhoGEF and PH domain-containing protein 3 OS=Homo sapiens OX=9606 GN=FGD3 PE=1 SV=1	6.98527	6.98527	7.15178	6.19967	6.02015	6.16993	FGD3	-0.91086	1.19619e-05	8.9112e-05
A0A087X2D0	Serine/arginine-rich-splicing factor 3 OS=Homo sapiens OX=9606 GN=SRSF3 PE=1 SV=1	7.04549	6.89603	7.17293	6.02901	6.30012	6.05311	SRSF3	-0.910733	3.37962e-05	0.000189202
Q9Y371	Endophilin-B1 OS=Homo sapiens OX=9606 GN=SH3GLB1 PE=1 SV=1	6.85425	7.17093	7.07895	6.31288	5.87036	6.1918	SH3GLB1	-0.909692	0.00011384	0.0004634
P13796	Plastin-2 OS=Homo sapiens OX=9606 GN=LCP1 PE=1 SV=6	6.94837	7.02791	7.14262	6.24031	6.12102	6.03342	LCP1	-0.908046	1.34648e-05	9.68674e-05
O00299	Chloride intracellular channel protein 1 OS=Homo sapiens OX=9606 GN=CLIC1 PE=1 SV=4	7.00899	7.06824	7.04439	6.01123	6.20945	6.17991	CLIC1	-0.907011	8.88365e-06	7.41203e-05
Q9UBG0	C-type mannose receptor 2 OS=Homo sapiens OX=9606 GN=MRC2 PE=1 SV=2	7.07253	6.63807	7.35315	6.0917	6.23458	6.01792	MRC2	-0.906519	0.000462184	0.00137134
P07948	Tyrosine-protein kinase Lyn OS=Homo sapiens OX=9606 GN=LYN PE=1 SV=3	7.15785	7.10434	6.84674	6.03122	6.22689	6.13134	LYN	-0.906493	2.93557e-05	0.000172015
Q562E7	WD repeat-containing protein 81 OS=Homo sapiens OX=9606 GN=WDR81 PE=1 SV=2	7.10748	7.04439	6.9507	5.80735	6.35931	6.21723	WDR81	-0.906226	0.000150508	0.000577896
Q9UJW0	Dynactin subunit 4 OS=Homo sapiens OX=9606 GN=DCTN4 PE=1 SV=1	6.94134	6.98982	7.18488	6.16993	6.10643	6.12102	DCTN4	-0.906221	1.19859e-05	8.9112e-05
O43493	Trans-Golgi network integral membrane protein 2 OS=Homo sapiens OX=9606 GN=TGOLN2 PE=1 SV=3	7.03232	7.06393	7.02348	6.26115	6.03562	6.10434	TGOLN2	-0.906206	9.72363e-06	7.88884e-05
P35754	Glutaredoxin-1 OS=Homo sapiens OX=9606 GN=GLRX PE=1 SV=2	7.07253	6.85674	7.17393	5.91648	6.2211	6.24793	GLRX	-0.905897	6.75673e-05	0.00031359
P78362	SRSF protein kinase 2 OS=Homo sapiens OX=9606 GN=SRPK2 PE=1 SV=3	7.25739	6.78136	7.0268	6.01792	6.51096	5.82528	SRPK2	-0.903796	0.00088043	0.00236113
Q92604	Acyl-CoA:lysophosphatidylglycerol acyltransferase 1 OS=Homo sapiens OX=9606 GN=LPGAT1 PE=1 SV=1	7.24603	6.94251	6.89603	6.4363	5.8679	6.07039	LPGAT1	-0.90333	0.000308669	0.00100319
P05771	Protein kinase C beta type OS=Homo sapiens OX=9606 GN=PRKCB PE=1 SV=4	7.1375	7.06286	6.91289	6.16591	6.10643	6.13134	PRKCB	-0.903187	1.00867e-05	8.03667e-05
O43567	E3 ubiquitin-protein ligase RNF13 OS=Homo sapiens OX=9606 GN=RNF13 PE=1 SV=1	6.71287	7.17592	7.16792	6.34341	5.67807	6.32733	RNF13	-0.902636	0.00135456	0.00333919
Q5T760	Serine/arginine-rich-splicing factor 11 (Fragment) OS=Homo sapiens OX=9606 GN=SRSF11 PE=1 SV=1	6.81121	7.18982	7.08321	5.80993	6.24222	6.32733	SRSF11	-0.901591	0.000288207	0.000953678
P82909	28S ribosomal protein S36, mitochondrial OS=Homo sapiens OX=9606 GN=MRPS36 PE=1 SV=2	7.10014	6.93782	7.06717	5.91409	6.17792	6.31107	KGD4	-0.900682	4.70388e-05	0.000240289
Q8N9N7	Leucine-rich repeat-containing protein 57 OS=Homo sapiens OX=9606 GN=LRRC57 PE=1 SV=1	7.00338	7.2114	6.87652	6.17592	5.89724	6.32373	LRRC57	-0.898134	0.000114459	0.000465513
Q9Y613	FH1/FH2 domain-containing protein 1 OS=Homo sapiens OX=9606 GN=FHOD1 PE=1 SV=3	7.11374	6.8679	7.10748	5.9472	6.42122	6.03122	FHOD1	-0.896492	0.00014463	0.000559003
P17813	Endoglin OS=Homo sapiens OX=9606 GN=ENG PE=1 SV=2	6.78267	7.18488	7.09803	6.22497	5.73877	6.41278	ENG	-0.896354	0.000738344	0.00202189
A0A0A0MSJ9	Ras GTPase-activating protein 2 OS=Homo sapiens OX=9606 GN=RASA2 PE=1 SV=1	6.98982	7.14873	6.93192	5.79442	6.54998	6.03782		-0.896085	0.000690923	0.00191563
A0A087X0R6	Sorting nexin-12 OS=Homo sapiens OX=9606 GN=SNX12 PE=1 SV=1	6.78529	7.29186	6.98185	6.21723	5.77873	6.37851	SNX12	-0.894842	0.00070006	0.00193522
P31949	Protein S100-A11 OS=Homo sapiens OX=9606 GN=S100A11 PE=1 SV=2	6.89118	6.97613	7.20848	6.05094	5.88509	6.45943	S100A11	-0.893445	0.000303377	0.000989845
F8VSI7	Bax inhibitor 1 (Fragment) OS=Homo sapiens OX=9606 GN=TMBIM6 PE=1 SV=1	7.04549	6.97039	7.08852	6.22497	6.15178	6.05311	TMBIM6	-0.891516	9.51696e-06	7.75475e-05
Q6VY07	Phosphofurin acidic cluster sorting protein 1 OS=Homo sapiens OX=9606 GN=PACS1 PE=1 SV=2	6.85674	7.34074	6.86666	6.12516	5.96347	6.30378	PACS1	-0.890576	0.000256941	0.000878228
Q12802	A-kinase anchor protein 13 OS=Homo sapiens OX=9606 GN=AKAP13 PE=1 SV=2	6.80993	7.32823	6.90809	6.17792	5.77083	6.42626	AKAP13	-0.890412	0.00102362	0.00265413
P52907	F-actin-capping protein subunit alpha-1 OS=Homo sapiens OX=9606 GN=CAPZA1 PE=1 SV=3	6.96116	6.91528	7.21626	6.23266	6.03342	6.15583	CAPZA1	-0.890263	3.27931e-05	0.000184694
O14763	Tumor necrosis factor receptor superfamily member 10B OS=Homo sapiens OX=9606 GN=TNFRSF10B PE=1 SV=2	6.96924	6.92006	7.20555	6.1918	6.08108	6.15583	TNFRSF10B	-0.888711	2.16157e-05	0.00013565
Q9NRG7	Epimerase family protein SDR39U1 OS=Homo sapiens OX=9606 GN=SDR39U1 PE=1 SV=2	7.26679	7.1416	6.61471	6.01123	6.51254	5.83542	SDR39U1	-0.887968	0.00207888	0.00473017
E9PNP3	Mth938 domain-containing protein OS=Homo sapiens OX=9606 GN=AAMDC PE=1 SV=1	6.853	7.07788	7.15684	6.26679	5.97269	6.18587	AAMDC	-0.887459	5.24196e-05	0.000259266
P50552	Vasodilator-stimulated phosphoprotein OS=Homo sapiens OX=9606 GN=VASP PE=1 SV=3	7.00113	7.07468	7.01681	5.9542	6.12102	6.35931	VASP	-0.88603	4.41476e-05	0.000229794
Q9NUQ9	Protein FAM49B OS=Homo sapiens OX=9606 GN=FAM49B PE=1 SV=1	6.98755	6.97728	7.13237	6.08321	6.12516	6.23266	CYRIB	-0.88539	1.15647e-05	8.72307e-05
P23743	Diacylglycerol kinase alpha OS=Homo sapiens OX=9606 GN=DGKA PE=1 SV=3	7.04767	7.15684	6.88387	6.12516	6.00899	6.30012	DGKA	-0.884703	4.04136e-05	0.000215401
A0A087WZ50	Signal peptide peptidase-like 2B OS=Homo sapiens OX=9606 GN=SPPL2B PE=1 SV=1	7.17891	6.91049	6.99774	6.08321	6.12722	6.23266	SPPL2B	-0.881352	2.12275e-05	0.000133937
Q96LW7	Caspase recruitment domain-containing protein 19 OS=Homo sapiens OX=9606 GN=CARD19 PE=1 SV=1	7.03562	7.01458	7.0433	6.20359	6.22882	6.02237	CARD19	-0.879575	1.1841e-05	8.85436e-05
Q01085	Nucleolysin TIAR OS=Homo sapiens OX=9606 GN=TIAL1 PE=1 SV=1	7.16792	6.97269	6.94369	6.10852	6.02901	6.30925	TIAL1	-0.879172	3.52932e-05	0.000195706
J3KRP9	Protein TANC2 (Fragment) OS=Homo sapiens OX=9606 GN=TANC2 PE=1 SV=1	7.33002	6.78005	6.94017	6.23074	6.25172	5.93074	TANC2	-0.879012	0.000327066	0.0010495
P49754	Vacuolar protein sorting-associated protein 41 homolog OS=Homo sapiens OX=9606 GN=VPS41 PE=1 SV=3	7.16088	6.96809	6.95303	6.07039	6.3345	6.04221	VPS41	-0.878303	4.12931e-05	0.000218097
P48735	Isocitrate dehydrogenase [NADP], mitochondrial OS=Homo sapiens OX=9606 GN=IDH2 PE=1 SV=2	7.12205	7.10119	6.84298	5.89239	6.42122	6.11894	IDH2	-0.877888	0.000222408	0.000784901
P08670	Vimentin OS=Homo sapiens OX=9606 GN=VIM PE=1 SV=4	6.99435	7.11894	6.97613	6.10224	6.12928	6.22882	VIM	-0.876363	1.06464e-05	8.27091e-05
P33121	Long-chain-fatty-acid--CoA ligase 1 OS=Homo sapiens OX=9606 GN=ACSL1 PE=1 SV=1	7.07039	6.98299	7.03562	6.17991	6.22304	6.06178	ACSL1	-0.874762	9.8607e-06	7.97913e-05
P20936	Ras GTPase-activating protein 1 OS=Homo sapiens OX=9606 GN=RASA1 PE=1 SV=1	7.2317	6.95536	6.88509	6.23266	6.06393	6.15381	RASA1	-0.873915	4.51689e-05	0.000233581
Q9NRA2	Sialin OS=Homo sapiens OX=9606 GN=SLC17A5 PE=1 SV=2	6.99209	7.04221	7.0542	6.16189	6.08958	6.21723	SLC17A5	-0.873264	7.9809e-06	6.84978e-05
Q14005	Pro-interleukin-16 OS=Homo sapiens OX=9606 GN=IL16 PE=1 SV=4	6.91409	7.0045	7.15785	5.99548	6.32373	6.1375	IL16	-0.87324	4.83045e-05	0.000244348
P20674	Cytochrome c oxidase subunit 5A, mitochondrial OS=Homo sapiens OX=9606 GN=COX5A PE=1 SV=2	7.02237	6.96809	7.09592	6.14568	6.1334	6.18785	COX5A	-0.873153	7.86477e-06	6.78754e-05
O75340	Programmed cell death protein 6 OS=Homo sapiens OX=9606 GN=PDCD6 PE=1 SV=1	7.07788	7.06609	6.93782	6.12102	6.07468	6.2724	PDCD6	-0.871233	1.57403e-05	0.000106424
P07858	Cathepsin B OS=Homo sapiens OX=9606 GN=CTSB PE=1 SV=3	6.7252	7.21626	7.10329	6.19967	5.88996	6.34163	CTSB	-0.871161	0.000404444	0.00123989
E9PKU7	Neutral alpha-glucosidase AB OS=Homo sapiens OX=9606 GN=GANAB PE=1 SV=1	6.91409	7.12309	7.03342	6.25927	5.90689	6.29278	GANAB	-0.87055	8.24267e-05	0.000363409
H7BZG6	AP complex subunit sigma (Fragment) OS=Homo sapiens OX=9606 GN=AP1S2 PE=1 SV=1	7.06609	7.07575	6.93074	5.92837	6.21335	6.32012	AP1S2	-0.870244	6.04209e-05	0.000285915
Q8TCE6	Protein FAM45A OS=Homo sapiens OX=9606 GN=FAM45A PE=2 SV=1	7.13031	7.01123	6.93546	6.0268	6.31651	6.12309	DENND10	-0.870202	3.19487e-05	0.00018147
P43304	Glycerol-3-phosphate dehydrogenase, mitochondrial OS=Homo sapiens OX=9606 GN=GPD2 PE=1 SV=3	7.0268	6.88996	7.15785	6.12928	6.19377	6.14771	GPD2	-0.867948	1.8296e-05	0.000119502
P14384	Carboxypeptidase M OS=Homo sapiens OX=9606 GN=CPM PE=1 SV=2	6.88631	7.07361	7.11686	6.10434	6.16792	6.20163	CPM	-0.867629	1.6917e-05	0.000112837
Q00535	Cyclin-dependent-like kinase 5 OS=Homo sapiens OX=9606 GN=CDK5 PE=1 SV=3	7.17493	6.94251	6.9507	6.1334	6.30561	6.03342	CDK5	-0.865238	4.11329e-05	0.000217743
P61009	Signal peptidase complex subunit 3 OS=Homo sapiens OX=9606 GN=SPCS3 PE=1 SV=1	7.19869	6.89603	6.95303	5.83036	6.3505	6.27984	SPCS3	-0.862352	0.000325163	0.00104558
P29350	Tyrosine-protein phosphatase non-receptor type 6 OS=Homo sapiens OX=9606 GN=PTPN6 PE=1 SV=1	7.18884	7.13134	6.71287	5.8802	6.36632	6.20163	PTPN6	-0.861633	0.000521404	0.00152057
Q86T03	Type 1 phosphatidylinositol 4,5-bisphosphate 4-phosphatase OS=Homo sapiens OX=9606 GN=PIP4P1 PE=1 SV=1	6.80349	7.29186	6.9331	6.10643	5.90207	6.43796	PIP4P1	-0.86066	0.000613262	0.00173745
Q13136	Liprin-alpha-1 OS=Homo sapiens OX=9606 GN=PPFIA1 PE=1 SV=1	7.05094	6.7866	7.20359	6.43129	5.98641	6.04221	PPFIA1	-0.860407	0.000314857	0.00101898
Q9H1E5	Thioredoxin-related transmembrane protein 4 OS=Homo sapiens OX=9606 GN=TMX4 PE=1 SV=1	7.05311	6.85674	7.15279	6.24793	6.17592	6.05961	TMX4	-0.859725	3.56756e-05	0.00019689
P09211	Glutathione S-transferase P OS=Homo sapiens OX=9606 GN=GSTP1 PE=1 SV=2	7.10434	6.97039	6.99435	6.12516	6.2384	6.1334	GSTP1	-0.857375	1.1772e-05	8.83656e-05
Q709C8	Vacuolar protein sorting-associated protein 13C OS=Homo sapiens OX=9606 GN=VPS13C PE=1 SV=1	6.98527	7.03672	7.04876	6.24982	6.13134	6.11894	VPS13C	-0.856882	1.00473e-05	8.02125e-05
Q9UNE7	E3 ubiquitin-protein ligase CHIP OS=Homo sapiens OX=9606 GN=STUB1 PE=1 SV=2	6.99322	7.07575	6.99095	6.02237	6.08534	6.3837	STUB1	-0.85617	5.09076e-05	0.000254327
P04066	Tissue alpha-L-fucosidase OS=Homo sapiens OX=9606 GN=FUCA1 PE=1 SV=4	7.01792	6.8505	7.1819	6.31651	6.21723	5.94953	FUCA1	-0.855682	0.000116802	0.000472162
P08754	Guanine nucleotide-binding protein G(k) subunit alpha OS=Homo sapiens OX=9606 GN=GNAI3 PE=1 SV=3	7.11061	6.98982	6.96463	6.08958	6.23074	6.1819	GNAI3	-0.854281	1.37168e-05	9.7628e-05
M0R176	39S ribosomal protein L51, mitochondrial OS=Homo sapiens OX=9606 GN=MRPL51 PE=1 SV=1	7.12412	6.9542	6.95536	5.76022	6.43962	6.27426	MRPL51	-0.85319	0.000628547	0.00177215
Q92820	Gamma-glutamyl hydrolase OS=Homo sapiens OX=9606 GN=GGH PE=1 SV=2	6.99887	6.88387	7.16792	6.35403	6.08108	6.05745	GGH	-0.852698	7.08869e-05	0.000324555
Q9Y5J6	Mitochondrial import inner membrane translocase subunit Tim10 B OS=Homo sapiens OX=9606 GN=TIMM10B PE=1 SV=1	7.08215	6.95303	7.02569	6.08958	6.28725	6.12928	TIMM10B	-0.851586	1.74346e-05	0.000115628
P01730	T-cell surface glycoprotein CD4 OS=Homo sapiens OX=9606 GN=CD4 PE=1 SV=1	7.00113	6.88753	7.16692	6.07253	6.23458	6.19377	CD4	-0.851561	3.10535e-05	0.000177682
Q2TAA2	Isoamyl acetate-hydrolyzing esterase 1 homolog OS=Homo sapiens OX=9606 GN=IAH1 PE=1 SV=1	6.9507	6.82528	7.26209	6.08958	6.26491	6.1375	IAH1	-0.848692	0.000107418	0.000442268
P24071	Immunoglobulin alpha Fc receptor OS=Homo sapiens OX=9606 GN=FCAR PE=1 SV=1	7.02901	6.85175	7.16792	6.30012	6.04876	6.15381	FCAR	-0.848664	5.77508e-05	0.000277692
Q8TDQ4	Transmembrane protein 222 OS=Homo sapiens OX=9606 GN=TMEM222 PE=1 SV=1	7.08215	7.22014	6.71973	6	6.40088	6.07682	TMEM222	-0.848107	0.00042197	0.00127685
E7ENY0	Alpha-adducin OS=Homo sapiens OX=9606 GN=ADD1 PE=1 SV=1	6.82528	7.17891	7.0433	6.15987	6.1639	6.17991	ADD1	-0.847937	4.0224e-05	0.000214635
P51530	DNA replication ATP-dependent helicase/nuclease DNA2 OS=Homo sapiens OX=9606 GN=DNA2 PE=1 SV=3	7.02126	6.98413	7.04767	6.32012	6.2075	5.98413	DNA2	-0.8471	3.77114e-05	0.000204976
P15586	N-acetylglucosamine-6-sulfatase OS=Homo sapiens OX=9606 GN=GNS PE=1 SV=3	6.8936	6.97842	7.17193	6.35755	5.99548	6.14975	GNS	-0.847058	9.12319e-05	0.000392954
Q9UJY5	ADP-ribosylation factor-binding protein GGA1 OS=Homo sapiens OX=9606 GN=GGA1 PE=1 SV=1	7.09592	6.84925	7.10014	6.34696	6.08321	6.07468	GGA1	-0.846821	6.71317e-05	0.000312344
H3BNG3	40S ribosomal protein S2 (Fragment) OS=Homo sapiens OX=9606 GN=RPS2 PE=1 SV=1	6.92719	7.23074	6.82655	6.62644	6.13955	5.67807	RPS2	-0.846804	0.0035894	0.007465
P37108	Signal recognition particle 14 kDa protein OS=Homo sapiens OX=9606 GN=SRP14 PE=1 SV=2	7.07788	6.853	7.11478	6.33092	6.14364	6.03122	SRP14	-0.84663	6.33689e-05	0.000297655
Q9Y394	Dehydrogenase/reductase SDR family member 7 OS=Homo sapiens OX=9606 GN=DHRS7 PE=1 SV=1	6.99322	6.96809	7.08215	6.40769	5.93782	6.1639	DHRS7	-0.844684	0.000111462	0.000455305
Q7Z591	AT-hook-containing transcription factor OS=Homo sapiens OX=9606 GN=AKNA PE=1 SV=2	6.90207	6.96347	7.1639	6.47086	6.03782	5.99548	AKNA	-0.84176	0.000258809	0.000883452
P32320	Cytidine deaminase OS=Homo sapiens OX=9606 GN=CDA PE=1 SV=2	6.89239	6.93074	7.21335	6.30012	6.03122	6.17991	CDA	-0.841741	8.20758e-05	0.000362204
Q93084	Sarcoplasmic/endoplasmic reticulum calcium ATPase 3 OS=Homo sapiens OX=9606 GN=ATP2A3 PE=1 SV=2	7.1179	7.03672	6.88753	5.97957	6.3147	6.22497	ATP2A3	-0.840973	6.86928e-05	0.000316924
P63000	Ras-related C3 botulinum toxin substrate 1 OS=Homo sapiens OX=9606 GN=RAC1 PE=1 SV=1	7.12516	7.06717	6.84925	6.10852	6.27798	6.1375	RAC1	-0.839186	3.91081e-05	0.000210612
O60234	Glia maturation factor gamma OS=Homo sapiens OX=9606 GN=GMFG PE=1 SV=1	7.01458	7.00787	7.02569	6.06609	6.20359	6.26679	GMFG	-0.837224	1.56359e-05	0.000106265
Q8NDZ4	Deleted in autism protein 1 OS=Homo sapiens OX=9606 GN=C3orf58 PE=1 SV=1	7.3156	6.89482	6.78529	5.86542	6.41616	6.20555	DIPK2A	-0.836191	0.00101527	0.00263936
Q7Z4H8	KDEL motif-containing protein 2 OS=Homo sapiens OX=9606 GN=KDELC2 PE=1 SV=2	7.11582	6.84298	7.04876	5.76818	6.50144	6.23074	POGLUT3	-0.835733	0.00105247	0.00271228
Q8NBM8	Prenylcysteine oxidase-like OS=Homo sapiens OX=9606 GN=PCYOX1L PE=1 SV=2	6.87774	6.99661	7.16491	6.14975	6.23266	6.14975	PCYOX1L	-0.835704	3.03705e-05	0.00017463
Q13188	Serine/threonine-protein kinase 3 OS=Homo sapiens OX=9606 GN=STK3 PE=1 SV=2	6.99435	6.74819	7.26679	6.29829	6.2555	5.94953	STK3	-0.835335	0.000392117	0.00121004
Q9NR19	Acetyl-coenzyme A synthetase, cytoplasmic OS=Homo sapiens OX=9606 GN=ACSS2 PE=1 SV=1	7.14771	6.93546	6.94369	5.88509	6.31651	6.32012	ACSS2	-0.835048	0.000207206	0.000744189
Q16762	Thiosulfate sulfurtransferase OS=Homo sapiens OX=9606 GN=TST PE=1 SV=4	7.04439	7.04767	6.93664	6.05961	6	6.46761	TST	-0.833827	0.000166409	0.000623566
P78536	Disintegrin and metalloproteinase domain-containing protein 17 OS=Homo sapiens OX=9606 GN=ADAM17 PE=1 SV=1	7.00113	6.92481	7.10224	5.96116	6.38198	6.19377	ADAM17	-0.830423	0.000102796	0.000428914
P30740	Leukocyte elastase inhibitor OS=Homo sapiens OX=9606 GN=SERPINB1 PE=1 SV=1	7.00562	6.80607	7.20065	6.24793	6.36632	5.90689	SERPINB1	-0.830401	0.000344793	0.0010892
Q8NFU3	Thiosulfate:glutathione sulfurtransferase OS=Homo sapiens OX=9606 GN=TSTD1 PE=1 SV=3	6.93074	7.04767	7.04002	6.27984	5.83542	6.41278	TSTD1	-0.830126	0.000344623	0.0010892
Q14116	Interleukin-18 OS=Homo sapiens OX=9606 GN=IL18 PE=1 SV=1	6.94251	7.09276	7	6.25361	6.25739	6.03782	IL18	-0.828817	3.01152e-05	0.00017402
Q16644	MAP kinase-activated protein kinase 3 OS=Homo sapiens OX=9606 GN=MAPKAPK3 PE=1 SV=1	6.98527	7.05961	6.98527	6.32912	6.24413	5.97728	MAPKAPK3	-0.826544	5.72363e-05	0.000275785
Q9ULG6	Cell cycle progression protein 1 OS=Homo sapiens OX=9606 GN=CCPG1 PE=1 SV=3	7.13134	6.65392	7.21335	6.24413	6.10643	6.16993	CCPG1	-0.826042	0.000359796	0.00112254
A0A2Q2T6B6	Interactor protein for cytohesin exchange factors 1 OS=Homo sapiens OX=9606 GN=IPCEF1 PE=1 SV=1	6.86666	7.11686	7.04439	6.1375	6.10014	6.31288	IPCEF1	-0.825798	4.46516e-05	0.000231988
E9PC69	Non-specific serine/threonine protein kinase OS=Homo sapiens OX=9606 GN=MARK2 PE=1 SV=3	7.04876	7.15785	6.8125	6.32733	6.10224	6.11686	MARK2	-0.824227	9.05255e-05	0.000390993
P61158	Actin-related protein 3 OS=Homo sapiens OX=9606 GN=ACTR3 PE=1 SV=3	7.09276	6.96463	6.97384	6.18587	6.21723	6.1639	ACTR3	-0.82141	1.37991e-05	9.79505e-05
O14548	Cytochrome c oxidase subunit 7A-related protein, mitochondrial OS=Homo sapiens OX=9606 GN=COX7A2L PE=1 SV=2	6.76288	7.20555	7.04002	6.29094	6.15178	6.10434	COX7A2L	-0.820463	0.000141965	0.00055007
Q96FZ5	CKLF-like MARVEL transmembrane domain-containing protein 7 OS=Homo sapiens OX=9606 GN=CMTM7 PE=2 SV=1	7.03342	6.81762	7.1639	6.03562	6.30925	6.20945	CMTM7	-0.820207	0.000103472	0.000430578
P41227	N-alpha-acetyltransferase 10 OS=Homo sapiens OX=9606 GN=NAA10 PE=1 SV=1	7.06393	7.03122	6.91528	5.85798	6.33807	6.35403	NAA10	-0.820119	0.000295357	0.000971502
P61764	Syntaxin-binding protein 1 OS=Homo sapiens OX=9606 GN=STXBP1 PE=1 SV=1	7.11686	6.99435	6.91169	6.06609	6.25361	6.24603	STXBP1	-0.81906	3.3735e-05	0.000189086
Q8NE86	Calcium uniporter protein, mitochondrial OS=Homo sapiens OX=9606 GN=MCU PE=1 SV=1	7.09908	7.05637	6.86047	6.07253	6.27053	6.23074	MCU	-0.814038	4.51754e-05	0.000233581
Q9P0J1	[Pyruvate dehydrogenase [acetyl-transferring]]-phosphatase 1, mitochondrial OS=Homo sapiens OX=9606 GN=PDP1 PE=1 SV=3	7.07146	6.91648	7.02901	6.12102	6.35931	6.09592	PDP1	-0.813567	4.61737e-05	0.000236907
O95573	Long-chain-fatty-acid--CoA ligase 3 OS=Homo sapiens OX=9606 GN=ACSL3 PE=1 SV=3	7.13648	7.05961	6.80993	6.04002	6.31107	6.2211	ACSL3	-0.811279	0.000106655	0.000439903
Q9Y5Z4	Heme-binding protein 2 OS=Homo sapiens OX=9606 GN=HEBP2 PE=1 SV=1	6.83542	6.94603	7.22207	6.25361	6.20163	6.11686	HEBP2	-0.81047	9.38732e-05	0.000399104
P46109	Crk-like protein OS=Homo sapiens OX=9606 GN=CRKL PE=1 SV=1	7.05311	6.93192	7.02901	6.05094	6.36982	6.16189	CRKL	-0.810467	5.37362e-05	0.000263545
P41240	Tyrosine-protein kinase CSK OS=Homo sapiens OX=9606 GN=CSK PE=1 SV=1	7.11166	7.02015	6.86666	5.92362	6.42459	6.2211	CSK	-0.809717	0.000272931	0.000918094
Q08623	Pseudouridine-5'-phosphatase OS=Homo sapiens OX=9606 GN=PUDP PE=1 SV=3	6.99774	6.69349	7.27333	6.02237	6.49185	6.02237	PUDP	-0.809324	0.00130223	0.00323926
O95685	Protein phosphatase 1 regulatory subunit 3D OS=Homo sapiens OX=9606 GN=PPP1R3D PE=1 SV=1	6.96347	6.9507	7.08534	6.29829	5.87774	6.39575	PPP1R3D	-0.809244	0.00029246	0.000964907
P08910	Monoacylglycerol lipase ABHD2 OS=Homo sapiens OX=9606 GN=ABHD2 PE=1 SV=1	7.18488	6.88874	6.90087	6.44626	5.75756	6.34518	ABHD2	-0.808496	0.00149225	0.00359882
J3KPG6	Proline-serine-threonine phosphatase-interacting protein 1 OS=Homo sapiens OX=9606 GN=PSTPIP1 PE=1 SV=1	6.85922	7.03672	7.11374	6.22304	6.11686	6.24603	PSTPIP1	-0.80792	3.73991e-05	0.000203991
P31942	Heterogeneous nuclear ribonucleoprotein H3 OS=Homo sapiens OX=9606 GN=HNRNPH3 PE=1 SV=2	6.96578	7.02126	7.02015	6.21335	6.3837	5.98868	HNRNPH3	-0.807151	8.2985e-05	0.000364837
Q13884	Beta-1-syntrophin OS=Homo sapiens OX=9606 GN=SNTB1 PE=1 SV=3	7.15684	7.05853	6.78398	6.1819	6.1918	6.21335	SNTB1	-0.804103	7.71083e-05	0.000345176
Q7Z3E2	Coiled-coil domain-containing protein 186 OS=Homo sapiens OX=9606 GN=CCDC186 PE=1 SV=2	6.98071	6.84172	7.17592	6.21529	6.26679	6.11061	CCDC186	-0.801889	6.96467e-05	0.000321007
H0YL72	Isocitrate dehydrogenase [NAD] subunit alpha, mitochondrial OS=Homo sapiens OX=9606 GN=IDH3A PE=1 SV=1	6.98641	6.9472	7.07468	6.25172	6.19377	6.15987	IDH3A	-0.800975	1.75946e-05	0.000116524
Q9HBM1	Kinetochore protein Spc25 OS=Homo sapiens OX=9606 GN=SPC25 PE=1 SV=1	6.76553	6.99095	7.21723	5.89239	6.35579	6.32373	SPC25	-0.800602	0.000713115	0.00196665
P68133	Actin, alpha skeletal muscle OS=Homo sapiens OX=9606 GN=ACTA1 PE=1 SV=1	6.8189	7.19279	6.97728	6.35226	6.04439	6.1918	ACTA1	-0.80017	0.000168913	0.000631935
D6RHX2	ELMO domain-containing protein 2 (Fragment) OS=Homo sapiens OX=9606 GN=ELMOD2 PE=1 SV=1	7.05202	7.04111	6.90569	6.02459	6.35579	6.2211	ELMOD2	-0.799114	7.11811e-05	0.000324555
P19971	Thymidine phosphorylase OS=Homo sapiens OX=9606 GN=TYMP PE=1 SV=2	7.05311	6.66959	7.23266	6.42459	6.24603	5.88753	TYMP	-0.799075	0.00141521	0.00345226
P49137	MAP kinase-activated protein kinase 2 OS=Homo sapiens OX=9606 GN=MAPKAPK2 PE=1 SV=1	7.01235	7.03782	6.91767	5.82273	6.60437	6.14364	MAPKAPK2	-0.799034	0.00143365	0.00348993
Q9BW91	ADP-ribose pyrophosphatase, mitochondrial OS=Homo sapiens OX=9606 GN=NUDT9 PE=1 SV=1	7.14568	6.88996	6.95303	6.18785	6.05311	6.36807	NUDT9	-0.793214	0.000104136	0.000432189
O43772	Mitochondrial carnitine/acylcarnitine carrier protein OS=Homo sapiens OX=9606 GN=SLC25A20 PE=1 SV=1	7.05961	7.1127	6.8189	6.23074	6.1416	6.24031	SLC25A20	-0.792855	5.64639e-05	0.000272909
P23634	Plasma membrane calcium-transporting ATPase 4 OS=Homo sapiens OX=9606 GN=ATP2B4 PE=1 SV=2	7.11478	6.97613	6.90448	6.15583	6.27984	6.1819	ATP2B4	-0.792611	3.21922e-05	0.00018241
O94925	Glutaminase kidney isoform, mitochondrial OS=Homo sapiens OX=9606 GN=GLS PE=1 SV=1	7.07575	6.95187	6.96809	6.16189	6.30012	6.1639	GLS	-0.789931	2.54129e-05	0.000153695
Q0VD83	Apolipoprotein B receptor OS=Homo sapiens OX=9606 GN=APOBR PE=1 SV=2	6.91049	6.94486	7.13443	6.20555	6.2114	6.20945	APOBR	-0.787791	3.18291e-05	0.000181453
Q9HAN9	Nicotinamide/nicotinic acid mononucleotide adenylyltransferase 1 OS=Homo sapiens OX=9606 GN=NMNAT1 PE=1 SV=1	6.90207	6.88874	7.19081	6.30012	6.17991	6.13955	NMNAT1	-0.787348	8.56341e-05	0.000374369
Q969Q5	Ras-related protein Rab-24 OS=Homo sapiens OX=9606 GN=RAB24 PE=1 SV=1	6.87897	7.12412	6.95187	6.41109	6.40939	5.77873	RAB24	-0.785249	0.00138823	0.00340519
Q15438	Cytohesin-1 OS=Homo sapiens OX=9606 GN=CYTH1 PE=1 SV=1	6.85798	7.22304	6.88753	6.25172	6.0268	6.33807	CYTH1	-0.783985	0.000250137	0.000859373
Q15437	Protein transport protein Sec23B OS=Homo sapiens OX=9606 GN=SEC23B PE=1 SV=2	7.10329	6.8802	6.99435	6.10224	6.38543	6.14771	SEC23B	-0.780818	8.94253e-05	0.000388397
B0I1T2	Unconventional myosin-Ig OS=Homo sapiens OX=9606 GN=MYO1G PE=1 SV=2	7.29829	6.99774	6.64097	6.2555	6.30561	6.03562	MYO1G	-0.780091	0.0010422	0.00269139
P06737	Glycogen phosphorylase, liver form OS=Homo sapiens OX=9606 GN=PYGL PE=1 SV=4	7.14262	6.9507	6.88142	6.32553	6.24793	6.06178	PYGL	-0.779835	9.43551e-05	0.000400131
Q9BVL2	Nucleoporin p58/p45 OS=Homo sapiens OX=9606 GN=NUP58 PE=1 SV=1	7.11894	6.58195	7.22304	5.93074	6.41954	6.23458	NUP58	-0.779692	0.00224811	0.00505121
E5RGR0	Acyl-protein thioesterase 1 (Fragment) OS=Homo sapiens OX=9606 GN=LYPLA1 PE=1 SV=1	6.97613	6.926	7.08108	6.24603	6.1416	6.25927	LYPLA1	-0.778774	2.78914e-05	0.000165681
P04632	Calpain small subunit 1 OS=Homo sapiens OX=9606 GN=CAPNS1 PE=1 SV=1	6.92481	6.87652	7.1639	6.24031	6.38716	6.00225	CAPNS1	-0.778503	0.000223896	0.000788365
K4DIA8	Mitochondrial glutamate carrier 1 (Fragment) OS=Homo sapiens OX=9606 GN=SLC25A22 PE=1 SV=2	7.21043	6.75889	6.96	5.8505	6.58346	6.16189	SLC25A22	-0.777824	0.00250368	0.00550621
P31146	Coronin-1A OS=Homo sapiens OX=9606 GN=CORO1A PE=1 SV=4	6.92006	7.15583	6.88753	6.0045	6.19377	6.43463	CORO1A	-0.776836	0.000275157	0.000924252
Q14344	Guanine nucleotide-binding protein subunit alpha-13 OS=Homo sapiens OX=9606 GN=GNA13 PE=1 SV=2	7.16792	6.96578	6.83415	6.11894	6.35579	6.1639	GNA13	-0.776408	0.000129008	0.000509862
Q5T5C0	Syntaxin-binding protein 5 OS=Homo sapiens OX=9606 GN=STXBP5 PE=1 SV=1	7.04876	6.88631	7.04111	6.19377	6.36807	6.08534	STXBP5	-0.776332	7.04396e-05	0.000323703
Q7Z4W1	L-xylulose reductase OS=Homo sapiens OX=9606 GN=DCXR PE=1 SV=2	7.00113	7.1334	6.83542	6.26866	6.30012	6.07253	DCXR	-0.776209	0.000100991	0.000423273
O75113	NEDD4-binding protein 1 OS=Homo sapiens OX=9606 GN=N4BP1 PE=1 SV=4	7.00113	6.98413	6.99661	6.15178	6.30561	6.19771	N4BP1	-0.775594	2.2734e-05	0.000141338
P16333	Cytoplasmic protein NCK1 OS=Homo sapiens OX=9606 GN=NCK1 PE=1 SV=1	7.04985	6.86171	7.02459	5.76818	6.58796	6.2555	NCK1	-0.77483	0.00237401	0.0052757
P33241	Lymphocyte-specific protein 1 OS=Homo sapiens OX=9606 GN=LSP1 PE=1 SV=1	6.91409	6.92481	7.1334	6.23649	6.27984	6.1375	LSP1	-0.77282	5.03501e-05	0.000252779
Q9NRL3	Striatin-4 OS=Homo sapiens OX=9606 GN=STRN4 PE=1 SV=2	7.17493	6.89482	6.88753	6.25361	6.33807	6.06393	STRN4	-0.767218	0.00015421	0.000589203
C9J0H3	Phospholipid scramblase (Fragment) OS=Homo sapiens OX=9606 GN=PLSCR1 PE=1 SV=1	6.8716	7.01903	7.05528	6.55459	6.05311	6.03782	PLSCR1	-0.766798	0.000610245	0.00173101
Q9NVZ3	Adaptin ear-binding coat-associated protein 2 OS=Homo sapiens OX=9606 GN=NECAP2 PE=1 SV=1	7.05528	6.79312	7.08428	5.81506	6.46271	6.35755	NECAP2	-0.765784	0.00157955	0.00376656
E9PKK2	Junctional adhesion molecule-like OS=Homo sapiens OX=9606 GN=JAML PE=1 SV=1	6.94134	6.95884	7.05961	6.1639	6.07682	6.42459	JAML	-0.764832	0.000110204	0.000451751
Q16512	Serine/threonine-protein kinase N1 OS=Homo sapiens OX=9606 GN=PKN1 PE=1 SV=2	7.06824	6.94134	6.95652	6.11478	6.32733	6.23074	PKN1	-0.764417	4.39619e-05	0.000229083
O00391	Sulfhydryl oxidase 1 OS=Homo sapiens OX=9606 GN=QSOX1 PE=1 SV=3	7.03012	6.97613	6.96232	6.11894	6.25739	6.30012	QSOX1	-0.764038	3.22368e-05	0.000182441
P29466	Caspase-1 OS=Homo sapiens OX=9606 GN=CASP1 PE=1 SV=1	6.97384	6.98755	7.00787	6.15381	6.26491	6.25927	CASP1	-0.763756	2.26717e-05	0.000141139
P61960	Ubiquitin-fold modifier 1 OS=Homo sapiens OX=9606 GN=UFM1 PE=1 SV=1	6.47411	7.49586	6.8679	6.20359	5.95884	6.3906	UFM1	-0.76161	0.00926264	0.0166272
P55160	Nck-associated protein 1-like OS=Homo sapiens OX=9606 GN=NCKAP1L PE=1 SV=3	7.24698	7.02791	6.64962	6.14975	6.18388	6.31288	NCKAP1L	-0.759329	0.000694793	0.00192293
P51790	H(+)/Cl(-) exchange transporter 3 OS=Homo sapiens OX=9606 GN=CLCN3 PE=1 SV=2	6.94486	6.93074	7.07788	6.1639	6.42122	6.09381	CLCN3	-0.75818	0.00011552	0.0004693
K4DIA7	Tetraspanin (Fragment) OS=Homo sapiens OX=9606 GN=CD151 PE=1 SV=1	6.93192	7.06932	6.95768	6.12722	6.27053	6.2891	CD151	-0.757357	4.05844e-05	0.000216064
Q5JVZ5	Engulfment and cell motility protein 2 OS=Homo sapiens OX=9606 GN=ELMO2 PE=1 SV=1	6.98527	6.99209	6.98641	6.23458	6.22882	6.22882	ELMO2	-0.757186	1.86144e-05	0.000120877
P50148	Guanine nucleotide-binding protein G(q) subunit alpha OS=Homo sapiens OX=9606 GN=GNAQ PE=1 SV=4	7.06393	7.03012	6.85674	6.05311	6.3505	6.27798	GNAQ	-0.756398	0.000118029	0.000475888
O14732	Inositol monophosphatase 2 OS=Homo sapiens OX=9606 GN=IMPA2 PE=1 SV=1	7.04221	7.05637	6.85674	6.27426	6.17592	6.2384	IMPA2	-0.755573	4.52344e-05	0.000233612
I3L2R9	Nuclear distribution protein nudE homolog 1 (Fragment) OS=Homo sapiens OX=9606 GN=NDE1 PE=1 SV=1	6.86913	6.91648	7.16491	6.22882	6.25739	6.19771	NDE1	-0.755533	7.7647e-05	0.000346922
P00918	Carbonic anhydrase 2 OS=Homo sapiens OX=9606 GN=CA2 PE=1 SV=2	7.09592	6.87897	6.97499	6.11061	6.39232	6.1819	CA2	-0.755018	0.000105681	0.000437044
Q5VTU8	ATP synthase subunit epsilon-like protein, mitochondrial OS=Homo sapiens OX=9606 GN=ATP5EP2 PE=3 SV=1	6.90689	7.08746	6.95768	6.27612	6.06609	6.34518	ATP5F1EP2	-0.75488	9.16549e-05	0.000394032
Q96T60	Bifunctional polynucleotide phosphatase/kinase OS=Homo sapiens OX=9606 GN=PNKP PE=1 SV=1	6.95768	6.94953	7.00787	5.74416	6.36107	6.54689	PNKP	-0.754321	0.0027041	0.00588518
F8VUA2	Charged multivesicular body protein 1a OS=Homo sapiens OX=9606 GN=CHMP1A PE=1 SV=1	6.69766	7.0917	7.14466	6.19574	6.20163	6.27426	CHMP1A	-0.754128	0.000284452	0.000944599
A6NDG6	Glycerol-3-phosphate phosphatase OS=Homo sapiens OX=9606 GN=PGP PE=1 SV=1	7.03782	6.88753	7.02015	6.26679	6.40939	6.00899	PGP	-0.753442	0.000185378	0.000680985
F5GYQ1	V-type proton ATPase subunit OS=Homo sapiens OX=9606 GN=ATP6V0D1 PE=1 SV=1	6.96	7.23745	6.72928	6.18587	6.11478	6.36632	ATP6V0D1	-0.753253	0.000493844	0.00144769
P42566	Epidermal growth factor receptor substrate 15 OS=Homo sapiens OX=9606 GN=EPS15 PE=1 SV=2	6.95303	6.81762	7.16491	6.07039	6.4363	6.16993	EPS15	-0.752984	0.000331414	0.00105912
P63010	AP-2 complex subunit beta OS=Homo sapiens OX=9606 GN=AP2B1 PE=1 SV=1	7.03452	6.92006	6.99435	6.05745	6.38543	6.24982	AP2B1	-0.752076	9.72906e-05	0.000411458
O75489	NADH dehydrogenase [ubiquinone] iron-sulfur protein 3, mitochondrial OS=Homo sapiens OX=9606 GN=NDUFS3 PE=1 SV=1	7.15785	6.98868	6.73064	5.6893	6.27612	6.65678	NDUFS3	-0.751657	0.00802999	0.0146568
Q9NZ45	CDGSH iron-sulfur domain-containing protein 1 OS=Homo sapiens OX=9606 GN=CISD1 PE=1 SV=1	6.95652	6.85674	7.12825	6.3837	6.24793	6.05528	CISD1	-0.751532	0.000177314	0.00065757
A0A2R8Y5Q8	Tubulin-specific chaperone E OS=Homo sapiens OX=9606 GN=TBCE PE=1 SV=1	7.04111	6.99209	6.91169	6.40088	6.25361	6.04002	TBCE	-0.750128	0.000129714	0.000511514
A0A0A0MSA9	Poliovirus receptor OS=Homo sapiens OX=9606 GN=PVR PE=1 SV=1	7.11478	6.80478	7.00787	6.25172	6.46434	5.96347	PVR	-0.749298	0.000598598	0.0017021
Q86WQ0	Nuclear receptor 2C2-associated protein OS=Homo sapiens OX=9606 GN=NR2C2AP PE=1 SV=1	6.98527	6.90448	7.05961	6.26491	6.12928	6.30743	NR2C2AP	-0.749249	4.7836e-05	0.000242882
Q9H061	Transmembrane protein 126A OS=Homo sapiens OX=9606 GN=TMEM126A PE=1 SV=1	6.90569	6.83162	7.17193	5.97039	6.58796	6.11061	TMEM126A	-0.746756	0.0015937	0.00379256
O15357	Phosphatidylinositol 3,4,5-trisphosphate 5-phosphatase 2 OS=Homo sapiens OX=9606 GN=INPPL1 PE=1 SV=2	7.02459	7.08852	6.82909	6.23074	6.30378	6.16993	INPPL1	-0.745917	7.36524e-05	0.000332254
P06576	ATP synthase subunit beta, mitochondrial OS=Homo sapiens OX=9606 GN=ATP5F1B PE=1 SV=3	7.0607	6.96694	6.91648	6.21917	6.35931	6.12928	ATP5F1B	-0.74545	6.12898e-05	0.000289184
Q99442	Translocation protein SEC62 OS=Homo sapiens OX=9606 GN=SEC62 PE=1 SV=1	6.90328	6.93074	7.10329	6.05528	6.34518	6.30195	SEC62	-0.744962	0.000131653	0.000516546
Q2KHT3	Protein CLEC16A OS=Homo sapiens OX=9606 GN=CLEC16A PE=1 SV=2	6.79701	6.98755	7.14364	6.39746	6.22689	6.07468	CLEC16A	-0.743056	0.000269409	0.000908208
Q8IZP0	Abl interactor 1 OS=Homo sapiens OX=9606 GN=ABI1 PE=1 SV=4	6.76553	7.13545	7.02459	6.29646	6.3345	6.06609	ABI1	-0.742843	0.00027782	0.000930162
B4DLR8	NAD(P)H dehydrogenase [quinone] 1 OS=Homo sapiens OX=9606 GN=NQO1 PE=1 SV=1	6.96463	6.96116	7.00675	6.37678	6.3505	5.98185	NQO1	-0.741137	0.000220343	0.000780562
Q9Y2U5	Mitogen-activated protein kinase kinase kinase 2 OS=Homo sapiens OX=9606 GN=MAP3K2 PE=1 SV=2	6.90809	7.01569	7.01681	6.33628	6.22497	6.15785	MAP3K2	-0.740498	4.56286e-05	0.000234884
Q15057	Arf-GAP with coiled-coil, ANK repeat and PH domain-containing protein 2 OS=Homo sapiens OX=9606 GN=ACAP2 PE=1 SV=3	6.88631	7.11894	6.93192	6.16591	6.28355	6.26679	ACAP2	-0.740306	6.61527e-05	0.00030825
O43426	Synaptojanin-1 OS=Homo sapiens OX=9606 GN=SYNJ1 PE=1 SV=2	7.10434	6.92362	6.90809	6.29278	6.13955	6.2854	SYNJ1	-0.739439	6.71651e-05	0.000312344
P06865	Beta-hexosaminidase subunit alpha OS=Homo sapiens OX=9606 GN=HEXA PE=1 SV=2	7.03342	6.81378	7.08534	6.23649	6.24031	6.24031	HEXA	-0.738474	7.26164e-05	0.000328533
O14974	Protein phosphatase 1 regulatory subunit 12A OS=Homo sapiens OX=9606 GN=PPP1R12A PE=1 SV=1	6.87529	6.9507	7.10748	6.33092	6.15785	6.23266	PPP1R12A	-0.737346	7.62348e-05	0.000341593
A0A087WVQ6	Clathrin heavy chain OS=Homo sapiens OX=9606 GN=CLTC PE=1 SV=1	7.12825	7.15684	6.61471	6.12516	6.26115	6.30195	CLTC	-0.73718	0.000906274	0.00241054
Q9P016	Thymocyte nuclear protein 1 OS=Homo sapiens OX=9606 GN=THYN1 PE=1 SV=1	7.04221	6.94603	6.94837	6.27984	6.2817	6.16993	THYN1	-0.735046	3.67451e-05	0.000201365
Q86X83	COMM domain-containing protein 2 OS=Homo sapiens OX=9606 GN=COMMD2 PE=1 SV=2	7.06501	6.87406	6.99548	6.23649	6.2724	6.2211	COMMD2	-0.734854	4.34895e-05	0.000227458
P42773	Cyclin-dependent kinase 4 inhibitor C OS=Homo sapiens OX=9606 GN=CDKN2C PE=1 SV=1	6.84172	6.96347	7.11686	6.05528	6.35931	6.30561	CDKN2C	-0.733954	0.000206201	0.000742114
Q01518	Adenylyl cyclase-associated protein 1 OS=Homo sapiens OX=9606 GN=CAP1 PE=1 SV=5	6.80993	7.06932	7.04221	6.3505	6.07253	6.29829	CAP1	-0.733376	0.000185238	0.000680985
Q9BU76	Multiple myeloma tumor-associated protein 2 OS=Homo sapiens OX=9606 GN=MMTAG2 PE=1 SV=1	6.8679	6.77479	7.26209	6.27798	6.28355	6.14364	MMTAG2	-0.733201	0.000483129	0.00142227
Q99570	Phosphoinositide 3-kinase regulatory subunit 4 OS=Homo sapiens OX=9606 GN=PIK3R4 PE=1 SV=3	7.19081	6.87774	6.82909	5.97039	6.53294	6.19574	PIK3R4	-0.732857	0.00131601	0.00325965
Q9UHR5	SAP30-binding protein OS=Homo sapiens OX=9606 GN=SAP30BP PE=1 SV=1	6.94837	6.88996	7.08321	6.18587	6.42962	6.11478	SAP30BP	-0.730425	0.000158151	0.00060082
Q9NQX7	Integral membrane protein 2C OS=Homo sapiens OX=9606 GN=ITM2C PE=1 SV=1	6.81506	6.82909	7.25077	6.35931	6.35579	5.98868	ITM2C	-0.730379	0.0010692	0.00274895
P43007	Neutral amino acid transporter A OS=Homo sapiens OX=9606 GN=SLC1A4 PE=1 SV=1	6.79701	7.15076	6.95884	6.27426	6.00675	6.4363	SLC1A4	-0.729772	0.000571234	0.00163525
P60953	Cell division control protein 42 homolog OS=Homo sapiens OX=9606 GN=CDC42 PE=1 SV=2	6.96924	7.12825	6.8189	6.38888	6.1127	6.22689	CDC42	-0.729308	0.000200433	0.000726008
A0A0A0MT01	Gelsolin OS=Homo sapiens OX=9606 GN=GSN PE=1 SV=1	6.90087	7.05961	6.96463	6.17991	6.18587	6.3733	GSN	-0.728679	7.21343e-05	0.000326986
C9JVN9	L-2-hydroxyglutarate dehydrogenase, mitochondrial OS=Homo sapiens OX=9606 GN=L2HGDH PE=1 SV=1	7.19967	6.99661	6.6865	5.9472	6.49985	6.24982	L2HGDH	-0.72864	0.0020712	0.00471958
Q13530	Serine incorporator 3 OS=Homo sapiens OX=9606 GN=SERINC3 PE=2 SV=2	7.07146	6.75221	7.0917	6.23458	6.25739	6.24031	SERINC3	-0.727698	0.000158469	0.000601537
Q8IUE6	Histone H2A type 2-B OS=Homo sapiens OX=9606 GN=HIST2H2AB PE=1 SV=3	7.00338	6.732	7.17093	6.3147	6.27984	6.12928	H2AC21	-0.727493	0.000340253	0.00107851
Q9NWV8	BRISC and BRCA1-A complex member 1 OS=Homo sapiens OX=9606 GN=BABAM1 PE=1 SV=1	7.00113	6.86666	7.05745	6.23266	6.24603	6.26491	BABAM1	-0.727212	4.68383e-05	0.000239527
Q9NR97	Toll-like receptor 8 OS=Homo sapiens OX=9606 GN=TLR8 PE=1 SV=1	7.07253	6.86047	6.98299	6.38543	6.16993	6.18982	TLR8	-0.723605	0.00010559	0.000437044
Q14739	Lamin-B receptor OS=Homo sapiens OX=9606 GN=LBR PE=1 SV=2	7.29646	6.99209	6.58195	6.22304	6.22689	6.24982	LBR	-0.723582	0.00170886	0.00401948
O75746	Calcium-binding mitochondrial carrier protein Aralar1 OS=Homo sapiens OX=9606 GN=SLC25A12 PE=1 SV=2	7.11166	6.94369	6.8505	6.03342	6.46597	6.23649	SLC25A12	-0.723318	0.000417702	0.00126873
P63104	14-3-3 protein zeta/delta OS=Homo sapiens OX=9606 GN=YWHAZ PE=1 SV=1	6.88753	6.96463	7.06717	6.29646	6.18587	6.27053	YWHAZ	-0.722156	5.40211e-05	0.000264387
P45954	Short/branched chain specific acyl-CoA dehydrogenase, mitochondrial OS=Homo sapiens OX=9606 GN=ACADSB PE=1 SV=1	7.07682	6.926	6.91289	6.1334	6.28355	6.3345	ACADSB	-0.721419	8.08915e-05	0.000359355
P51580	Thiopurine S-methyltransferase OS=Homo sapiens OX=9606 GN=TPMT PE=1 SV=1	7.05202	6.90087	6.93899	5.97039	6.57743	6.18587	TPMT	-0.719398	0.00105261	0.00271228
H0YMQ3	Low-density lipoprotein receptor (Fragment) OS=Homo sapiens OX=9606 GN=LDLR PE=1 SV=1	7.06178	6.76818	7.07361	6.12516	6.32012	6.30378	LDLR	-0.718169	0.000212637	0.000759024
Q9NS69	Mitochondrial import receptor subunit TOM22 homolog OS=Homo sapiens OX=9606 GN=TOMM22 PE=1 SV=3	6.89482	6.92719	7.08958	6.21529	6.37504	6.16792	TOMM22	-0.717779	9.88726e-05	0.000415908
Q15717	ELAV-like protein 1 OS=Homo sapiens OX=9606 GN=ELAVL1 PE=1 SV=2	6.99661	7.16088	6.74012	6.18388	6.2211	6.33985	ELAVL1	-0.717592	0.000300618	0.000982901
P53801	Pituitary tumor-transforming gene 1 protein-interacting protein OS=Homo sapiens OX=9606 GN=PTTG1IP PE=1 SV=1	6.67666	7.02569	7.16289	6.51254	6.2854	5.92362	PTTG1IP	-0.71456	0.00262823	0.00573689
Q99704	Docking protein 1 OS=Homo sapiens OX=9606 GN=DOK1 PE=1 SV=1	7.12928	6.9472	6.78529	5.9472	6.67101	6.10014	DOK1	-0.714475	0.00364866	0.00755625
B1AXG1	Non-specific serine/threonine protein kinase OS=Homo sapiens OX=9606 GN=RPS6KA3 PE=1 SV=2	6.91648	7.21335	6.76155	6.18388	6.29278	6.2724	RPS6KA3	-0.714104	0.000358458	0.00112099
P29218	Inositol monophosphatase 1 OS=Homo sapiens OX=9606 GN=IMPA1 PE=1 SV=1	6.91528	6.86295	7.12309	6.32553	6.27426	6.1639	IMPA1	-0.712541	0.000120096	0.000482514
B7ZC38	Endophilin-B2 OS=Homo sapiens OX=9606 GN=SH3GLB2 PE=1 SV=1	6.84549	6.77347	7.26209	6.2555	6.25927	6.23074	SH3GLB2	-0.711847	0.000544571	0.00157437
P68431	Histone H3.1 OS=Homo sapiens OX=9606 GN=HIST1H3A PE=1 SV=2	7	7.09592	6.79831	6.43796	6.20163	6.12309	H3C1	-0.710518	0.000306142	0.000997646
P68431	Histone H3.1 OS=Homo sapiens OX=9606 GN=HIST1H3A PE=1 SV=2	7	7.09592	6.79831	6.43796	6.20163	6.12309	H3C10	-0.710518	0.000306142	0.000997646
P68431	Histone H3.1 OS=Homo sapiens OX=9606 GN=HIST1H3A PE=1 SV=2	7	7.09592	6.79831	6.43796	6.20163	6.12309	H3C11	-0.710518	0.000306142	0.000997646
P68431	Histone H3.1 OS=Homo sapiens OX=9606 GN=HIST1H3A PE=1 SV=2	7	7.09592	6.79831	6.43796	6.20163	6.12309	H3C12	-0.710518	0.000306142	0.000997646
P68431	Histone H3.1 OS=Homo sapiens OX=9606 GN=HIST1H3A PE=1 SV=2	7	7.09592	6.79831	6.43796	6.20163	6.12309	H3C2	-0.710518	0.000306142	0.000997646
P68431	Histone H3.1 OS=Homo sapiens OX=9606 GN=HIST1H3A PE=1 SV=2	7	7.09592	6.79831	6.43796	6.20163	6.12309	H3C3	-0.710518	0.000306142	0.000997646
P68431	Histone H3.1 OS=Homo sapiens OX=9606 GN=HIST1H3A PE=1 SV=2	7	7.09592	6.79831	6.43796	6.20163	6.12309	H3C4	-0.710518	0.000306142	0.000997646
P68431	Histone H3.1 OS=Homo sapiens OX=9606 GN=HIST1H3A PE=1 SV=2	7	7.09592	6.79831	6.43796	6.20163	6.12309	H3C6	-0.710518	0.000306142	0.000997646
P68431	Histone H3.1 OS=Homo sapiens OX=9606 GN=HIST1H3A PE=1 SV=2	7	7.09592	6.79831	6.43796	6.20163	6.12309	H3C7	-0.710518	0.000306142	0.000997646
P68431	Histone H3.1 OS=Homo sapiens OX=9606 GN=HIST1H3A PE=1 SV=2	7	7.09592	6.79831	6.43796	6.20163	6.12309	H3C8	-0.710518	0.000306142	0.000997646
Q86VP6	Cullin-associated NEDD8-dissociated protein 1 OS=Homo sapiens OX=9606 GN=CAND1 PE=1 SV=2	7.08958	6.89118	6.92244	6.21335	6.36282	6.19574	CAND1	-0.710429	9.36881e-05	0.000398751
Q9H3S1	Semaphorin-4A OS=Homo sapiens OX=9606 GN=SEMA4A PE=1 SV=2	6.99322	6.84674	7.06178	6.17991	6.28725	6.30743	SEMA4A	-0.709051	8.20464e-05	0.000362204
A6NC98	Coiled-coil domain-containing protein 88B OS=Homo sapiens OX=9606 GN=CCDC88B PE=1 SV=1	6.83289	6.99209	7.06932	6.33271	6.11061	6.3345	CCDC88B	-0.705492	0.000162394	0.00061185
O14672	Disintegrin and metalloproteinase domain-containing protein 10 OS=Homo sapiens OX=9606 GN=ADAM10 PE=1 SV=1	6.87774	6.98982	7.03232	6.33271	6.23649	6.21723	ADAM10	-0.704485	6.13177e-05	0.000289184
G3V1V0	Myosin light polypeptide 6 OS=Homo sapiens OX=9606 GN=MYL6 PE=1 SV=1	6.87406	6.87529	7.13955	6.38543	6.14975	6.24222	MYL6	-0.703833	0.00021213	0.000757793
P62330	ADP-ribosylation factor 6 OS=Homo sapiens OX=9606 GN=ARF6 PE=1 SV=2	7.06609	6.87897	6.94953	6.20555	6.3906	6.18982	ARF6	-0.702874	0.000109607	0.000449697
Q9H8W4	Pleckstrin homology domain-containing family F member 2 OS=Homo sapiens OX=9606 GN=PLEKHF2 PE=1 SV=1	6.91886	6.98413	6.97842	5.99548	6.25361	6.52513	PLEKHF2	-0.702399	0.000624645	0.00176328
Q9ULT8	E3 ubiquitin-protein ligase HECTD1 OS=Homo sapiens OX=9606 GN=HECTD1 PE=1 SV=3	7.31379	6.79181	6.74953	6.19771	6.33985	6.2114	HECTD1	-0.70206	0.00134421	0.00331894
O15118	NPC intracellular cholesterol transporter 1 OS=Homo sapiens OX=9606 GN=NPC1 PE=1 SV=2	6.92125	6.96116	7.01569	6.34163	6.20555	6.24603	NPC1	-0.701631	5.32866e-05	0.000261614
A0A0A0MQS0	PHD finger protein 20-like protein 1 OS=Homo sapiens OX=9606 GN=PHF20L1 PE=1 SV=1	7.16088	6.67384	7.03562	6.18587	6.37678	6.20359	PHF20L1	-0.701369	0.000693257	0.00192005
Q9Y624	Junctional adhesion molecule A OS=Homo sapiens OX=9606 GN=F11R PE=1 SV=1	6.74685	7.05094	7.07895	6.21335	6.10014	6.46107	F11R	-0.700728	0.000579239	0.00165411
Q8N684	Cleavage and polyadenylation specificity factor subunit 7 OS=Homo sapiens OX=9606 GN=CPSF7 PE=1 SV=1	6.90569	7.01346	6.97039	6.18982	6.42291	6.18388	CPSF7	-0.697643	0.000116768	0.000472162
A0A2Q3DQE3	Calcium/calmodulin-dependent protein kinase (CaM kinase) II gamma, isoform CRA_d OS=Homo sapiens OX=9606 GN=CAMK2G PE=1 SV=1	6.92244	7.16792	6.7879	6.30743	6.18587	6.29278	CAMK2G	-0.697394	0.000263364	0.000895347
O15530	3-phosphoinositide-dependent protein kinase 1 OS=Homo sapiens OX=9606 GN=PDPK1 PE=1 SV=1	7.09698	6.98641	6.8009	6.16189	6.34696	6.28355	PDPK1	-0.697298	0.000178202	0.000659815
Q9HAV0	Guanine nucleotide-binding protein subunit beta-4 OS=Homo sapiens OX=9606 GN=GNB4 PE=1 SV=3	6.94603	7.16892	6.76022	6.16792	6.30012	6.31651	GNB4	-0.696874	0.000336487	0.00107128
P80217	Interferon-induced 35 kDa protein OS=Homo sapiens OX=9606 GN=IFI35 PE=1 SV=5	6.89724	6.98071	7.01123	6.14975	6.37504	6.27612	IFI35	-0.696089	9.22183e-05	0.000394654
Q685J3	Mucin-17 OS=Homo sapiens OX=9606 GN=MUC17 PE=1 SV=2	7.11998	6.94251	6.80864	6.06824	6.48864	6.22689	MUC17	-0.695786	0.000633102	0.00178284
Q8N0U8	Vitamin K epoxide reductase complex subunit 1-like protein 1 OS=Homo sapiens OX=9606 GN=VKORC1L1 PE=1 SV=2	7.08958	6.79701	6.94251	5.86542	6.74551	6.13134	VKORC1L1	-0.695613	0.00737477	0.0136801
Q8N5M9	Protein jagunal homolog 1 OS=Homo sapiens OX=9606 GN=JAGN1 PE=1 SV=1	6.94251	6.93546	6.98641	6.28725	6.56986	5.92125	JAGN1	-0.695344	0.00147755	0.00357816
P50749	Ras association domain-containing protein 2 OS=Homo sapiens OX=9606 GN=RASSF2 PE=1 SV=1	7.07468	6.98755	6.82273	6.1918	6.30195	6.30743	RASSF2	-0.694591	0.000115842	0.000469503
P62841	40S ribosomal protein S15 OS=Homo sapiens OX=9606 GN=RPS15 PE=1 SV=2	7.01903	6.92837	6.91289	6.45615	6.46761	5.853	RPS15	-0.694514	0.00215259	0.00487412
Q8IY17	Neuropathy target esterase OS=Homo sapiens OX=9606 GN=PNPLA6 PE=1 SV=3	6.83162	7.23458	6.79051	6.33807	6.05745	6.38024	PNPLA6	-0.69365	0.00108905	0.00279229
A5PLN9	Trafficking protein particle complex subunit 13 OS=Homo sapiens OX=9606 GN=TRAPPC13 PE=1 SV=2	6.98299	6.91648	6.98299	6.10643	6.41447	6.2854	TRAPPC13	-0.692052	0.000147732	0.000568639
H3BPQ4	Hydroxyacylglutathione hydrolase, mitochondrial OS=Homo sapiens OX=9606 GN=HAGH PE=1 SV=1	7.01458	6.67666	7.15785	6.38198	6.41109	5.98185	HAGH	-0.691393	0.00191861	0.00443246
P31150	Rab GDP dissociation inhibitor alpha OS=Homo sapiens OX=9606 GN=GDI1 PE=1 SV=2	7.03012	6.92719	6.92837	6.19967	6.34341	6.26866	GDI1	-0.691311	6.53012e-05	0.000305809
P02763	Alpha-1-acid glycoprotein 1 OS=Homo sapiens OX=9606 GN=ORM1 PE=1 SV=1	6.78267	7.10329	6.98868	6.1819	6.37678	6.24222	ORM1	-0.691249	0.000232383	0.00081273
P52789	Hexokinase-2 OS=Homo sapiens OX=9606 GN=HK2 PE=1 SV=2	6.96	6.96463	6.96	6.16591	6.27053	6.37678	HK2	-0.690472	7.54393e-05	0.000338354
H7C5E8	Serotransferrin (Fragment) OS=Homo sapiens OX=9606 GN=TF PE=1 SV=1	6.77873	7.04876	7.04439	6.30012	6.12309	6.38024	TF	-0.689478	0.000283389	0.000943753
Q2M389	WASH complex subunit 4 OS=Homo sapiens OX=9606 GN=WASHC4 PE=1 SV=2	7.1819	6.89966	6.78529	6.19967	6.33628	6.26303	WASHC4	-0.689285	0.000339008	0.00107675
A0A1B0GTB0	Renin receptor (Fragment) OS=Homo sapiens OX=9606 GN=ATP6AP2 PE=1 SV=1	7.08534	6.85674	6.92955	6.1639	6.45943	6.1819	ATP6AP2	-0.6888	0.000283948	0.000944599
Q8WVY7	Ubiquitin-like domain-containing CTD phosphatase 1 OS=Homo sapiens OX=9606 GN=UBLCP1 PE=1 SV=2	7.10643	6.91528	6.83542	5.96578	6.50144	6.32553	UBLCP1	-0.688126	0.00122469	0.00308418
G5E972	Lamina-associated polypeptide 2, isoforms beta/gamma OS=Homo sapiens OX=9606 GN=TMPO PE=1 SV=1	6.90929	6.97269	6.99774	6.38716	6.26303	6.16792	TMPO	-0.687207	9.17762e-05	0.000394032
P46734	Dual specificity mitogen-activated protein kinase kinase 3 OS=Homo sapiens OX=9606 GN=MAP2K3 PE=1 SV=2	7.06393	6.96232	6.84549	6.16591	6.2384	6.41278	MAP2K3	-0.684881	0.000178945	0.000661515
Q9HA77	Probable cysteine--tRNA ligase, mitochondrial OS=Homo sapiens OX=9606 GN=CARS2 PE=1 SV=1	7.13853	6.81378	6.90929	6.1375	6.43463	6.23649	CARS2	-0.684326	0.000412588	0.00125887
O95568	Histidine protein methyltransferase 1 homolog OS=Homo sapiens OX=9606 GN=METTL18 PE=1 SV=1	6.6893	7.09276	7.06824	6.42122	6.05961	6.31651	METTL18	-0.684317	0.00106136	0.00273179
Q7Z4Q2	HEAT repeat-containing protein 3 OS=Homo sapiens OX=9606 GN=HEATR3 PE=1 SV=2	6.96116	6.87774	7.02791	6.09803	6.48543	6.23266	HEATR3	-0.683564	0.000336472	0.00107128
P16885	1-phosphatidylinositol 4,5-bisphosphate phosphodiesterase gamma-2 OS=Homo sapiens OX=9606 GN=PLCG2 PE=1 SV=4	7.14873	6.97039	6.74147	6.20163	6.33807	6.27053	PLCG2	-0.683454	0.000360397	0.00112254
Q16666	Gamma-interferon-inducible protein 16 OS=Homo sapiens OX=9606 GN=IFI16 PE=1 SV=3	7.13853	6.82655	6.89482	6.13545	6.43796	6.2384	IFI16	-0.682692	0.000417162	0.00126873
A0A0A0MSY7	Thymidine kinase 2, mitochondrial OS=Homo sapiens OX=9606 GN=TK2 PE=1 SV=1	6.72792	7.15482	6.97269	6.35579	6.16591	6.28725	TK2	-0.682159	0.000483977	0.00142298
Q6YN16	Hydroxysteroid dehydrogenase-like protein 2 OS=Homo sapiens OX=9606 GN=HSDL2 PE=1 SV=1	6.91049	6.98755	6.97728	6.23074	6.29278	6.30925	HSDL2	-0.68085	5.44275e-05	0.00026554
O95400	CD2 antigen cytoplasmic tail-binding protein 2 OS=Homo sapiens OX=9606 GN=CD2BP2 PE=1 SV=1	7.06393	6.91409	6.88996	6.16189	6.42626	6.2384	CD2BP2	-0.680474	0.000182705	0.000673463
Q96HR3	Mediator of RNA polymerase II transcription subunit 30 OS=Homo sapiens OX=9606 GN=MED30 PE=1 SV=1	7.19476	6.88874	6.69905	5.87036	6.79312	6.07895	MED30	-0.68004	0.0148087	0.0250423
Q93100	Phosphorylase b kinase regulatory subunit beta OS=Homo sapiens OX=9606 GN=PHKB PE=1 SV=3	7.16088	6.96347	6.73064	6.21917	6.29462	6.30195	PHKB	-0.67975	0.000402435	0.00123454
E7EV05	AN1-type zinc finger protein 2B (Fragment) OS=Homo sapiens OX=9606 GN=ZFAND2B PE=1 SV=1	6.97384	6.82146	7.03232	6.17592	6.6879	5.92837	ZFAND2B	-0.678474	0.00418147	0.00842248
Q8TCU6	Phosphatidylinositol 3,4,5-trisphosphate-dependent Rac exchanger 1 protein OS=Homo sapiens OX=9606 GN=PREX1 PE=1 SV=3	7.05202	6.90207	6.91289	6.18982	6.39917	6.24413	PREX1	-0.677955	0.000127943	0.00050667
Q05315	Galectin-10 OS=Homo sapiens OX=9606 GN=CLC PE=1 SV=3	6.80219	6.94486	7.10748	6.46923	6.10434	6.24793	CLC	-0.677677	0.00053845	0.00155957
Q96RR4	Calcium/calmodulin-dependent protein kinase kinase 2 OS=Homo sapiens OX=9606 GN=CAMKK2 PE=1 SV=2	6.88142	7.1809	6.78267	6.30925	6.06609	6.43796	CAMKK2	-0.677232	0.000963463	0.00253289
Q9NV88	Integrator complex subunit 9 OS=Homo sapiens OX=9606 GN=INTS9 PE=1 SV=2	6.78529	7.08428	6.98527	6.07895	6.38198	6.36457	INTS9	-0.676446	0.000468604	0.00138739
E7EWM1	Nuclear receptor coactivator 2 OS=Homo sapiens OX=9606 GN=NCOA2 PE=1 SV=2	6.96924	6.84423	7.04658	6.33628	6.39403	6.10224	NCOA2	-0.675833	0.000253963	0.000869958
P19838	Nuclear factor NF-kappa-B p105 subunit OS=Homo sapiens OX=9606 GN=NFKB1 PE=1 SV=2	6.99887	6.94837	6.91169	6.04221	6.36982	6.42122	NFKB1	-0.675229	0.000365838	0.00113646
I3L3J4	Gamma-aminobutyric acid receptor-associated protein OS=Homo sapiens OX=9606 GN=GABARAP PE=1 SV=1	7.01569	6.99548	6.84674	6.12928	6.25172	6.45286	GABARAP	-0.674687	0.000266201	0.000899075
Q05655	Protein kinase C delta type OS=Homo sapiens OX=9606 GN=PRKCD PE=1 SV=2	7.1179	6.96578	6.76553	6.1416	6.43296	6.25361	PRKCD	-0.673685	0.000492872	0.0014464
P30153	Serine/threonine-protein phosphatase 2A 65 kDa regulatory subunit A alpha isoform OS=Homo sapiens OX=9606 GN=PPP2R1A PE=1 SV=4	6.93074	6.91409	7.02126	6.23266	6.29829	6.3147	PPP2R1A	-0.673477	6.58106e-05	0.00030727
Q96H12	Myb/SANT-like DNA-binding domain-containing protein 3 OS=Homo sapiens OX=9606 GN=MSANTD3 PE=1 SV=1	7.07895	7.05202	6.71149	6.21529	6.46271	6.14568	MSANTD3	-0.672932	0.000803386	0.00218082
Q9BTC0	Death-inducer obliterator 1 OS=Homo sapiens OX=9606 GN=DIDO1 PE=1 SV=5	6.95536	6.82273	7.08002	6.23074	6.33985	6.2724	DIDO1	-0.671707	0.000142502	0.000551692
Q8IWB1	Inositol 1,4,5-trisphosphate receptor-interacting protein OS=Homo sapiens OX=9606 GN=ITPRIP PE=1 SV=1	7.07146	6.95187	6.83668	6.27798	6.27426	6.29278	ITPRIP	-0.671661	0.000107916	0.000443539
Q13423	NAD(P) transhydrogenase, mitochondrial OS=Homo sapiens OX=9606 GN=NNT PE=1 SV=3	7.0917	7.01123	6.74551	6.32733	6.3345	6.17592	NNT	-0.670228	0.000343672	0.00108787
Q9BZE9	Tether containing UBX domain for GLUT4 OS=Homo sapiens OX=9606 GN=ASPSCR1 PE=1 SV=1	7.05528	6.63372	7.12516	5.97269	6.53138	6.30195	ASPSCR1	-0.669377	0.00382727	0.00783751
P52788	Spermine synthase OS=Homo sapiens OX=9606 GN=SMS PE=1 SV=2	6.99661	6.78136	7.07361	6.35226	6.31651	6.17592	SMS	-0.668962	0.0002468	0.000850413
Q96L92	Sorting nexin-27 OS=Homo sapiens OX=9606 GN=SNX27 PE=1 SV=2	7.01458	6.88753	6.95187	6.13134	6.45286	6.26303	SNX27	-0.668912	0.00023279	0.000813545
G0XQ39	STIM1L OS=Homo sapiens OX=9606 GN=STIM1 PE=1 SV=1	6.80219	7.07361	6.96694	6.41616	6.03122	6.3906	STIM1	-0.668252	0.00074382	0.00203368
M0R026	Acetolactate synthase-like protein OS=Homo sapiens OX=9606 GN=ILVBL PE=1 SV=1	7.08852	7.00899	6.74953	6.33092	6.30195	6.2114	ILVBL	-0.667591	0.000288903	0.000955303
Q7L9L4	MOB kinase activator 1B OS=Homo sapiens OX=9606 GN=MOB1B PE=1 SV=3	6.78398	7.12102	6.94251	6.3345	6.1918	6.32012	MOB1B	-0.66703	0.000282969	0.000943396
O75351	Vacuolar protein sorting-associated protein 4B OS=Homo sapiens OX=9606 GN=VPS4B PE=1 SV=2	6.93074	7.01011	6.91528	6.37678	6.18388	6.29462	VPS4B	-0.666949	0.000103178	0.000429739
P09326	CD48 antigen OS=Homo sapiens OX=9606 GN=CD48 PE=1 SV=2	6.76022	7.03452	7.04658	6.45779	6.1127	6.27053	CD48	-0.666768	0.000585123	0.00166887
Q13144	Translation initiation factor eIF-2B subunit epsilon OS=Homo sapiens OX=9606 GN=EIF2B5 PE=1 SV=3	6.97957	6.97842	6.88631	6.53761	6.20945	6.09803	EIF2B5	-0.666402	0.000570187	0.0016349
P17612	cAMP-dependent protein kinase catalytic subunit alpha OS=Homo sapiens OX=9606 GN=PRKACA PE=1 SV=2	7.13134	6.92125	6.79312	6.2817	6.26866	6.30012	PRKACA	-0.665074	0.000235646	0.000821507
Q9H3H3	UPF0696 protein C11orf68 OS=Homo sapiens OX=9606 GN=C11orf68 PE=1 SV=2	6.87036	7.02901	6.95187	6.19771	6.24031	6.41954	C11orf68	-0.664561	0.00015865	0.000601734
Q14847	LIM and SH3 domain protein 1 OS=Homo sapiens OX=9606 GN=LASP1 PE=1 SV=2	6.80993	6.96463	7.07039	6.41954	6.25172	6.1819	LASP1	-0.663931	0.00026555	0.000899075
G3V4I5	GSK3B-interacting protein (Fragment) OS=Homo sapiens OX=9606 GN=GSKIP PE=1 SV=1	6.65821	7.01235	7.15178	6.34873	6.40088	6.08108	GSKIP	-0.663881	0.00155908	0.00372916
P49961	Ectonucleoside triphosphate diphosphohydrolase 1 OS=Homo sapiens OX=9606 GN=ENTPD1 PE=1 SV=1	6.70736	6.87774	7.2317	6.42122	6.34341	6.06178	ENTPD1	-0.663466	0.00203136	0.00464013
P60981	Destrin OS=Homo sapiens OX=9606 GN=DSTN PE=1 SV=3	6.99095	6.83162	7.0268	6.23649	6.32012	6.30925	DSTN	-0.661171	0.000115612	0.0004693
P25787	Proteasome subunit alpha type-2 OS=Homo sapiens OX=9606 GN=PSMA2 PE=1 SV=2	6.92125	6.8936	7.02901	6.34873	6.37851	6.1416	PSMA2	-0.658342	0.000183359	0.000675159
P13498	Cytochrome b-245 light chain OS=Homo sapiens OX=9606 GN=CYBA PE=1 SV=3	6.90929	7.08428	6.84423	6.25172	6.17592	6.43796	CYBA	-0.657401	0.000302858	0.000988841
Q9GZQ3	COMM domain-containing protein 5 OS=Homo sapiens OX=9606 GN=COMMD5 PE=1 SV=1	6.88509	7.0433	6.90809	6.07468	6.4363	6.35403	COMMD5	-0.65716	0.000430538	0.00129532
Q9Y2V7	Conserved oligomeric Golgi complex subunit 6 OS=Homo sapiens OX=9606 GN=COG6 PE=1 SV=2	6.90087	6.88387	7.05637	6.17991	6.41447	6.27612	COG6	-0.656864	0.000196456	0.000714929
O43504	Ragulator complex protein LAMTOR5 OS=Homo sapiens OX=9606 GN=LAMTOR5 PE=1 SV=1	6.64674	7.07361	7.07468	6.4363	5.88996	6.49825	LAMTOR5	-0.656838	0.00579923	0.0111564
P19823	Inter-alpha-trypsin inhibitor heavy chain H2 OS=Homo sapiens OX=9606 GN=ITIH2 PE=1 SV=2	6.88996	6.59096	7.29921	6.53138	6.12928	6.14975	ITIH2	-0.656573	0.00615165	0.0117137
O75323	Protein NipSnap homolog 2 OS=Homo sapiens OX=9606 GN=NIPSNAP2 PE=1 SV=1	7.09803	7.02569	6.70183	6.25172	6.40088	6.2075	NIPSNAP2	-0.65515	0.000636722	0.00179196
P49848	Transcription initiation factor TFIID subunit 6 OS=Homo sapiens OX=9606 GN=TAF6 PE=1 SV=1	6.7252	7.31016	6.74551	6.50303	5.99548	6.31832	TAF6	-0.654676	0.00614449	0.01171
Q99828	Calcium and integrin-binding protein 1 OS=Homo sapiens OX=9606 GN=CIB1 PE=1 SV=4	6.79831	6.95303	7.08108	6.39232	6.15178	6.32553	CIB1	-0.654267	0.000336684	0.00107128
O00754	Lysosomal alpha-mannosidase OS=Homo sapiens OX=9606 GN=MAN2B1 PE=1 SV=3	6.89845	6.86913	7.07146	6.32012	6.30743	6.24982	MAN2B1	-0.653889	0.000129076	0.000509862
Q9Y2H0	Disks large-associated protein 4 OS=Homo sapiens OX=9606 GN=DLGAP4 PE=1 SV=3	6.84423	6.86419	7.12412	6.38888	6.20163	6.2817	DLGAP4	-0.653444	0.000311876	0.00101192
Q96IG2	F-box/LRR-repeat protein 20 OS=Homo sapiens OX=9606 GN=FBXL20 PE=1 SV=2	7.224	6.72792	6.84172	6.45779	6.43129	5.94486	FBXL20	-0.653235	0.0045071	0.00896237
Q96T17	MAP7 domain-containing protein 2 OS=Homo sapiens OX=9606 GN=MAP7D2 PE=1 SV=2	6.56682	6.94486	7.27146	6.35579	6.05961	6.40939	MAP7D2	-0.65278	0.00509814	0.00996785
Q5R3B4	Mitochondrial pyruvate carrier (Fragment) OS=Homo sapiens OX=9606 GN=MPC2 PE=1 SV=1	7.19574	6.79442	6.81506	6.04439	6.27798	6.52513	MPC2	-0.652571	0.00232206	0.00518493
P51148	Ras-related protein Rab-5C OS=Homo sapiens OX=9606 GN=RAB5C PE=1 SV=2	7.00899	6.87897	6.94953	6.28725	6.41954	6.17393	RAB5C	-0.652259	0.000175983	0.000653153
O60884	DnaJ homolog subfamily A member 2 OS=Homo sapiens OX=9606 GN=DNAJA2 PE=1 SV=1	6.85549	7.07788	6.88753	6.31288	6.04658	6.50938	DNAJA2	-0.650687	0.00097668	0.00255969
S4R3I5	NADH dehydrogenase (Ubiquinone) 1 alpha subcomplex, 3, 9kDa, isoform CRA_b OS=Homo sapiens OX=9606 GN=NDUFA3 PE=1 SV=1	6.72792	7.11998	6.96463	6.37504	6.04876	6.43796	NDUFA3	-0.650257	0.0013876	0.00340519
Q96GS6	Alpha/beta hydrolase domain-containing protein 17A OS=Homo sapiens OX=9606 GN=ABHD17A PE=1 SV=1	7.12412	6.90689	6.79181	6.27798	6.44294	6.15178	ABHD17A	-0.65004	0.000576959	0.00164861
Q8WXA9	Splicing regulatory glutamine/lysine-rich protein 1 OS=Homo sapiens OX=9606 GN=SREK1 PE=1 SV=1	6.95303	6.91289	6.96463	6.13134	6.50144	6.24793	SREK1	-0.649947	0.000367635	0.00114052
K7EK60	Formin-like protein 1 OS=Homo sapiens OX=9606 GN=FMNL1 PE=1 SV=1	6.97269	6.87036	6.98755	6.09803	6.40599	6.38024	FMNL1	-0.648779	0.000329258	0.00105367
Q96K49	Transmembrane protein 87B OS=Homo sapiens OX=9606 GN=TMEM87B PE=1 SV=1	6.8679	6.9507	7.01458	6.1918	6.30925	6.38888	TMEM87B	-0.64775	0.000152355	0.000582592
P83111	Serine beta-lactamase-like protein LACTB, mitochondrial OS=Homo sapiens OX=9606 GN=LACTB PE=1 SV=2	6.70736	7.31379	6.69627	5.89966	6.07468	6.8009	LACTB	-0.647395	0.0261588	0.0411369
Q9NPA2	Matrix metalloproteinase-25 OS=Homo sapiens OX=9606 GN=MMP25 PE=1 SV=1	6.85798	6.99209	6.95303	6.45615	5.88509	6.52199	MMP25	-0.646625	0.00337991	0.00712208
H0YHW7	Low-density lipoprotein receptor-related protein 10 (Fragment) OS=Homo sapiens OX=9606 GN=LRP10 PE=1 SV=1	6.9472	6.91169	6.97039	6.19771	6.46761	6.22497	LRP10	-0.646335	0.000221727	0.000784047
A0AVT1	Ubiquitin-like modifier-activating enzyme 6 OS=Homo sapiens OX=9606 GN=UBA6 PE=1 SV=1	6.91409	6.93546	6.98527	6.27053	6.31107	6.31651	UBA6	-0.645572	7.54371e-05	0.000338354
P23258	Tubulin gamma-1 chain OS=Homo sapiens OX=9606 GN=TUBG1 PE=1 SV=2	6.82146	7.28077	6.66818	6.44128	5.95884	6.43796	TUBG1	-0.644105	0.00692379	0.0129568
Q9H3P7	Golgi resident protein GCP60 OS=Homo sapiens OX=9606 GN=ACBD3 PE=1 SV=4	6.96463	6.88874	6.97728	6.2114	6.40259	6.2854	ACBD3	-0.643754	0.000132734	0.000519913
O95379	Tumor necrosis factor alpha-induced protein 8 OS=Homo sapiens OX=9606 GN=TNFAIP8 PE=1 SV=1	6.80219	6.80349	7.20261	6.37851	6.21917	6.27984	TNFAIP8	-0.64359	0.000832085	0.00224567
Q9C0A0	Contactin-associated protein-like 4 OS=Homo sapiens OX=9606 GN=CNTNAP4 PE=1 SV=3	6.89482	6.55152	7.31651	6.40088	6.34163	6.0917	CNTNAP4	-0.642877	0.00660599	0.0124243
P12268	Inosine-5'-monophosphate dehydrogenase 2 OS=Homo sapiens OX=9606 GN=IMPDH2 PE=1 SV=2	6.8802	7.11478	6.79051	5.8679	6.5345	6.4545	IMPDH2	-0.642864	0.00561385	0.0108355
O00186	Syntaxin-binding protein 3 OS=Homo sapiens OX=9606 GN=STXBP3 PE=1 SV=2	6.90087	7.11894	6.79831	6.42122	6.21917	6.24982	STXBP3	-0.642634	0.000430847	0.00129532
C9JQZ3	Ankyrin repeat and zinc finger domain-containing protein 1 (Fragment) OS=Homo sapiens OX=9606 GN=ANKZF1 PE=1 SV=1	7.01903	7.00225	6.80478	6.3147	6.2817	6.30195	ANKZF1	-0.642572	0.000155898	0.000594679
P48047	ATP synthase subunit O, mitochondrial OS=Homo sapiens OX=9606 GN=ATP5PO PE=1 SV=1	6.95187	6.98641	6.88874	6.24413	6.35755	6.30378	ATP5PO	-0.640521	9.98875e-05	0.000419025
P36405	ADP-ribosylation factor-like protein 3 OS=Homo sapiens OX=9606 GN=ARL3 PE=1 SV=2	6.92125	6.88874	7.01123	6.43463	6.13134	6.3345	ARL3	-0.64025	0.000293356	0.000965922
Q3KQU3	MAP7 domain-containing protein 1 OS=Homo sapiens OX=9606 GN=MAP7D1 PE=1 SV=1	6.8505	6.91886	7.05202	6.36982	6.17193	6.36107	MAP7D1	-0.639526	0.000240422	0.000833635
O15400	Syntaxin-7 OS=Homo sapiens OX=9606 GN=STX7 PE=1 SV=4	6.71149	7.10329	6.97269	6.53916	5.95187	6.37851	STX7	-0.639312	0.00388193	0.00793488
Q68CQ7	Glycosyltransferase 8 domain-containing protein 1 OS=Homo sapiens OX=9606 GN=GLT8D1 PE=1 SV=2	7.04221	6.7866	6.97499	6.1918	6.56682	6.12928	GLT8D1	-0.638631	0.00126122	0.00315915
A0A0D9SFH9	Battenin OS=Homo sapiens OX=9606 GN=CLN3 PE=1 SV=1	6.97842	6.87406	6.97269	6.27798	6.3505	6.2817		-0.638332	9.92955e-05	0.000416916
Q8IV08	Phospholipase D3 OS=Homo sapiens OX=9606 GN=PLD3 PE=1 SV=1	7.00113	6.71149	7.09276	6.21335	6.4545	6.22304	PLD3	-0.638163	0.000845114	0.00227688
Q4KMP7	TBC1 domain family member 10B OS=Homo sapiens OX=9606 GN=TBC1D10B PE=1 SV=3	7.04876	6.89482	6.8802	6.30561	6.31288	6.29094	TBC1D10B	-0.638115	0.000122725	0.000490163
A0AV96	RNA-binding protein 47 OS=Homo sapiens OX=9606 GN=RBM47 PE=1 SV=2	6.92837	6.89966	6.98755	6.30925	6.49185	6.10014	RBM47	-0.638113	0.000482106	0.00142016
Q8TCD1	UPF0729 protein C18orf32 OS=Homo sapiens OX=9606 GN=C18orf32 PE=3 SV=1	6.67948	7.02791	7.09803	6.27053	6.27798	6.34341	C18orf32	-0.637832	0.000702269	0.00194017
O95716	Ras-related protein Rab-3D OS=Homo sapiens OX=9606 GN=RAB3D PE=1 SV=1	6.92006	6.85922	7.04111	6.37851	6.32012	6.20945	RAB3D	-0.637434	0.000178033	0.00065971
Q7LBR1	Charged multivesicular body protein 1b OS=Homo sapiens OX=9606 GN=CHMP1B PE=1 SV=1	6.77215	7.10329	6.93664	6.34341	6.22304	6.3345	CHMP1B	-0.637045	0.000356884	0.00111784
Q5QJ74	Tubulin-specific chaperone cofactor E-like protein OS=Homo sapiens OX=9606 GN=TBCEL PE=1 SV=2	7.11478	6.88631	6.74953	5.74685	6.68089	6.41447	TBCEL	-0.636138	0.0164232	0.0273955
Q15149	Plectin OS=Homo sapiens OX=9606 GN=PLEC PE=1 SV=3	6.93074	6.94369	6.94837	6.25739	6.32193	6.33628	PLEC	-0.635731	8.4422e-05	0.0003699
Q9NZE8	39S ribosomal protein L35, mitochondrial OS=Homo sapiens OX=9606 GN=MRPL35 PE=1 SV=3	6.8802	7.13443	6.76951	6.35579	5.96347	6.55919	MRPL35	-0.635226	0.00371743	0.00766977
Q13443	Disintegrin and metalloproteinase domain-containing protein 9 OS=Homo sapiens OX=9606 GN=ADAM9 PE=1 SV=1	6.82146	6.86171	7.12722	6.27984	6.32553	6.30012	ADAM9	-0.634962	0.000314505	0.00101898
P17931	Galectin-3 OS=Homo sapiens OX=9606 GN=LGALS3 PE=1 SV=5	7.04876	6.78136	6.98413	6.27612	6.3837	6.24982	LGALS3	-0.634866	0.000270676	0.000911164
Q5TC84	Opioid growth factor receptor-like protein 1 OS=Homo sapiens OX=9606 GN=OGFRL1 PE=2 SV=1	6.85922	6.96694	6.98527	6.46597	6.13545	6.31107	OGFRL1	-0.63298	0.000374852	0.00116214
P61626	Lysozyme C OS=Homo sapiens OX=9606 GN=LYZ PE=1 SV=1	6.90087	6.98299	6.92955	6.14771	6.40769	6.36107	LYZ	-0.632314	0.000238759	0.000830675
Q9UHQ9	NADH-cytochrome b5 reductase 1 OS=Homo sapiens OX=9606 GN=CYB5R1 PE=1 SV=1	7.05311	7.03452	6.71012	6.12928	6.38198	6.39403	CYB5R1	-0.63082	0.000949006	0.00250193
Q12872	Splicing factor, suppressor of white-apricot homolog OS=Homo sapiens OX=9606 GN=SFSWAP PE=1 SV=3	6.88753	6.85674	7.0542	6.03782	6.48704	6.38198	SFSWAP	-0.630542	0.00114847	0.00291741
E9PR71	UV radiation resistance-associated gene protein OS=Homo sapiens OX=9606 GN=UVRAG PE=1 SV=1	6.98641	6.60585	7.14057	5.95187	6.7761	6.11478	UVRAG	-0.630027	0.0172928	0.0286821
Q15833	Syntaxin-binding protein 2 OS=Homo sapiens OX=9606 GN=STXBP2 PE=1 SV=2	7.02569	6.93664	6.84925	6.32733	6.35579	6.24222	STXBP2	-0.628746	0.000156235	0.000595477
Q96B97	SH3 domain-containing kinase-binding protein 1 OS=Homo sapiens OX=9606 GN=SH3KBP1 PE=1 SV=2	6.8716	6.8125	7.11894	6.30561	6.37504	6.23649	SH3KBP1	-0.628633	0.000382614	0.00118385
Q6P996	Pyridoxal-dependent decarboxylase domain-containing protein 1 OS=Homo sapiens OX=9606 GN=PDXDC1 PE=1 SV=2	7.00675	6.9331	6.86419	6.10852	6.41447	6.39746	PDXDC1	-0.627858	0.000439542	0.00131553
P16278	Beta-galactosidase OS=Homo sapiens OX=9606 GN=GLB1 PE=1 SV=2	6.95303	6.86913	6.98868	6.23649	6.40599	6.2854	GLB1	-0.627654	0.000159148	0.000602644
Q99766	ATP synthase subunit s, mitochondrial OS=Homo sapiens OX=9606 GN=ATP5S PE=1 SV=3	6.98527	7.03672	6.48059	5.10014	7.14057	6.38024	DMAC2L	-0.62721	0.168413	0.214432
Q969M7	NEDD8-conjugating enzyme UBE2F OS=Homo sapiens OX=9606 GN=UBE2F PE=1 SV=1	6.67384	7.17891	6.91169	6.40429	5.96347	6.5157	UBE2F	-0.626993	0.00557207	0.0107682
Q9Y6G9	Cytoplasmic dynein 1 light intermediate chain 1 OS=Homo sapiens OX=9606 GN=DYNC1LI1 PE=1 SV=3	6.96578	6.87036	6.97384	6.2211	6.36457	6.34518	DYNC1LI1	-0.626377	0.00014544	0.00056167
P40306	Proteasome subunit beta type-10 OS=Homo sapiens OX=9606 GN=PSMB10 PE=1 SV=1	6.97154	7.16491	6.62205	6.47573	5.97269	6.43796	PSMB10	-0.624039	0.00612145	0.0116848
Q14571	Inositol 1,4,5-trisphosphate receptor type 2 OS=Homo sapiens OX=9606 GN=ITPR2 PE=1 SV=2	7.12102	6.87406	6.78529	6.04221	6.53138	6.33628	ITPR2	-0.623497	0.00217928	0.004925
A0MZ66	Shootin-1 OS=Homo sapiens OX=9606 GN=SHTN1 PE=1 SV=4	6.7761	7.11686	6.88753	6.26491	6.08534	6.56071	SHTN1	-0.623176	0.00204887	0.00467555
A0A0G2JHC2	PPP1R18 OS=Homo sapiens OX=9606 GN=PPP1R18 PE=1 SV=1	6.89482	6.99887	6.90689	6.47573	6.18388	6.2724	PPP1R18	-0.622856	0.000326574	0.0010494
O75915	PRA1 family protein 3 OS=Homo sapiens OX=9606 GN=ARL6IP5 PE=1 SV=1	6.99774	6.83415	6.96232	6.15583	6.53294	6.2384	ARL6IP5	-0.622347	0.000708833	0.00195715
D6RA82	Annexin OS=Homo sapiens OX=9606 GN=ANXA3 PE=1 SV=1	6.96924	6.90448	6.926	6.16189	6.42794	6.34873	ANXA3	-0.62039	0.000260349	0.000886628
H0Y9Q1	Cytosol aminopeptidase (Fragment) OS=Homo sapiens OX=9606 GN=LAP3 PE=1 SV=8	6.40429	7.03892	7.26866	6.21917	6.5157	6.12309	LAP3	-0.617971	0.01581	0.0265433
G3V2G7	Presenilin-1 (Fragment) OS=Homo sapiens OX=9606 GN=PSEN1 PE=1 SV=1	6.83162	6.59395	7.30195	6.57592	6.09381	6.20945	PSEN1	-0.616115	0.0102935	0.0182047
Q16706	Alpha-mannosidase 2 OS=Homo sapiens OX=9606 GN=MAN2A1 PE=1 SV=2	6.97613	6.8125	7	6.37678	6.45121	6.11478	MAN2A1	-0.615287	0.000649794	0.001821
Q14147	Probable ATP-dependent RNA helicase DHX34 OS=Homo sapiens OX=9606 GN=DHX34 PE=1 SV=2	7.10329	6.87036	6.78005	6.04439	6.70183	6.16189	DHX34	-0.615197	0.00633843	0.0120009
Q92625	Ankyrin repeat and SAM domain-containing protein 1A OS=Homo sapiens OX=9606 GN=ANKS1A PE=1 SV=4	6.57592	6.99661	7.17592	6.10014	6.52513	6.27798	ANKS1A	-0.615068	0.00551169	0.0106604
Q9NR28	Diablo homolog, mitochondrial OS=Homo sapiens OX=9606 GN=DIABLO PE=1 SV=1	6.94603	6.85549	6.99322	6.27612	6.35755	6.32012	DIABLO	-0.613647	0.00014581	0.000562343
H0Y8B3	Adenosylhomocysteinase (Fragment) OS=Homo sapiens OX=9606 GN=AHCYL2 PE=1 SV=1	6.89966	7.15076	6.71287	6.49185	6.05528	6.37678	AHCYL2	-0.613127	0.00287003	0.00619519
P08133	Annexin A6 OS=Homo sapiens OX=9606 GN=ANXA6 PE=1 SV=3	6.94251	6.95884	6.89118	6.1639	6.39917	6.3906	ANXA6	-0.612954	0.000275624	0.000925155
Q9Y6C9	Mitochondrial carrier homolog 2 OS=Homo sapiens OX=9606 GN=MTCH2 PE=1 SV=1	7.00338	6.91767	6.8679	6.2817	6.48059	6.18982	MTCH2	-0.612278	0.00038778	0.00119824
D3YTB5	Interleukin-1 receptor-associated kinase 1 OS=Homo sapiens OX=9606 GN=IRAK1 PE=1 SV=1	7.18388	6.74147	6.84423	6.44294	6.24603	6.24413	IRAK1	-0.612163	0.00140345	0.00343073
P36871	Phosphoglucomutase-1 OS=Homo sapiens OX=9606 GN=PGM1 PE=1 SV=3	6.92481	6.89724	6.97269	6.36807	6.30378	6.28725	PGM1	-0.611881	0.000123539	0.000492572
Q86U28	Iron-sulfur cluster assembly 2 homolog, mitochondrial OS=Homo sapiens OX=9606 GN=ISCA2 PE=1 SV=2	6.91169	7.0542	6.82018	6.31288	6.41447	6.22497	ISCA2	-0.611248	0.000333597	0.00106537
Q9BUR5	MICOS complex subunit MIC26 OS=Homo sapiens OX=9606 GN=APOO PE=1 SV=1	7.11894	6.82528	6.83668	6.26866	6.41278	6.26679	APOO	-0.610891	0.000534949	0.00155135
Q96HE7	ERO1-like protein alpha OS=Homo sapiens OX=9606 GN=ERO1A PE=1 SV=2	6.9331	6.81506	7.04002	6.27612	6.3837	6.29646	ERO1A	-0.610631	0.00024507	0.000846292
O95466	Formin-like protein 1 OS=Homo sapiens OX=9606 GN=FMNL1 PE=1 SV=3	6.83542	7.0268	6.92362	6.41954	6.18587	6.34873	FMNL1	-0.61057	0.000345502	0.0010907
Q7L7X3	Serine/threonine-protein kinase TAO1 OS=Homo sapiens OX=9606 GN=TAOK1 PE=1 SV=1	7.07039	6.85674	6.85674	6.35403	6.41278	6.18587	TAOK1	-0.610395	0.000434762	0.00130456
A0A0A0MRA8	Band 4.1-like protein 3 OS=Homo sapiens OX=9606 GN=EPB41L3 PE=1 SV=1	6.926	7.0045	6.85674	6.16993	6.40429	6.38198	EPB41L3	-0.610349	0.000327082	0.0010495
Q13045	Protein flightless-1 homolog OS=Homo sapiens OX=9606 GN=FLII PE=1 SV=2	7.06393	6.98185	6.72656	6.12928	6.43129	6.3837	FLII	-0.609357	0.00112585	0.00287559
Q9BS40	Latexin OS=Homo sapiens OX=9606 GN=LXN PE=1 SV=2	6.92955	7.04439	6.77873	6.58646	6.42626	5.91409	LXN	-0.608622	0.00590825	0.0113334
Q9UK41	Vacuolar protein sorting-associated protein 28 homolog OS=Homo sapiens OX=9606 GN=VPS28 PE=1 SV=1	6.81634	6.86542	7.09908	6.29462	6.32733	6.3345	VPS28	-0.608136	0.00035181	0.00110837
Q9BRF8	Serine/threonine-protein phosphatase CPPED1 OS=Homo sapiens OX=9606 GN=CPPED1 PE=1 SV=3	6.6879	7.05745	7.01903	6.43463	6.09381	6.41447	CPPED1	-0.607157	0.00194134	0.00447611
P09110	3-ketoacyl-CoA thiolase, peroxisomal OS=Homo sapiens OX=9606 GN=ACAA1 PE=1 SV=2	6.79701	7.22207	6.69488	6.36982	5.86542	6.65821	ACAA1	-0.606838	0.0168326	0.0279884
Q7RTV0	PHD finger-like domain-containing protein 5A OS=Homo sapiens OX=9606 GN=PHF5A PE=1 SV=1	6.88264	6.96116	6.94369	6.31288	6.39575	6.25927	PHF5A	-0.606529	0.000158113	0.00060082
B0QZ18	Copine-1 OS=Homo sapiens OX=9606 GN=CPNE1 PE=1 SV=1	7.01458	6.85175	6.91886	6.25739	6.39917	6.30925	CPNE1	-0.606461	0.000210937	0.000754877
A0A2R8YFQ7	Lambda-crystallin homolog OS=Homo sapiens OX=9606 GN=CRYL1 PE=1 SV=1	6.82909	6.926	7.02348	6.20359	6.41447	6.3505	CRYL1	-0.603334	0.000339694	0.0010777
O14656	Torsin-1A OS=Homo sapiens OX=9606 GN=TOR1A PE=1 SV=1	7.11998	6.76818	6.85922	5.96809	6.51412	6.45615	TOR1A	-0.603008	0.00478766	0.0094319
P52594	Arf-GAP domain and FG repeat-containing protein 1 OS=Homo sapiens OX=9606 GN=AGFG1 PE=1 SV=2	6.96116	6.94251	6.87652	6.2724	6.45779	6.24222	AGFG1	-0.602594	0.000266105	0.000899075
Q5JWF2	Guanine nucleotide-binding protein G(s) subunit alpha isoforms XLas OS=Homo sapiens OX=9606 GN=GNAS PE=1 SV=2	7.0045	6.85798	6.91886	6.27053	6.38024	6.32373	GNAS	-0.602281	0.000185932	0.000681945
P54709	Sodium/potassium-transporting ATPase subunit beta-3 OS=Homo sapiens OX=9606 GN=ATP1B3 PE=1 SV=1	6.83542	6.95884	6.98641	6.3505	6.34341	6.2817	ATP1B3	-0.60169	0.000182034	0.00067187
P38606	V-type proton ATPase catalytic subunit A OS=Homo sapiens OX=9606 GN=ATP6V1A PE=1 SV=2	6.85922	6.88509	7.03452	6.36282	6.31288	6.30012	ATP6V1A	-0.601002	0.000205828	0.000741522
P04424	Argininosuccinate lyase OS=Homo sapiens OX=9606 GN=ASL PE=1 SV=4	6.80478	6.92719	7.03782	6.50938	6.2384	6.2211	ASL	-0.600299	0.000722699	0.00198721
P36543	V-type proton ATPase subunit E 1 OS=Homo sapiens OX=9606 GN=ATP6V1E1 PE=1 SV=1	6.79312	6.97957	7.00225	6.30378	6.40769	6.26303	ATP6V1E1	-0.600143	0.00031715	0.00102476
Q5GLZ8	Probable E3 ubiquitin-protein ligase HERC4 OS=Homo sapiens OX=9606 GN=HERC4 PE=1 SV=1	6.97499	6.88264	6.90809	6.08108	6.51254	6.37504	HERC4	-0.599019	0.00104673	0.00270011
P13807	Glycogen [starch] synthase, muscle OS=Homo sapiens OX=9606 GN=GYS1 PE=1 SV=2	7.03012	6.86666	6.8679	6.15178	6.54689	6.27053	GYS1	-0.59849	0.00102436	0.00265413
Q9Y3Q8	TSC22 domain family protein 4 OS=Homo sapiens OX=9606 GN=TSC22D4 PE=1 SV=2	6.82909	6.80349	7.1334	6.29278	6.32912	6.34873	TSC22D4	-0.598446	0.000613854	0.00173807
Q9Y487	V-type proton ATPase 116 kDa subunit a isoform 2 OS=Homo sapiens OX=9606 GN=ATP6V0A2 PE=1 SV=2	7.04658	6.90087	6.82655	6.27798	6.35931	6.34341	ATP6V0A2	-0.597764	0.000266314	0.000899075
Q8WVC0	RNA polymerase-associated protein LEO1 OS=Homo sapiens OX=9606 GN=LEO1 PE=1 SV=1	6.89239	6.96347	6.91528	6.21335	6.2555	6.50938	LEO1	-0.59764	0.000464541	0.00137711
Q16637	Survival motor neuron protein OS=Homo sapiens OX=9606 GN=SMN1 PE=1 SV=1	7.10014	6.79051	6.848	6.54844	6.4446	5.95652	SMN1	-0.596362	0.00540551	0.0104767
Q16637	Survival motor neuron protein OS=Homo sapiens OX=9606 GN=SMN1 PE=1 SV=1	7.10014	6.79051	6.848	6.54844	6.4446	5.95652	SMN2	-0.596362	0.00540551	0.0104767
Q9H4A6	Golgi phosphoprotein 3 OS=Homo sapiens OX=9606 GN=GOLPH3 PE=1 SV=1	6.94134	6.87774	6.94837	6.12309	6.47897	6.37678	GOLPH3	-0.596206	0.00064403	0.00180816
Q13596	Sorting nexin-1 OS=Homo sapiens OX=9606 GN=SNX1 PE=1 SV=3	6.92719	6.79961	7.04221	6.30012	6.39575	6.2854	SNX1	-0.595908	0.000327679	0.00105006
Q8TD19	Serine/threonine-protein kinase Nek9 OS=Homo sapiens OX=9606 GN=NEK9 PE=1 SV=2	6.89603	6.96	6.91886	6.3733	6.22689	6.38716	NEK9	-0.595848	0.000207005	0.00074404
B4DY26	Receptor protein serine/threonine kinase OS=Homo sapiens OX=9606 GN=TGFBR1 PE=1 SV=1	6.74012	6.96694	7.02015	6.69766	5.93546	6.30743	TGFBR1	-0.595551	0.00929375	0.0166702
O94966	Ubiquitin carboxyl-terminal hydrolase 19 OS=Homo sapiens OX=9606 GN=USP19 PE=1 SV=2	6.74281	7.15178	6.848	6.1334	6.25927	6.56529	USP19	-0.594875	0.00313308	0.00667961
Q15027	Arf-GAP with coiled-coil, ANK repeat and PH domain-containing protein 1 OS=Homo sapiens OX=9606 GN=ACAP1 PE=1 SV=1	7.10119	6.92719	6.72928	6.19967	6.37678	6.39917	ACAP1	-0.594011	0.000971649	0.0025501
P26599	Polypyrimidine tract-binding protein 1 OS=Homo sapiens OX=9606 GN=PTBP1 PE=1 SV=1	6.97957	6.92955	6.83668	6.10852	6.66534	6.1918	PTBP1	-0.593381	0.00324518	0.00689029
P46926	Glucosamine-6-phosphate isomerase 1 OS=Homo sapiens OX=9606 GN=GNPDA1 PE=1 SV=1	6.74953	6.80349	7.19377	6.39746	6.32733	6.24222	GNPDA1	-0.59326	0.00164281	0.00388762
Q9H4M9	EH domain-containing protein 1 OS=Homo sapiens OX=9606 GN=EHD1 PE=1 SV=2	6.97842	6.94134	6.85175	6.33628	6.38888	6.26679	EHD1	-0.593189	0.000203541	0.000734982
Q6PCE3	Glucose 1,6-bisphosphate synthase OS=Homo sapiens OX=9606 GN=PGM2L1 PE=1 SV=3	7.11374	6.63227	6.96578	5.94486	6.67666	6.31107	PGM2L1	-0.593069	0.0127124	0.0218374
Q9NP80	Calcium-independent phospholipase A2-gamma OS=Homo sapiens OX=9606 GN=PNPLA8 PE=1 SV=1	7.14057	6.7046	6.90087	6.50938	6.24413	6.21335	PNPLA8	-0.593061	0.00207079	0.00471958
P26038	Moesin OS=Homo sapiens OX=9606 GN=MSN PE=1 SV=3	7.00113	6.97039	6.7879	6.11686	6.42122	6.44294	MSN	-0.592797	0.000983779	0.00257182
O95977	Sphingosine 1-phosphate receptor 4 OS=Homo sapiens OX=9606 GN=S1PR4 PE=1 SV=1	6.95536	6.84925	6.96116	6.18785	6.47086	6.32912	S1PR4	-0.592645	0.000436742	0.00130883
J3KS05	Chromobox protein homolog 1 (Fragment) OS=Homo sapiens OX=9606 GN=CBX1 PE=1 SV=8	6.89724	6.55152	7.26491	6.47735	6.20359	6.2555	CBX1	-0.592407	0.0075768	0.0139606
P62854	40S ribosomal protein S26 OS=Homo sapiens OX=9606 GN=RPS26 PE=1 SV=3	6.87652	6.82018	7	6.80607	5.80219	6.31832	RPS26	-0.59004	0.0225016	0.0362151
P61962	DDB1- and CUL4-associated factor 7 OS=Homo sapiens OX=9606 GN=DCAF7 PE=1 SV=1	7.17692	6.60733	6.94251	6.28355	6.50779	6.16591	DCAF7	-0.589836	0.00454151	0.00901161
Q02750	Dual specificity mitogen-activated protein kinase kinase 1 OS=Homo sapiens OX=9606 GN=MAP2K1 PE=1 SV=2	6.86913	6.89845	7	6.2891	6.36107	6.34873	MAP2K1	-0.589563	0.000193276	0.000704454
P07954	Fumarate hydratase, mitochondrial OS=Homo sapiens OX=9606 GN=FH PE=1 SV=3	6.94953	6.93074	6.88142	6.23266	6.49665	6.26679	FH	-0.58853	0.000419295	0.00127076
Q8NHP6	Motile sperm domain-containing protein 2 OS=Homo sapiens OX=9606 GN=MOSPD2 PE=1 SV=1	6.91409	7.01458	6.83542	6.36107	6.2817	6.35579	MOSPD2	-0.588509	0.000240388	0.000833635
P10644	cAMP-dependent protein kinase type I-alpha regulatory subunit OS=Homo sapiens OX=9606 GN=PRKAR1A PE=1 SV=1	6.97154	6.8936	6.90087	6.2724	6.32553	6.40429	PRKAR1A	-0.587933	0.000197975	0.000719894
P50570	Dynamin-2 OS=Homo sapiens OX=9606 GN=DNM2 PE=1 SV=2	7.04439	6.82782	6.88142	6.20555	6.52199	6.26303	DNM2	-0.587686	0.000877146	0.00235367
Q9Y217	Myotubularin-related protein 6 OS=Homo sapiens OX=9606 GN=MTMR6 PE=1 SV=3	7.03232	6.83668	6.88874	6.21335	6.46923	6.31288	MTMR6	-0.587427	0.000523899	0.00152594
B4DLN1	cDNA FLJ60124, highly similar to Mitochondrial dicarboxylate carrier OS=Homo sapiens OX=9606 PE=2 SV=1	7	6.99435	6.76288	6.3147	6.41447	6.26679		-0.587092	0.000466922	0.00138329
O95470	Sphingosine-1-phosphate lyase 1 OS=Homo sapiens OX=9606 GN=SGPL1 PE=1 SV=3	7.05528	6.97154	6.72247	6.20555	6.44956	6.3345	SGPL1	-0.586562	0.00100311	0.00261066
Q9H5V9	UPF0428 protein CXorf56 OS=Homo sapiens OX=9606 GN=CXorf56 PE=1 SV=1	7.14873	6.84298	6.73877	6.1918	6.58946	6.18982	STEEP1	-0.586463	0.00368183	0.00760977
P30622	CAP-Gly domain-containing linker protein 1 OS=Homo sapiens OX=9606 GN=CLIP1 PE=1 SV=2	6.82655	6.84046	7.08534	6.42794	6.32733	6.24413	CLIP1	-0.584319	0.000605838	0.00172059
P16284	Platelet endothelial cell adhesion molecule OS=Homo sapiens OX=9606 GN=PECAM1 PE=1 SV=2	6.71973	6.97384	7.0542	6.43962	6.25927	6.29646	PECAM1	-0.584139	0.000866786	0.00232855
C9JZY6	Ubiquitin-conjugating enzyme E2 H (Fragment) OS=Homo sapiens OX=9606 GN=UBE2H PE=1 SV=1	6.89118	6.77083	7.06824	6.02237	6.58796	6.37156	UBE2H	-0.582785	0.00422183	0.00848181
Q15052	Rho guanine nucleotide exchange factor 6 OS=Homo sapiens OX=9606 GN=ARHGEF6 PE=1 SV=2	6.9472	6.92244	6.88996	6.30925	6.3733	6.33092	ARHGEF6	-0.582043	0.000166305	0.000623566
Q12800	Alpha-globin transcription factor CP2 OS=Homo sapiens OX=9606 GN=TFCP2 PE=1 SV=2	6.96116	6.88996	6.87406	6.01346	6.6893	6.27798	TFCP2	-0.581478	0.00544154	0.0105393
O00442	RNA 3'-terminal phosphate cyclase OS=Homo sapiens OX=9606 GN=RTCA PE=1 SV=1	7.00675	6.94837	6.79051	6.1375	6.45286	6.41278	RTCA	-0.580827	0.000976949	0.00255969
Q92643	GPI-anchor transamidase OS=Homo sapiens OX=9606 GN=PIGK PE=1 SV=2	7.03672	6.9472	6.74685	6.54689	6.02901	6.41278	PIGK	-0.580695	0.003614	0.00751281
P05204	Non-histone chromosomal protein HMG-17 OS=Homo sapiens OX=9606 GN=HMGN2 PE=1 SV=3	6.91767	6.65678	7.14873	6.50462	6.32912	6.15178	HMGN2	-0.579221	0.00349063	0.00729858
Q00722	1-phosphatidylinositol 4,5-bisphosphate phosphodiesterase beta-2 OS=Homo sapiens OX=9606 GN=PLCB2 PE=1 SV=2	6.89239	6.96463	6.89482	6.18982	6.39232	6.43296	PLCB2	-0.578912	0.000410017	0.0012545
Q16401	26S proteasome non-ATPase regulatory subunit 5 OS=Homo sapiens OX=9606 GN=PSMD5 PE=1 SV=3	7.00562	6.9542	6.78529	6.24413	6.49506	6.27053	PSMD5	-0.578466	0.000717721	0.0019768
Q93050	V-type proton ATPase 116 kDa subunit a isoform 1 OS=Homo sapiens OX=9606 GN=ATP6V0A1 PE=1 SV=3	6.94017	6.80993	6.99661	6.3906	6.44791	6.17393	ATP6V0A1	-0.578092	0.000662724	0.00184842
Q96S66	Chloride channel CLIC-like protein 1 OS=Homo sapiens OX=9606 GN=CLCC1 PE=1 SV=1	7.03452	6.59246	7.07895	6.51885	6.02015	6.4363	CLCC1	-0.57688	0.00823977	0.0150045
Q52LA3	Protein lin-52 homolog OS=Homo sapiens OX=9606 GN=LIN52 PE=1 SV=1	6.37504	7.21432	7.07039	6.41954	6.02901	6.48059	LIN52	-0.57687	0.0250677	0.0397693
P0C2W1	F-box/SPRY domain-containing protein 1 OS=Homo sapiens OX=9606 GN=FBXO45 PE=1 SV=1	6.94134	6.83668	6.85922	5.61176	6.89724	6.40088	FBXO45	-0.575788	0.0568428	0.0818123
O75367	Core histone macro-H2A.1 OS=Homo sapiens OX=9606 GN=H2AFY PE=1 SV=4	7.02901	6.93782	6.76818	6.12722	6.52042	6.36107	MACROH2A1	-0.575434	0.00161221	0.00382295
Q9UKT8	F-box/WD repeat-containing protein 2 OS=Homo sapiens OX=9606 GN=FBXW2 PE=1 SV=2	7.02237	7.00899	6.69488	6.10224	6.53138	6.36632	FBXW2	-0.575432	0.0029282	0.00630908
A0A0R4J2G3	Arylacetamide deacetylase-like 1 OS=Homo sapiens OX=9606 GN=NCEH1 PE=1 SV=1	7.05961	6.78005	6.88264	6.02459	6.57289	6.39917		-0.57522	0.0041423	0.00836885
P21291	Cysteine and glycine-rich protein 1 OS=Homo sapiens OX=9606 GN=CSRP1 PE=1 SV=3	6.74281	6.85549	7.12619	6.45615	6.43796	6.10643	CSRP1	-0.574651	0.00272798	0.00592967
P49755	Transmembrane emp24 domain-containing protein 10 OS=Homo sapiens OX=9606 GN=TMED10 PE=1 SV=2	6.99774	6.90207	6.84172	6.34873	6.49346	6.17592	TMED10	-0.574477	0.000729966	0.00200428
Q2PPJ7	Ral GTPase-activating protein subunit alpha-2 OS=Homo sapiens OX=9606 GN=RALGAPA2 PE=1 SV=2	6.91528	6.88264	6.9507	6.26303	6.41616	6.34696	RALGAPA2	-0.574157	0.000246427	0.000849754
Q5T4U5	Acyl-Coenzyme A dehydrogenase, C-4 to C-12 straight chain, isoform CRA_a OS=Homo sapiens OX=9606 GN=ACADM PE=1 SV=1	6.92125	6.85425	6.97269	6.40429	6.31107	6.31288	ACADM	-0.573314	0.000240249	0.000833635
Q9NPQ8	Synembryn-A OS=Homo sapiens OX=9606 GN=RIC8A PE=1 SV=3	6.93192	6.7761	7.02901	6.24603	6.49346	6.27984	RIC8A	-0.57257	0.000827611	0.00223747
P61923	Coatomer subunit zeta-1 OS=Homo sapiens OX=9606 GN=COPZ1 PE=1 SV=1	7.17393	6.77479	6.76686	6.1334	6.43463	6.43296	COPZ1	-0.571529	0.00325596	0.0069069
Q9UBF2	Coatomer subunit gamma-2 OS=Homo sapiens OX=9606 GN=COPG2 PE=1 SV=1	7.10852	6.87036	6.74551	6.22882	6.52982	6.25172	COPG2	-0.571346	0.0019523	0.00449915
Q00013	55 kDa erythrocyte membrane protein OS=Homo sapiens OX=9606 GN=MPP1 PE=1 SV=2	7.08428	6.90207	6.74147	6.17393	6.52199	6.31832	MPP1	-0.571194	0.00185156	0.00430526
O75368	SH3 domain-binding glutamic acid-rich-like protein OS=Homo sapiens OX=9606 GN=SH3BGRL PE=1 SV=1	6.83415	6.80219	7.09908	6.34873	6.31832	6.35579	SH3BGRL	-0.570865	0.000641871	0.00180427
Q96P48	Arf-GAP with Rho-GAP domain, ANK repeat and PH domain-containing protein 1 OS=Homo sapiens OX=9606 GN=ARAP1 PE=1 SV=3	6.86295	7.08002	6.79312	6.35931	6.29278	6.37156	ARAP1	-0.57081	0.000574555	0.00164375
O14734	Acyl-coenzyme A thioesterase 8 OS=Homo sapiens OX=9606 GN=ACOT8 PE=1 SV=1	7.11478	6.94251	6.66676	6.36107	6.32193	6.33092	ACOT8	-0.570048	0.00148291	0.00358741
A0A087X2I1	26S proteasome regulatory subunit 10B OS=Homo sapiens OX=9606 GN=PSMC6 PE=1 SV=1	6.95652	6.9542	6.82528	6.18587	6.48543	6.35755	PSMC6	-0.56905	0.000689906	0.00191395
Q96CN9	GRIP and coiled-coil domain-containing protein 1 OS=Homo sapiens OX=9606 GN=GCC1 PE=1 SV=1	6.83036	6.70874	7.17293	6.20359	6.53294	6.26866	GCC1	-0.568944	0.00363816	0.00754288
Q9HB40	Retinoid-inducible serine carboxypeptidase OS=Homo sapiens OX=9606 GN=SCPEP1 PE=1 SV=1	6.74147	7.08534	6.89966	6.39917	6.18785	6.43296	SCPEP1	-0.568829	0.00132699	0.00328163
P51159	Ras-related protein Rab-27A OS=Homo sapiens OX=9606 GN=RAB27A PE=1 SV=3	6.94017	6.88996	6.91289	6.33985	6.42122	6.27612	RAB27A	-0.568606	0.000249198	0.000856778
Q92556	Engulfment and cell motility protein 1 OS=Homo sapiens OX=9606 GN=ELMO1 PE=1 SV=2	6.97039	6.96116	6.80478	6.24603	6.4446	6.34341	ELMO1	-0.567431	0.000470618	0.00139052
P15927	Replication protein A 32 kDa subunit OS=Homo sapiens OX=9606 GN=RPA2 PE=1 SV=1	7.10014	6.70183	6.92006	6.24222	6.32012	6.45943	RPA2	-0.566747	0.00155808	0.00372916
Q9NW81	Distal membrane-arm assembly complex protein 2 OS=Homo sapiens OX=9606 GN=DMAC2 PE=1 SV=3	6.85922	6.9507	6.88996	5.96809	6.73335	6.29829	DMAC2	-0.566716	0.00974443	0.0173917
P42765	3-ketoacyl-CoA thiolase, mitochondrial OS=Homo sapiens OX=9606 GN=ACAA2 PE=1 SV=2	6.76818	6.95884	7.00338	6.49025	6.28725	6.25361	ACAA2	-0.566431	0.000820582	0.00222233
P18206	Vinculin OS=Homo sapiens OX=9606 GN=VCL PE=1 SV=4	6.80219	6.87406	7.04549	6.54381	6.1819	6.30378	VCL	-0.564085	0.00150012	0.00361593
Q15796	Mothers against decapentaplegic homolog 2 OS=Homo sapiens OX=9606 GN=SMAD2 PE=1 SV=1	6.94251	6.90809	6.85175	6.67525	5.96347	6.37156	SMAD2	-0.564024	0.00767448	0.0141071
Q96GG9	DCN1-like protein 1 OS=Homo sapiens OX=9606 GN=DCUN1D1 PE=1 SV=1	6.89966	6.80478	7.02569	6.29646	6.42122	6.32553	DCUN1D1	-0.562306	0.000459302	0.00136591
P06753	Tropomyosin alpha-3 chain OS=Homo sapiens OX=9606 GN=TPM3 PE=1 SV=2	6.83794	6.78921	7.0864	6.57137	6.27798	6.17792	TPM3	-0.562092	0.00246098	0.00542508
Q86UX7	Fermitin family homolog 3 OS=Homo sapiens OX=9606 GN=FERMT3 PE=1 SV=1	6.93192	7.07788	6.70874	6.26115	6.39232	6.38198	FERMT3	-0.561032	0.00115153	0.00292281
Q9BZV1	UBX domain-containing protein 6 OS=Homo sapiens OX=9606 GN=UBXN6 PE=1 SV=1	6.99095	6.91648	6.80478	6.16792	6.6279	6.23458	UBXN6	-0.560604	0.00270959	0.00589243
Q14258	E3 ubiquitin/ISG15 ligase TRIM25 OS=Homo sapiens OX=9606 GN=TRIM25 PE=1 SV=2	7.04658	6.84046	6.83794	6.30378	6.47735	6.26491	TRIM25	-0.559646	0.000741899	0.00203044
Q96QR8	Transcriptional activator protein Pur-beta OS=Homo sapiens OX=9606 GN=PURB PE=1 SV=3	6.93664	6.87406	6.92244	6.36107	6.33807	6.35579	PURB	-0.559402	0.000215269	0.000765491
Q13546	Receptor-interacting serine/threonine-protein kinase 1 OS=Homo sapiens OX=9606 GN=RIPK1 PE=1 SV=3	7.00899	6.8125	6.87897	5.97728	6.46107	6.58496	RIPK1	-0.559048	0.00627397	0.0119078
F6U1T9	Calcineurin subunit B type 1 OS=Homo sapiens OX=9606 GN=PPP3R1 PE=1 SV=1	6.79961	6.74953	7.15785	6.40259	6.44956	6.17792	PPP3R1	-0.558976	0.00276557	0.0060002
C9JPV1	Transporter (Fragment) OS=Homo sapiens OX=9606 GN=SLC6A6 PE=1 SV=1	6.81378	6.79701	7.09276	6.21335	6.61912	6.19574	SLC6A6	-0.558448	0.00379759	0.00779382
H7BXY3	Putative ATP-dependent RNA helicase DHX30 OS=Homo sapiens OX=9606 GN=DHX30 PE=1 SV=1	7.14873	6.92481	6.62352	6.21917	6.33271	6.47411	DHX30	-0.557024	0.00391971	0.00799524
Q9Y5X3	Sorting nexin-5 OS=Homo sapiens OX=9606 GN=SNX5 PE=1 SV=1	6.85798	6.79442	7.06824	6.39232	6.29646	6.36282	SNX5	-0.556347	0.000653739	0.00182664
P08567	Pleckstrin OS=Homo sapiens OX=9606 GN=PLEK PE=1 SV=3	6.8936	7.10119	6.7046	6.41109	6.09592	6.52356	PLEK	-0.556271	0.00417086	0.00840737
Q53ET0	CREB-regulated transcription coactivator 2 OS=Homo sapiens OX=9606 GN=CRTC2 PE=1 SV=2	6.65392	6.96578	7.08428	6.48864	6.32373	6.22304	CRTC2	-0.55619	0.00263946	0.00575631
P46939	Utrophin OS=Homo sapiens OX=9606 GN=UTRN PE=1 SV=2	6.99095	6.84172	6.88387	6.41278	6.48704	6.14975	UTRN	-0.555659	0.00112783	0.00287901
Q9BYM8	RanBP-type and C3HC4-type zinc finger-containing protein 1 OS=Homo sapiens OX=9606 GN=RBCK1 PE=1 SV=2	6.97613	6.6837	7.04985	6.26866	6.44956	6.32733	RBCK1	-0.55471	0.00150722	0.00362742
P36507	Dual specificity mitogen-activated protein kinase kinase 2 OS=Homo sapiens OX=9606 GN=MAP2K2 PE=1 SV=1	7.01569	6.86047	6.84046	6.20163	6.50462	6.34696	MAP2K2	-0.554471	0.000955002	0.00251489
O00291	Huntingtin-interacting protein 1 OS=Homo sapiens OX=9606 GN=HIP1 PE=1 SV=5	6.8716	6.84674	7.0045	6.4363	6.2817	6.34163	HIP1	-0.554406	0.000436161	0.00130792
P27361	Mitogen-activated protein kinase 3 OS=Homo sapiens OX=9606 GN=MAPK3 PE=1 SV=4	7.14568	6.67807	6.84925	6.20945	6.70321	6.09803	MAPK3	-0.5541	0.0123688	0.0213178
Q9BUJ2	Heterogeneous nuclear ribonucleoprotein U-like protein 1 OS=Homo sapiens OX=9606 GN=HNRNPUL1 PE=1 SV=2	6.96694	6.9542	6.8009	6.35226	6.36982	6.33985	HNRNPUL1	-0.553368	0.000353571	0.00111092
Q9BT67	NEDD4 family-interacting protein 1 OS=Homo sapiens OX=9606 GN=NDFIP1 PE=1 SV=1	6.87897	6.51412	7.25927	6.06824	6.38888	6.53605	NDFIP1	-0.553064	0.0181144	0.0298855
Q7Z5R6	Amyloid beta A4 precursor protein-binding family B member 1-interacting protein OS=Homo sapiens OX=9606 GN=APBB1IP PE=1 SV=1	6.85922	6.98299	6.87036	6.49665	6.12309	6.43463	APBB1IP	-0.552738	0.0014846	0.00358963
Q8NF37	Lysophosphatidylcholine acyltransferase 1 OS=Homo sapiens OX=9606 GN=LPCAT1 PE=1 SV=2	6.98527	6.80607	6.92125	6.2854	6.2211	6.54844	LPCAT1	-0.552547	0.00121074	0.0030573
Q8IYB5	Stromal membrane-associated protein 1 OS=Homo sapiens OX=9606 GN=SMAP1 PE=1 SV=2	6.88387	7.03672	6.7879	6.16792	6.40088	6.48543	SMAP1	-0.551422	0.00141794	0.00345712
O75964	ATP synthase subunit g, mitochondrial OS=Homo sapiens OX=9606 GN=ATP5L PE=1 SV=3	7.10957	6.82146	6.76686	6.21529	6.56377	6.26679	ATP5MG	-0.55068	0.00293555	0.00631908
Q5VWJ9	Sorting nexin-30 OS=Homo sapiens OX=9606 GN=SNX30 PE=1 SV=1	6.97154	6.94603	6.79701	6.27053	6.31107	6.4822	SNX30	-0.550262	0.000664842	0.00185311
P14316	Interferon regulatory factor 2 OS=Homo sapiens OX=9606 GN=IRF2 PE=1 SV=2	6.80735	6.92481	6.96347	6.46434	6.0268	6.55766	IRF2	-0.548948	0.00437319	0.00873703
Q99683	Mitogen-activated protein kinase kinase kinase 5 OS=Homo sapiens OX=9606 GN=MAP3K5 PE=1 SV=1	6.45286	7.67948	6.29829	6.56834	5.89239	6.32733	MAP3K5	-0.547525	0.130092	0.170379
Q9H3S7	Tyrosine-protein phosphatase non-receptor type 23 OS=Homo sapiens OX=9606 GN=PTPN23 PE=1 SV=1	7.14262	6.78921	6.75889	6.38024	6.49985	6.16993	PTPN23	-0.5469	0.00336452	0.00710491
O75165	DnaJ homolog subfamily C member 13 OS=Homo sapiens OX=9606 GN=DNAJC13 PE=1 SV=5	7.25833	6.65105	6.75756	6.18785	6.46923	6.37156	DNAJC13	-0.546099	0.00861932	0.0155947
Q9UI12	V-type proton ATPase subunit H OS=Homo sapiens OX=9606 GN=ATP6V1H PE=1 SV=1	6.94837	6.96578	6.79831	6.36107	6.40429	6.30925	ATP6V1H	-0.545952	0.000430591	0.00129532
Q9P000	COMM domain-containing protein 9 OS=Homo sapiens OX=9606 GN=COMMD9 PE=1 SV=2	6.62059	7.04002	7.01346	6.40429	6.07682	6.56529	COMMD9	-0.542555	0.0078825	0.0144214
Q9BVG4	Protein PBDC1 OS=Homo sapiens OX=9606 GN=PBDC1 PE=1 SV=1	6.95536	6.78005	6.96924	6.23649	6.46597	6.37504	PBDC1	-0.542381	0.00082916	0.00224036
P09601	Heme oxygenase 1 OS=Homo sapiens OX=9606 GN=HMOX1 PE=1 SV=1	6.86171	6.85549	6.97613	6.08108	6.42291	6.56224	HMOX1	-0.542367	0.00297437	0.00639674
F5H365	Protein transport protein SEC23 OS=Homo sapiens OX=9606 GN=SEC23A PE=1 SV=1	6.93782	6.99548	6.76951	6.27984	6.30925	6.48704	SEC23A	-0.542226	0.000894415	0.00239135
Q9UHG3	Prenylcysteine oxidase 1 OS=Homo sapiens OX=9606 GN=PCYOX1 PE=1 SV=3	6.926	6.86542	6.91648	6.46761	6.34163	6.2724	PCYOX1	-0.542089	0.000455576	0.00135829
P42331	Rho GTPase-activating protein 25 OS=Homo sapiens OX=9606 GN=ARHGAP25 PE=1 SV=2	6.83162	6.89724	6.97842	6.44294	6.29829	6.33985	ARHGAP25	-0.542068	0.000457915	0.00136265
Q6N069	N-alpha-acetyltransferase 16, NatA auxiliary subunit OS=Homo sapiens OX=9606 GN=NAA16 PE=1 SV=2	7.31198	6.53916	6.78005	6.5157	6.40769	6.08321	NAA16	-0.541525	0.0220082	0.0355435
P50914	60S ribosomal protein L14 OS=Homo sapiens OX=9606 GN=RPL14 PE=1 SV=4	7.11061	6.83794	6.73742	6.54071	6.33985	6.1819	RPL14	-0.541172	0.00329064	0.00697096
D6RBW1	Eukaryotic translation initiation factor 4E OS=Homo sapiens OX=9606 GN=EIF4E PE=1 SV=1	6.99209	7.00562	6.69905	6.31107	6.32012	6.44294	EIF4E	-0.540877	0.00126568	0.00316521
F8W7U0	Intersectin-1 OS=Homo sapiens OX=9606 GN=ITSN1 PE=1 SV=1	6.79701	6.79701	7.08958	6.15583	6.6014	6.30378	ITSN1	-0.540866	0.00414843	0.0083776
P28288	ATP-binding cassette sub-family D member 3 OS=Homo sapiens OX=9606 GN=ABCD3 PE=1 SV=1	7.26585	6.91528	6.46271	6.3147	6.39575	6.31107	ABCD3	-0.540775	0.0147201	0.0249286
Q14790	Caspase-8 OS=Homo sapiens OX=9606 GN=CASP8 PE=1 SV=1	6.98299	6.70044	6.99548	6.05311	6.59246	6.41109	CASP8	-0.540754	0.00641594	0.012123
O00170	AH receptor-interacting protein OS=Homo sapiens OX=9606 GN=AIP PE=1 SV=2	6.92006	6.93899	6.84549	6.23458	6.39917	6.44956	AIP	-0.540409	0.000569385	0.00163396
Q15404	Ras suppressor protein 1 OS=Homo sapiens OX=9606 GN=RSU1 PE=1 SV=3	6.84046	6.97384	6.89239	6.43129	6.30195	6.35226	RSU1	-0.540396	0.00041968	0.00127076
Q5VW32	BRO1 domain-containing protein BROX OS=Homo sapiens OX=9606 GN=BROX PE=1 SV=1	6.97039	6.9472	6.7761	6.1639	6.55612	6.35579	BROX	-0.539294	0.00201668	0.00461992
P17252	Protein kinase C alpha type OS=Homo sapiens OX=9606 GN=PRKCA PE=1 SV=4	7.01792	6.95303	6.72383	6.3733	6.37851	6.3345	PRKCA	-0.536159	0.000896383	0.00239292
Q9UJS0	Calcium-binding mitochondrial carrier protein Aralar2 OS=Homo sapiens OX=9606 GN=SLC25A13 PE=1 SV=2	7.10434	6.90328	6.66959	6.19967	6.51885	6.35403	SLC25A13	-0.534886	0.00379453	0.00779382
Q86X76	Deaminated glutathione amidase OS=Homo sapiens OX=9606 GN=NIT1 PE=1 SV=2	6.60437	7.01903	7.03672	6.59842	6.08321	6.37504	NIT1	-0.534483	0.00980761	0.0174749
Q9BRR9	Rho GTPase-activating protein 9 OS=Homo sapiens OX=9606 GN=ARHGAP9 PE=1 SV=2	6.85922	7.11061	6.71012	6.34163	6.24793	6.48864	ARHGAP9	-0.533918	0.00253222	0.00556111
B0S8I6	Protein FAM50A (Fragment) OS=Homo sapiens OX=9606 GN=FAM50A PE=1 SV=1	6.92719	6.70874	7.04767	6.40769	6.45615	6.22304	FAM50A	-0.532239	0.00188996	0.00437927
A0A0G2JJD3	HLA-B associated transcript 5, isoform CRA_b OS=Homo sapiens OX=9606 GN=ABHD16A PE=1 SV=1	7.1819	6.75622	6.732	6.27798	6.47897	6.31651	ABHD16A	-0.532218	0.00413722	0.00836219
O75558	Syntaxin-11 OS=Homo sapiens OX=9606 GN=STX11 PE=1 SV=1	6.9542	6.80478	6.93664	6.33092	6.34341	6.42626	STX11	-0.531674	0.000485573	0.00142677
A0A0A0MS74	Phosphoenolpyruvate carboxykinase [GTP], mitochondrial OS=Homo sapiens OX=9606 GN=PCK2 PE=1 SV=1	6.96232	6.80349	6.92125	6.42291	6.48543	6.18982		-0.529631	0.00124899	0.00313861
Q8WUZ0	B-cell CLL/lymphoma 7 protein family member C OS=Homo sapiens OX=9606 GN=BCL7C PE=1 SV=3	6.853	6.75355	7.06717	6.59694	6.2555	6.23266	BCL7C	-0.529539	0.00355617	0.00739918
Q92551	Inositol hexakisphosphate kinase 1 OS=Homo sapiens OX=9606 GN=IP6K1 PE=1 SV=3	7.10643	6.69627	6.84549	6.1127	6.70874	6.24031	IP6K1	-0.528814	0.0126222	0.0217065
Q96JB5	CDK5 regulatory subunit-associated protein 3 OS=Homo sapiens OX=9606 GN=CDK5RAP3 PE=1 SV=2	6.90448	6.71012	7.06501	6.42794	6.42626	6.24031	CDK5RAP3	-0.528364	0.0018961	0.00438697
Q13576	Ras GTPase-activating-like protein IQGAP2 OS=Homo sapiens OX=9606 GN=IQGAP2 PE=1 SV=4	6.89724	6.90328	6.8936	6.35226	6.40769	6.3505	IQGAP2	-0.52789	0.000327281	0.0010495
P45880	Voltage-dependent anion-selective channel protein 2 OS=Homo sapiens OX=9606 GN=VDAC2 PE=1 SV=2	6.91409	6.90448	6.85798	6.08108	6.52669	6.48864	VDAC2	-0.52671	0.00322803	0.00686325
Q16851	UTP--glucose-1-phosphate uridylyltransferase OS=Homo sapiens OX=9606 GN=UGP2 PE=1 SV=5	6.95884	7.04439	6.66391	6.2384	6.27612	6.57289	UGP2	-0.526577	0.00421826	0.00847829
O00505	Importin subunit alpha-4 OS=Homo sapiens OX=9606 GN=KPNA3 PE=1 SV=2	6.94603	6.98071	6.71425	5.90689	6.67101	6.48543	KPNA3	-0.525886	0.0196993	0.0321258
Q9NQE9	Histidine triad nucleotide-binding protein 3 OS=Homo sapiens OX=9606 GN=HINT3 PE=1 SV=1	6.85175	6.87529	6.95652	6.5345	6.27053	6.30195	HINT3	-0.525526	0.00100139	0.00260909
P30626	Sorcin OS=Homo sapiens OX=9606 GN=SRI PE=1 SV=1	6.85674	6.78529	7.03892	6.30378	6.49185	6.30925	SRI	-0.525354	0.0012034	0.00304041
Q9BTY2	Plasma alpha-L-fucosidase OS=Homo sapiens OX=9606 GN=FUCA2 PE=1 SV=2	6.99887	6.64674	7.01011	6.6014	6.37851	6.10224	FUCA2	-0.524523	0.00785469	0.0143931
Q8WVQ1	Soluble calcium-activated nucleotidase 1 OS=Homo sapiens OX=9606 GN=CANT1 PE=1 SV=1	6.93074	6.76818	6.97842	6.21529	6.54689	6.34163	CANT1	-0.52451	0.00180741	0.00421728
O75582	Ribosomal protein S6 kinase alpha-5 OS=Homo sapiens OX=9606 GN=RPS6KA5 PE=1 SV=1	7.03232	6.76421	6.87406	6.37851	6.56224	6.15785	RPS6KA5	-0.523994	0.00311004	0.00664262
O75394	39S ribosomal protein L33, mitochondrial OS=Homo sapiens OX=9606 GN=MRPL33 PE=1 SV=1	6.7211	7.03122	6.8936	6.16591	6.74819	6.15987	MRPL33	-0.523982	0.0126943	0.0218224
K7ER00	Phenylalanine--tRNA ligase alpha subunit OS=Homo sapiens OX=9606 GN=FARSA PE=1 SV=1	6.92006	7.01011	6.74953	6.49025	6.32012	6.29829	FARSA	-0.523678	0.00122917	0.0030938
Q9BTZ2	Dehydrogenase/reductase SDR family member 4 OS=Homo sapiens OX=9606 GN=DHRS4 PE=1 SV=3	6.824	6.89966	6.96232	6.35755	6.33807	6.41954	DHRS4	-0.523607	0.000470415	0.00139052
C9JFR7	Cytochrome c (Fragment) OS=Homo sapiens OX=9606 GN=CYCS PE=1 SV=1	6.824	6.82018	7.03342	6.50938	6.32012	6.27984	CYCS	-0.522754	0.00130666	0.00324509
P16930	Fumarylacetoacetase OS=Homo sapiens OX=9606 GN=FAH PE=1 SV=2	6.61176	6.926	7.12102	6.38543	6.3147	6.39575	FAH	-0.520967	0.0039795	0.00810282
Q92520	Protein FAM3C OS=Homo sapiens OX=9606 GN=FAM3C PE=1 SV=1	6.79572	6.88996	6.99322	6.34163	6.30195	6.47249	FAM3C	-0.520942	0.00082637	0.00223541
P51659	Peroxisomal multifunctional enzyme type 2 OS=Homo sapiens OX=9606 GN=HSD17B4 PE=1 SV=3	6.97499	6.91289	6.78136	6.17792	6.5157	6.42291	HSD17B4	-0.517571	0.00197285	0.00453979
Q8IZ07	Ankyrin repeat domain-containing protein 13A OS=Homo sapiens OX=9606 GN=ANKRD13A PE=1 SV=3	6.90569	6.87652	6.89603	6.25361	6.47249	6.40088	ANKRD13A	-0.517085	0.000693341	0.00192005
H0YA35	DCN1-like protein (Fragment) OS=Homo sapiens OX=9606 GN=DCUN1D4 PE=1 SV=1	6.64386	7.01903	6.96232	6.39232	5.96809	6.71425	DCUN1D4	-0.516852	0.0215696	0.0349076
B1AH58	Intraflagellar transport protein 27 homolog (Fragment) OS=Homo sapiens OX=9606 GN=IFT27 PE=1 SV=1	6.99887	6.74819	6.926	6.40769	6.34696	6.36982	IFT27	-0.5162	0.000873948	0.00234644
Q13393	Phospholipase D1 OS=Homo sapiens OX=9606 GN=PLD1 PE=1 SV=1	7.02237	6.87774	6.76818	6.27612	6.32553	6.51885	PLD1	-0.515931	0.00157245	0.00375539
P22061	Protein-L-isoaspartate(D-aspartate) O-methyltransferase OS=Homo sapiens OX=9606 GN=PCMT1 PE=1 SV=4	6.8716	6.97728	6.824	6.41954	6.24793	6.45943	PCMT1	-0.515328	0.000931163	0.00246183
Q15744	CCAAT/enhancer-binding protein epsilon OS=Homo sapiens OX=9606 GN=CEBPE PE=1 SV=2	6.71287	6.95187	6.98413	6.66249	6.14568	6.29646	CEBPE	-0.514749	0.00701833	0.0130917
Q92542	Nicastrin OS=Homo sapiens OX=9606 GN=NCSTN PE=1 SV=2	6.83794	6.92719	6.90569	6.23649	6.36807	6.52356	NCSTN	-0.514231	0.00111446	0.00284978
Q9NXN4	Ganglioside-induced differentiation-associated protein 2 OS=Homo sapiens OX=9606 GN=GDAP2 PE=1 SV=1	6.92006	6.91169	6.84298	6.35579	6.45121	6.32553	GDAP2	-0.514064	0.000521845	0.00152091
Q9P1F3	Costars family protein ABRACL OS=Homo sapiens OX=9606 GN=ABRACL PE=1 SV=1	6.79572	6.81634	7.05528	6.3147	6.36632	6.4446	ABRACL	-0.513907	0.00122303	0.00308168
Q8N4Q0	Prostaglandin reductase 3 OS=Homo sapiens OX=9606 GN=ZADH2 PE=1 SV=1	7.26397	6.53761	6.80349	6.59694	6.29462	6.17592	PTGR3	-0.512529	0.0226667	0.036418
O75348	V-type proton ATPase subunit G 1 OS=Homo sapiens OX=9606 GN=ATP6V1G1 PE=1 SV=3	6.8392	6.75489	7.06609	6.41616	6.46271	6.24413	ATP6V1G1	-0.512395	0.00203402	0.00464393
P61163	Alpha-centractin OS=Homo sapiens OX=9606 GN=ACTR1A PE=1 SV=1	6.97039	6.94251	6.75221	6.24793	6.46597	6.41447	ACTR1A	-0.512249	0.00134735	0.00332494
Q02978	Mitochondrial 2-oxoglutarate/malate carrier protein OS=Homo sapiens OX=9606 GN=SLC25A11 PE=1 SV=3	7.03342	6.92955	6.69209	6.36632	6.50303	6.25739	SLC25A11	-0.509443	0.00257536	0.00563517
H0Y547	Phospholipid-transporting ATPase (Fragment) OS=Homo sapiens OX=9606 GN=ATP11A PE=1 SV=1	6.9542	6.848	6.86542	6.34696	6.46761	6.32553	ATP11A	-0.509175	0.000650535	0.001821
P33897	ATP-binding cassette sub-family D member 1 OS=Homo sapiens OX=9606 GN=ABCD1 PE=1 SV=2	6.97499	7.00787	6.66676	6.2555	6.30743	6.55919	ABCD1	-0.509166	0.00394444	0.00804217
A8MTY9	VPS26 endosomal protein sorting factor C OS=Homo sapiens OX=9606 GN=VPS26C PE=1 SV=1	6.89118	6.87406	6.85798	5.91648	6.73471	6.4446	VPS26C	-0.509143	0.0212768	0.0344936
P86790	Vacuolar fusion protein CCZ1 homolog B OS=Homo sapiens OX=9606 GN=CCZ1B PE=1 SV=1	7.01681	6.7761	6.85175	6.1127	6.59246	6.41954	CCZ1B	-0.506655	0.00536705	0.0104281
G3V3E8	NPC intracellular cholesterol transporter 2 OS=Homo sapiens OX=9606 GN=NPC2 PE=1 SV=1	6.80607	6.78398	7.06824	6.40429	6.37156	6.36282	NPC2	-0.506539	0.00136596	0.00335861
H0YB84	Alpha-1,3-mannosyl-glycoprotein 4-beta-N-acetylglucosaminyltransferase B (Fragment) OS=Homo sapiens OX=9606 GN=MGAT4B PE=1 SV=1	7.02569	6.71973	6.88874	6.1375	6.6907	6.28725	MGAT4B	-0.506239	0.00952142	0.0170328
Q14677	Clathrin interactor 1 OS=Homo sapiens OX=9606 GN=CLINT1 PE=1 SV=1	6.71287	7.06609	6.87529	6.41954	6.32193	6.39575	CLINT1	-0.505678	0.00186131	0.00432147
Q712K3	Ubiquitin-conjugating enzyme E2 R2 OS=Homo sapiens OX=9606 GN=UBE2R2 PE=1 SV=1	6.78267	6.87036	6.99774	6.4545	6.17792	6.50779	UBE2R2	-0.503521	0.00255821	0.00561027
A0A0G2JLB3	Glucosylceramidase OS=Homo sapiens OX=9606 GN=GBA PE=1 SV=1	6.72247	7.01792	6.91289	6.36282	6.30743	6.47249	GBA1	-0.503513	0.00164562	0.0038923
P26583	High mobility group protein B2 OS=Homo sapiens OX=9606 GN=HMGB2 PE=1 SV=2	6.76155	6.91169	6.97842	6.55305	6.24031	6.34873	HMGB2	-0.503191	0.00216865	0.0049081
Q92835	Phosphatidylinositol 3,4,5-trisphosphate 5-phosphatase 1 OS=Homo sapiens OX=9606 GN=INPP5D PE=1 SV=2	6.89239	6.94017	6.82909	6.37156	6.34163	6.44128	INPP5D	-0.502391	0.000601754	0.00171004
O43752	Syntaxin-6 OS=Homo sapiens OX=9606 GN=STX6 PE=1 SV=1	6.87529	6.80219	6.97957	6.35403	6.46271	6.33628	STX6	-0.501344	0.000856362	0.0023032
A0A087WU02	Endoplasmic reticulum-Golgi intermediate compartment protein 2 OS=Homo sapiens OX=9606 GN=ERGIC2 PE=1 SV=1	6.8009	7.02791	6.81378	6.17592	6.57894	6.3837		-0.50134	0.00383275	0.00784529
P10523	S-arrestin OS=Homo sapiens OX=9606 GN=SAG PE=1 SV=3	6.76288	7.05961	6.79051	6.3345	6.03342	6.74281	SAG	-0.500757	0.0189385	0.0310478
Q1KMD3	Heterogeneous nuclear ribonucleoprotein U-like protein 2 OS=Homo sapiens OX=9606 GN=HNRNPUL2 PE=1 SV=1	6.84423	7.06717	6.73742	6.32553	6.37851	6.44294	HNRNPUL2	-0.50061	0.00184987	0.00430347
P62310	U6 snRNA-associated Sm-like protein LSm3 OS=Homo sapiens OX=9606 GN=LSM3 PE=1 SV=2	6.94134	6.81762	6.89966	6.35579	6.38024	6.42122	LSM3	-0.500455	0.000597164	0.00169906
Q9NSI8	SAM domain-containing protein SAMSN-1 OS=Homo sapiens OX=9606 GN=SAMSN1 PE=1 SV=1	6.53138	7.12412	6.90087	6.853	5.89966	6.30743	SAMSN1	-0.498761	0.061388	0.0875979
Q99698	Lysosomal-trafficking regulator OS=Homo sapiens OX=9606 GN=LYST PE=1 SV=3	6.97384	6.91289	6.75489	6.27053	6.61471	6.26115	LYST	-0.498408	0.0036279	0.0075283
Q00765	Receptor expression-enhancing protein 5 OS=Homo sapiens OX=9606 GN=REEP5 PE=1 SV=3	6.8802	6.81762	6.95303	6.34518	6.48704	6.32912	REEP5	-0.496503	0.000894771	0.00239135
Q9ULI0	ATPase family AAA domain-containing protein 2B OS=Homo sapiens OX=9606 GN=ATAD2B PE=1 SV=3	7.11686	6.7866	6.71836	6.19377	6.61324	6.32912	ATAD2B	-0.49523	0.00846178	0.0153608
Q96A33	Coiled-coil domain-containing protein 47 OS=Homo sapiens OX=9606 GN=CCDC47 PE=1 SV=1	6.62644	7.17393	6.80607	6.49506	6.1127	6.51412	CCDC47	-0.494851	0.0150117	0.0253489
P61018	Ras-related protein Rab-4B OS=Homo sapiens OX=9606 GN=RAB4B PE=1 SV=1	7.06178	6.7879	6.7879	6.48864	6.34518	6.32373	RAB4B	-0.493341	0.00212085	0.00481392
E7EN73	Dyslexia-associated protein KIAA0319-like protein (Fragment) OS=Homo sapiens OX=9606 GN=KIAA0319L PE=1 SV=1	6.91648	6.93546	6.7879	6.51254	6.16591	6.4822	KIAA0319L	-0.49306	0.00293355	0.00631768
Q9NZM3	Intersectin-2 OS=Homo sapiens OX=9606 GN=ITSN2 PE=1 SV=3	6.81634	6.92362	6.90328	6.33807	6.27612	6.54998	ITSN2	-0.493026	0.00153424	0.00368108
Q5TEC6	Histone H3 OS=Homo sapiens OX=9606 GN=HIST2H3PS2 PE=1 SV=1	6.58346	7.1375	6.87774	6.65964	6.12928	6.33271	H3-7	-0.492359	0.019357	0.0316338
A0A0J9YWL0	Beta/gamma crystallin domain-containing protein 1 OS=Homo sapiens OX=9606 GN=CRYBG1 PE=1 SV=1	6.95536	6.85798	6.82146	6.17393	6.6014	6.3837	CRYBG1	-0.491922	0.00363686	0.00754288
P04406	Glyceraldehyde-3-phosphate dehydrogenase OS=Homo sapiens OX=9606 GN=GAPDH PE=1 SV=3	6.82909	6.83668	6.97957	6.47086	6.33807	6.36107	GAPDH	-0.491781	0.000958288	0.00252213
M0R0P8	Unconventional myosin-IXb OS=Homo sapiens OX=9606 GN=MYO9B PE=1 SV=1	6.89482	6.96347	6.7866	6.46923	6.3345	6.36632	MYO9B	-0.491611	0.00099121	0.0025869
Q8NFW8	N-acylneuraminate cytidylyltransferase OS=Homo sapiens OX=9606 GN=CMAS PE=1 SV=2	6.95768	6.8125	6.85674	6.21529	6.68089	6.25739	CMAS	-0.491117	0.00609808	0.0116497
Q16864	V-type proton ATPase subunit F OS=Homo sapiens OX=9606 GN=ATP6V1F PE=1 SV=2	6.848	6.59096	7.12928	5.93074	6.77742	6.38716	ATP6V1F	-0.490976	0.0458136	0.0677339
Q68DH5	LMBR1 domain-containing protein 2 OS=Homo sapiens OX=9606 GN=LMBRD2 PE=1 SV=1	7.00787	6.81121	6.82018	6.50779	6.27053	6.38888	LMBRD2	-0.490686	0.00173979	0.00407581
Q8TCD5	5'(3')-deoxyribonucleotidase, cytosolic type OS=Homo sapiens OX=9606 GN=NT5C PE=1 SV=2	6.87774	6.78267	6.97842	6.54689	6.33092	6.2891	NT5C	-0.490644	0.00189275	0.00438139
O15143	Actin-related protein 2/3 complex subunit 1B OS=Homo sapiens OX=9606 GN=ARPC1B PE=1 SV=3	6.90569	6.95768	6.7761	6.54071	6.2555	6.37156	ARPC1B	-0.490568	0.00193451	0.00446257
Q13526	Peptidyl-prolyl cis-trans isomerase NIMA-interacting 1 OS=Homo sapiens OX=9606 GN=PIN1 PE=1 SV=1	6.79442	6.96463	6.87652	6.18388	6.4446	6.53605	PIN1	-0.490342	0.00280483	0.00607129
Q9Y587	AP-4 complex subunit sigma-1 OS=Homo sapiens OX=9606 GN=AP4S1 PE=1 SV=1	7.1375	6.71012	6.76951	6.2891	6.57137	6.28725	AP4S1	-0.489803	0.00734579	0.0136372
Q969T9	WW domain-binding protein 2 OS=Homo sapiens OX=9606 GN=WBP2 PE=1 SV=1	6.95303	6.76951	6.91767	6.2891	6.41109	6.47249	WBP2	-0.489179	0.00128876	0.00321432
H0YIV4	Nucleosome assembly protein 1-like 1 (Fragment) OS=Homo sapiens OX=9606 GN=NAP1L1 PE=1 SV=1	6.82909	6.92719	6.86542	6.37851	6.67384	6.10224	NAP1L1	-0.489036	0.00796794	0.0145663
P07737	Profilin-1 OS=Homo sapiens OX=9606 GN=PFN1 PE=1 SV=2	6.80349	6.98413	6.85175	6.41447	6.38543	6.38024	PFN1	-0.486406	0.00089107	0.00238555
O14730	Serine/threonine-protein kinase RIO3 OS=Homo sapiens OX=9606 GN=RIOK3 PE=1 SV=2	6.74281	7.27891	6.49665	6.64097	5.82273	6.59842	RIOK3	-0.48542	0.0835978	0.114833
Q9Y2T2	AP-3 complex subunit mu-1 OS=Homo sapiens OX=9606 GN=AP3M1 PE=1 SV=1	7.0917	6.67243	6.80864	5.8802	6.64241	6.59544	AP3M1	-0.484905	0.0412501	0.0617597
Q9NZZ3	Charged multivesicular body protein 5 OS=Homo sapiens OX=9606 GN=CHMP5 PE=1 SV=1	6.75756	6.86913	7.00225	6.46107	6.48704	6.22689	CHMP5	-0.484647	0.00257352	0.00563517
P53634	Dipeptidyl peptidase 1 OS=Homo sapiens OX=9606 GN=CTSC PE=1 SV=2	6.69627	6.90328	7.02126	6.54689	6.24031	6.3837	CTSC	-0.483299	0.00405355	0.00822212
C9J236	Protein arginine methyltransferase NDUFAF7 (Fragment) OS=Homo sapiens OX=9606 GN=NDUFAF7 PE=1 SV=1	6.90087	6.95652	6.77479	6.27984	6.48543	6.41785	NDUFAF7	-0.483018	0.0014869	0.0035924
P51570	Galactokinase OS=Homo sapiens OX=9606 GN=GALK1 PE=1 SV=1	6.92837	7.03342	6.65392	6.56224	6.21917	6.38543	GALK1	-0.482957	0.0061482	0.0117119
O95251	Histone acetyltransferase KAT7 OS=Homo sapiens OX=9606 GN=KAT7 PE=1 SV=1	6.93664	6.926	6.75355	6.14975	6.64962	6.36807	KAT7	-0.482919	0.00691249	0.012946
O43175	D-3-phosphoglycerate dehydrogenase OS=Homo sapiens OX=9606 GN=PHGDH PE=1 SV=4	6.93546	6.84298	6.84172	6.58346	6.48059	6.10852	PHGDH	-0.48253	0.00584675	0.0112386
Q5VYS8	Terminal uridylyltransferase 7 OS=Homo sapiens OX=9606 GN=TUT7 PE=1 SV=1	6.77873	6.96116	6.87283	6.66249	6.12722	6.37851	TUT7	-0.4815	0.00801818	0.0146467
P21964	Catechol O-methyltransferase OS=Homo sapiens OX=9606 GN=COMT PE=1 SV=2	7.04111	6.81121	6.77479	6.39746	6.45615	6.32912	COMT	-0.48146	0.00185946	0.00431931
Q9ULV4	Coronin-1C OS=Homo sapiens OX=9606 GN=CORO1C PE=1 SV=1	6.88264	6.74953	6.99095	6.52042	6.40599	6.25927	CORO1C	-0.479148	0.00244176	0.0053929
Q8NBQ5	Estradiol 17-beta-dehydrogenase 11 OS=Homo sapiens OX=9606 GN=HSD17B11 PE=1 SV=3	7.09698	6.79181	6.71699	6.27798	6.61176	6.27984	HSD17B11	-0.478731	0.00786901	0.014408
Q86W56	Poly(ADP-ribose) glycohydrolase OS=Homo sapiens OX=9606 GN=PARG PE=1 SV=1	7.20163	6.54844	6.824	6.44956	6.5744	6.11478	PARG	-0.478442	0.0259244	0.0408371
Q5T0D9	Tumor protein p63-regulated gene 1-like protein OS=Homo sapiens OX=9606 GN=TPRG1L PE=1 SV=1	6.86913	6.91767	6.8392	6.27426	6.34518	6.57137	TPRG1L	-0.478396	0.00199146	0.00457134
P10153	Non-secretory ribonuclease OS=Homo sapiens OX=9606 GN=RNASE2 PE=1 SV=2	7.05528	6.7761	6.77083	6.63662	6.12102	6.40939	RNASE2	-0.478395	0.0105168	0.0185363
E7EQB2	Lactotransferrin (Fragment) OS=Homo sapiens OX=9606 GN=LTF PE=1 SV=1	6.84046	6.79442	6.99209	6.35579	6.45286	6.38543	LTF	-0.477629	0.00121728	0.00307214
Q16555	Dihydropyrimidinase-related protein 2 OS=Homo sapiens OX=9606 GN=DPYSL2 PE=1 SV=1	6.73471	6.926	6.96347	6.46107	6.36107	6.3733	DPYSL2	-0.476249	0.00152686	0.00366715
P47813	Eukaryotic translation initiation factor 1A, X-chromosomal OS=Homo sapiens OX=9606 GN=EIF1AX PE=1 SV=2	6.90087	6.88874	6.83162	6.53294	6.44294	6.21723	EIF1AX	-0.47604	0.00222169	0.00500147
Q15628	Tumor necrosis factor receptor type 1-associated DEATH domain protein OS=Homo sapiens OX=9606 GN=TRADD PE=1 SV=2	6.88509	7.01681	6.71562	6.46271	6.2724	6.4545	TRADD	-0.475968	0.0027728	0.00601309
P23469	Receptor-type tyrosine-protein phosphatase epsilon OS=Homo sapiens OX=9606 GN=PTPRE PE=1 SV=1	6.97499	6.848	6.79831	6.3147	6.53605	6.34341	PTPRE	-0.475713	0.00185606	0.00431356
P48723	Heat shock 70 kDa protein 13 OS=Homo sapiens OX=9606 GN=HSPA13 PE=1 SV=1	6.83668	6.92244	6.86542	6.2854	6.38888	6.52356	HSPA13	-0.475566	0.00142624	0.00347553
Q04917	14-3-3 protein eta OS=Homo sapiens OX=9606 GN=YWHAH PE=1 SV=4	6.848	6.8189	6.95536	6.30743	6.3505	6.53916	YWHAH	-0.475058	0.00170414	0.00401241
Q14592	Zinc finger protein 460 OS=Homo sapiens OX=9606 GN=ZNF460 PE=1 SV=2	7.01681	6.8802	6.72247	6.43796	6.32373	6.43296	ZNF460	-0.47494	0.00210208	0.0047783
Q9NWV4	UPF0587 protein C1orf123 OS=Homo sapiens OX=9606 GN=C1orf123 PE=1 SV=1	6.87283	6.79701	6.92362	6.04002	6.42459	6.70598	CZIB	-0.474296	0.0154711	0.0260305
F8VZH8	Protein unc-13 homolog A OS=Homo sapiens OX=9606 GN=UNC13A PE=1 SV=1	7.22207	6.72928	6.62352	6.29829	6.59096	6.26491	UNC13A	-0.473567	0.0197136	0.0321266
P08236	Beta-glucuronidase OS=Homo sapiens OX=9606 GN=GUSB PE=1 SV=2	6.90328	6.76553	6.95303	6.40939	6.40599	6.38888	GUSB	-0.472528	0.00110824	0.0028374
P09382	Galectin-1 OS=Homo sapiens OX=9606 GN=LGALS1 PE=1 SV=2	6.89603	6.78921	6.92837	6.57289	6.41109	6.21335	LGALS1	-0.472094	0.00323861	0.00688259
P46940	Ras GTPase-activating-like protein IQGAP1 OS=Homo sapiens OX=9606 GN=IQGAP1 PE=1 SV=1	6.93782	6.82146	6.86419	6.38024	6.40769	6.41954	IQGAP1	-0.471993	0.000842312	0.00227064
Q15042	Rab3 GTPase-activating protein catalytic subunit OS=Homo sapiens OX=9606 GN=RAB3GAP1 PE=1 SV=3	6.76553	6.96116	6.89118	6.26679	6.46597	6.46923	RAB3GAP1	-0.471958	0.00198834	0.00456644
P20701	Integrin alpha-L OS=Homo sapiens OX=9606 GN=ITGAL PE=1 SV=3	6.86171	6.75355	7.00225	6.39403	6.40088	6.40939	ITGAL	-0.471069	0.00148267	0.00358741
P48553	Trafficking protein particle complex subunit 10 OS=Homo sapiens OX=9606 GN=TRAPPC10 PE=1 SV=2	6.89482	6.99887	6.71562	6.50144	6.24222	6.45286	TRAPPC10	-0.47093	0.00346947	0.00727389
Q7Z6P3	Ras-related protein Rab-44 OS=Homo sapiens OX=9606 GN=RAB44 PE=1 SV=4	6.82146	6.72928	7.05961	6.42626	6.39575	6.37678	RAB44	-0.47052	0.00254946	0.00559636
O95372	Acyl-protein thioesterase 2 OS=Homo sapiens OX=9606 GN=LYPLA2 PE=1 SV=1	6.97269	6.7879	6.853	6.48059	6.47411	6.24982	LYPLA2	-0.469689	0.00227051	0.00509175
P20338	Ras-related protein Rab-4A OS=Homo sapiens OX=9606 GN=RAB4A PE=1 SV=3	6.90448	6.57592	7.10852	6.4545	6.45779	6.26866	RAB4A	-0.469324	0.00988231	0.0175967
Q15691	Microtubule-associated protein RP/EB family member 1 OS=Homo sapiens OX=9606 GN=MAPRE1 PE=1 SV=3	6.81121	6.90448	6.90448	6.36632	6.45615	6.3906	MAPRE1	-0.469037	0.000934822	0.00246984
P61106	Ras-related protein Rab-14 OS=Homo sapiens OX=9606 GN=RAB14 PE=1 SV=4	6.80349	6.86295	6.95187	6.42122	6.40599	6.38543	RAB14	-0.468551	0.00098227	0.00256931
Q5R3I4	Tetratricopeptide repeat protein 38 OS=Homo sapiens OX=9606 GN=TTC38 PE=1 SV=1	6.84046	7.14057	6.59991	6.3906	6.57592	6.20945	TTC38	-0.468327	0.0145174	0.02463
P14550	Alcohol dehydrogenase [NADP(+)] OS=Homo sapiens OX=9606 GN=AKR1A1 PE=1 SV=3	6.99095	6.926	6.69349	6.34696	6.43296	6.42626	AKR1A1	-0.468087	0.00237837	0.00528287
Q9Y616	Interleukin-1 receptor-associated kinase 3 OS=Homo sapiens OX=9606 GN=IRAK3 PE=1 SV=2	6.91886	6.87897	6.81506	6.30195	6.52356	6.38888	IRAK3	-0.466168	0.00156084	0.00372956
A0A087WXS7	ATPase ASNA1 OS=Homo sapiens OX=9606 GN=ASNA1 PE=1 SV=1	6.8716	6.7866	6.9542	6.50938	6.39575	6.30925		-0.466004	0.00169273	0.0039916
Q8NCE2	Myotubularin-related protein 14 OS=Homo sapiens OX=9606 GN=MTMR14 PE=1 SV=2	6.90929	6.81121	6.88631	6.23266	6.40599	6.57289	MTMR14	-0.46509	0.00291877	0.00629165
Q14019	Coactosin-like protein OS=Homo sapiens OX=9606 GN=COTL1 PE=1 SV=3	6.7252	7.04876	6.82273	6.42459	6.23074	6.54689	COTL1	-0.464821	0.00540516	0.0104767
P54578	Ubiquitin carboxyl-terminal hydrolase 14 OS=Homo sapiens OX=9606 GN=USP14 PE=1 SV=3	6.88874	6.85175	6.86913	6.26491	6.5345	6.41954	USP14	-0.463558	0.00186437	0.00432641
Q9HC35	Echinoderm microtubule-associated protein-like 4 OS=Homo sapiens OX=9606 GN=EML4 PE=1 SV=3	6.8936	6.96347	6.74685	6.28355	6.38716	6.54381	EML4	-0.463139	0.00278469	0.00603608
Q8TDQ7	Glucosamine-6-phosphate isomerase 2 OS=Homo sapiens OX=9606 GN=GNPDA2 PE=1 SV=1	6.84925	6.57137	7.14466	6.58346	6.44626	6.14975	GNPDA2	-0.461939	0.0213631	0.0346093
A0A1B0GVU9	Glutamine--tRNA ligase (Fragment) OS=Homo sapiens OX=9606 GN=QARS PE=1 SV=1	6.84674	6.88874	6.84674	6.47897	6.66818	6.05094	QARS1	-0.461382	0.0142128	0.0241395
P51149	Ras-related protein Rab-7a OS=Homo sapiens OX=9606 GN=RAB7A PE=1 SV=1	6.89724	6.81121	6.89118	6.39917	6.58045	6.24031	RAB7A	-0.459899	0.00309532	0.00661421
P05141	ADP/ATP translocase 2 OS=Homo sapiens OX=9606 GN=SLC25A5 PE=1 SV=7	7.07039	6.90207	6.61324	6.35579	6.47411	6.38024	SLC25A5	-0.458517	0.00649398	0.0122408
P47755	F-actin-capping protein subunit alpha-2 OS=Homo sapiens OX=9606 GN=CAPZA2 PE=1 SV=3	6.92125	6.75355	6.92837	6.43296	6.36982	6.42626	CAPZA2	-0.458043	0.00145598	0.00353509
Q9HD20	Manganese-transporting ATPase 13A1 OS=Homo sapiens OX=9606 GN=ATP13A1 PE=1 SV=2	7.08428	6.8716	6.62059	6.20555	6.57894	6.41954	ATP13A1	-0.457478	0.012314	0.0212391
Q9Y3Z3	Deoxynucleoside triphosphate triphosphohydrolase SAMHD1 OS=Homo sapiens OX=9606 GN=SAMHD1 PE=1 SV=2	6.96924	6.99661	6.62205	6.33271	6.42626	6.45943	SAMHD1	-0.456502	0.00526888	0.0102673
Q9Y6W3	Calpain-7 OS=Homo sapiens OX=9606 GN=CAPN7 PE=1 SV=1	6.96116	6.92244	6.71425	6.38716	6.37851	6.46271	CAPN7	-0.456489	0.00215061	0.00487199
Q92539	Phosphatidate phosphatase LPIN2 OS=Homo sapiens OX=9606 GN=LPIN2 PE=1 SV=1	6.72792	7.02348	6.83794	6.35931	6.29278	6.56834	LPIN2	-0.456304	0.0046237	0.00916301
A8MYT4	Phosphatidylinositol 3-kinase catalytic subunit type 3 OS=Homo sapiens OX=9606 GN=PIK3C3 PE=1 SV=2	6.99095	6.83289	6.74953	6.17792	6.73064	6.29646	PIK3C3	-0.456121	0.0148406	0.0250872
O60488	Long-chain-fatty-acid--CoA ligase 4 OS=Homo sapiens OX=9606 GN=ACSL4 PE=1 SV=2	6.95536	6.90569	6.732	6.25172	6.5345	6.43962	ACSL4	-0.455735	0.00362298	0.0075244
Q9HB07	UPF0160 protein MYG1, mitochondrial OS=Homo sapiens OX=9606 GN=C12orf10 PE=1 SV=2	7.01458	6.73471	6.84298	6.50144	6.44791	6.27612	MYG1	-0.455598	0.00355146	0.00739267
C9JF17	Apolipoprotein D (Fragment) OS=Homo sapiens OX=9606 GN=APOD PE=1 SV=1	6.88874	6.65964	7.02348	6.29646	6.69209	6.21723	APOD	-0.45536	0.0146998	0.0249033
Q4G0F5	Vacuolar protein sorting-associated protein 26B OS=Homo sapiens OX=9606 GN=VPS26B PE=1 SV=2	6.89482	6.67525	7.01458	6.36807	6.58045	6.27053	VPS26B	-0.455201	0.00635312	0.0120238
Q8TEK8	FLJ00186 protein (Fragment) OS=Homo sapiens OX=9606 GN=RASSF5 PE=1 SV=1	6.76155	7.07575	6.71562	6.48864	6.01346	6.6865	RASSF5	-0.45477	0.0304622	0.0469709
Q9Y490	Talin-1 OS=Homo sapiens OX=9606 GN=TLN1 PE=1 SV=3	6.77873	6.87036	6.94953	6.46434	6.3345	6.4363	TLN1	-0.4545	0.00160046	0.00380088
E9PLK3	Aminopeptidase OS=Homo sapiens OX=9606 GN=NPEPPS PE=1 SV=1	6.94251	6.853	6.80478	6.41785	6.4446	6.37504	NPEPPS	-0.454265	0.0012224	0.00308168
A0A2R8YEL6	Glutamate--cysteine ligase catalytic subunit (Fragment) OS=Homo sapiens OX=9606 GN=GCLC PE=1 SV=1	6.86419	6.82528	6.90207	6.26115	6.59544	6.37678	GCLC	-0.45272	0.00329889	0.0069821
A0A286YFD0	Methylenetetrahydrofolate reductase OS=Homo sapiens OX=9606 GN=MTHFR PE=1 SV=1	7.01123	6.64386	6.90809	6.33271	6.70874	6.1639	MTHFR	-0.452609	0.0188036	0.0308591
Q9NSE4	Isoleucine--tRNA ligase, mitochondrial OS=Homo sapiens OX=9606 GN=IARS2 PE=1 SV=2	6.92837	6.84046	6.82146	6.40599	6.57894	6.24982	IARS2	-0.451844	0.00334433	0.00706866
P22033	Methylmalonyl-CoA mutase, mitochondrial OS=Homo sapiens OX=9606 GN=MUT PE=1 SV=4	6.93546	6.83794	6.8189	6.3505	6.53138	6.35931	MMUT	-0.450372	0.0018779	0.00435564
A0A2R8Y718	Autophagy protein 5 OS=Homo sapiens OX=9606 GN=ATG5 PE=1 SV=1	6.88509	6.81762	6.85922	6.12516	6.30195	6.78398	ATG5	-0.450282	0.020233	0.0329386
P61006	Ras-related protein Rab-8A OS=Homo sapiens OX=9606 GN=RAB8A PE=1 SV=1	6.79051	6.95187	6.83415	6.65821	6.18388	6.38543	RAB8A	-0.449669	0.00832181	0.0151244
O75874	Isocitrate dehydrogenase [NADP] cytoplasmic OS=Homo sapiens OX=9606 GN=IDH1 PE=1 SV=2	6.88631	6.83794	6.86913	6.35403	6.51412	6.37851	IDH1	-0.448906	0.00145016	0.00352279
P46459	Vesicle-fusing ATPase OS=Homo sapiens OX=9606 GN=NSF PE=1 SV=3	6.86295	6.87036	6.85425	6.29829	6.58646	6.35931	NSF	-0.44783	0.00274988	0.00597171
Q9Y6A4	Cilia- and flagella-associated protein 20 OS=Homo sapiens OX=9606 GN=CFAP20 PE=1 SV=1	6.88142	6.94603	6.75087	6.25739	6.63227	6.34696	CFAP20	-0.447237	0.00596656	0.0114188
Q9Y315	Deoxyribose-phosphate aldolase OS=Homo sapiens OX=9606 GN=DERA PE=1 SV=2	6.81506	6.70044	7.05853	6.45286	6.24031	6.53916	DERA	-0.447235	0.00740861	0.0137211
O60711	Leupaxin OS=Homo sapiens OX=9606 GN=LPXN PE=1 SV=1	6.7879	6.90087	6.89845	6.27984	6.50144	6.46434	LPXN	-0.447199	0.00230648	0.00516498
Q56VL3	OCIA domain-containing protein 2 OS=Homo sapiens OX=9606 GN=OCIAD2 PE=1 SV=1	6.93546	6.80735	6.84423	6.39575	6.52669	6.32553	OCIAD2	-0.446359	0.00202741	0.00463337
Q9P253	Vacuolar protein sorting-associated protein 18 homolog OS=Homo sapiens OX=9606 GN=VPS18 PE=1 SV=2	7.12412	6.80993	6.62644	6.2817	6.55612	6.38543	VPS18	-0.445746	0.0125762	0.0216434
Q9NUJ1	Mycophenolic acid acyl-glucuronide esterase, mitochondrial OS=Homo sapiens OX=9606 GN=ABHD10 PE=1 SV=1	6.89724	6.76022	6.926	6.54381	6.44128	6.26115	ABHD10	-0.445739	0.00339382	0.00713451
G5E9X3	Fibronectin type III domain containing 3A, isoform CRA_f OS=Homo sapiens OX=9606 GN=FNDC3A PE=1 SV=1	6.72792	7.0917	6.75221	6.34163	6.36982	6.52356	FNDC3A	-0.445609	0.00652615	0.0122816
Q96KP4	Cytosolic non-specific dipeptidase OS=Homo sapiens OX=9606 GN=CNDP2 PE=1 SV=2	6.9331	6.86419	6.7879	6.41616	6.51885	6.31651	CNDP2	-0.444556	0.00214472	0.00486339
Q7L5D6	Golgi to ER traffic protein 4 homolog OS=Homo sapiens OX=9606 GN=GET4 PE=1 SV=1	6.90328	6.88509	6.78136	6.12309	6.52513	6.58946	GET4	-0.444015	0.00979374	0.0174597
P61225	Ras-related protein Rap-2b OS=Homo sapiens OX=9606 GN=RAP2B PE=1 SV=1	6.76951	6.8392	6.97039	6.56834	6.32373	6.35755	RAP2B	-0.443162	0.00347353	0.00727838
Q01081	Splicing factor U2AF 35 kDa subunit OS=Homo sapiens OX=9606 GN=U2AF1 PE=1 SV=3	6.94953	6.77083	6.86047	6.35931	6.53761	6.35579	U2AF1	-0.442707	0.00250966	0.00551676
P07384	Calpain-1 catalytic subunit OS=Homo sapiens OX=9606 GN=CAPN1 PE=1 SV=1	6.8189	6.91886	6.84549	6.49506	6.32012	6.44128	CAPN1	-0.442264	0.00180551	0.00421497
O95352	Ubiquitin-like modifier-activating enzyme ATG7 OS=Homo sapiens OX=9606 GN=ATG7 PE=1 SV=1	6.85425	6.89966	6.83162	6.36457	6.49506	6.39917	ATG7	-0.442243	0.00143513	0.00349173
A6NHR9	Structural maintenance of chromosomes flexible hinge domain-containing protein 1 OS=Homo sapiens OX=9606 GN=SMCHD1 PE=1 SV=2	6.96116	6.93899	6.67101	6.27612	6.52669	6.4446	SMCHD1	-0.441247	0.00552066	0.0106733
P23786	Carnitine O-palmitoyltransferase 2, mitochondrial OS=Homo sapiens OX=9606 GN=CPT2 PE=1 SV=2	6.8392	7.05853	6.66676	6.48864	6.30378	6.4545	CPT2	-0.439188	0.00660997	0.0124243
O94905	Erlin-2 OS=Homo sapiens OX=9606 GN=ERLIN2 PE=1 SV=1	6.89482	6.98413	6.6893	6.30378	6.51728	6.4363	ERLIN2	-0.436966	0.00464712	0.00918604
Q96I15	Selenocysteine lyase OS=Homo sapiens OX=9606 GN=SCLY PE=1 SV=4	6.87774	6.78005	6.91886	6.42794	6.32733	6.51096	SCLY	-0.436808	0.00220866	0.00497936
F8VZX2	Poly(rC)-binding protein 2 OS=Homo sapiens OX=9606 GN=PCBP2 PE=1 SV=1	6.76421	6.98071	6.80478	6.10014	6.68089	6.45943	PCBP2	-0.436413	0.0182051	0.0300246
P20700	Lamin-B1 OS=Homo sapiens OX=9606 GN=LMNB1 PE=1 SV=2	6.80864	6.84925	6.91767	6.32733	6.4822	6.45779	LMNB1	-0.43608	0.00191228	0.00442001
P20340	Ras-related protein Rab-6A OS=Homo sapiens OX=9606 GN=RAB6A PE=1 SV=3	6.87283	6.848	6.85674	6.45121	6.47411	6.34518	RAB6A	-0.435685	0.00151606	0.00364496
P08621	U1 small nuclear ribonucleoprotein 70 kDa OS=Homo sapiens OX=9606 GN=SNRNP70 PE=1 SV=2	6.9472	6.88509	6.73064	6.22304	6.5157	6.52042	SNRNP70	-0.434589	0.0058646	0.0112636
O00231	26S proteasome non-ATPase regulatory subunit 11 OS=Homo sapiens OX=9606 GN=PSMD11 PE=1 SV=3	6.90689	6.94134	6.71973	6.31288	6.43296	6.51885	PSMD11	-0.434424	0.00352874	0.00735522
Q9BUP3	Oxidoreductase HTATIP2 OS=Homo sapiens OX=9606 GN=HTATIP2 PE=1 SV=2	6.853	6.86913	6.84925	6.3147	6.53294	6.42626	HTATIP2	-0.432492	0.00220483	0.00497311
O43617	Trafficking protein particle complex subunit 3 OS=Homo sapiens OX=9606 GN=TRAPPC3 PE=1 SV=1	6.78921	6.78005	6.99774	6.44294	6.45121	6.37678	TRAPPC3	-0.432023	0.00270468	0.00588518
P31948	Stress-induced-phosphoprotein 1 OS=Homo sapiens OX=9606 GN=STIP1 PE=1 SV=1	6.7761	6.78267	7.00675	6.50938	6.39575	6.36457	STIP1	-0.431941	0.00341969	0.00717919
H0YA96	Heterogeneous nuclear ribonucleoprotein D0 (Fragment) OS=Homo sapiens OX=9606 GN=HNRNPD PE=1 SV=1	6.82273	6.93899	6.80993	6.38198	6.44791	6.44791	HNRNPD	-0.431285	0.00175064	0.00409711
E9PE17	28S ribosomal protein S17, mitochondrial (Fragment) OS=Homo sapiens OX=9606 GN=MRPS17 PE=1 SV=1	6.91289	6.89118	6.76288	6.36457	6.41109	6.50303	MRPS17	-0.429418	0.00225884	0.00507165
F8VWK8	Tetraspanin (Fragment) OS=Homo sapiens OX=9606 GN=CD63 PE=1 SV=1	6.67384	7.03342	6.80735	6.74281	5.98868	6.49665	CD63	-0.428821	0.0470043	0.0694064
O14745	Na(+)/H(+) exchange regulatory cofactor NHE-RF1 OS=Homo sapiens OX=9606 GN=SLC9A3R1 PE=1 SV=4	6.71973	6.82273	7.01681	6.48864	6.38543	6.39917	NHERF1	-0.428675	0.00395105	0.00805213
Q86UE4	Protein LYRIC OS=Homo sapiens OX=9606 GN=MTDH PE=1 SV=2	6.79701	6.81378	6.9507	6.57592	6.38716	6.31288	MTDH	-0.428513	0.0039065	0.00797207
A0A2R8YFM9	Uncharacterized protein KIAA1257 OS=Homo sapiens OX=9606 GN=KIAA1257 PE=1 SV=1	6.77873	6.96116	6.81506	6.32912	6.30195	6.63952	CFAP92	-0.42812	0.0069193	0.0129536
P49189	4-trimethylaminobutyraldehyde dehydrogenase OS=Homo sapiens OX=9606 GN=ALDH9A1 PE=1 SV=3	6.8679	6.89482	6.80349	6.51254	6.35579	6.41447	ALDH9A1	-0.427797	0.00202059	0.00462458
Q86V21	Acetoacetyl-CoA synthetase OS=Homo sapiens OX=9606 GN=AACS PE=1 SV=1	6.86171	6.86171	6.84549	6.38198	6.47249	6.43129	AACS	-0.427718	0.00149014	0.00359745
D6RGK3	Transcription initiation factor TFIID subunit 9 (Fragment) OS=Homo sapiens OX=9606 GN=TAF9 PE=1 SV=8	6.853	6.86542	6.82146	6.61618	6.05311	6.58796	TAF9	-0.42754	0.0206301	0.0335383
O75083	WD repeat-containing protein 1 OS=Homo sapiens OX=9606 GN=WDR1 PE=1 SV=4	6.83794	6.73606	6.98641	6.4545	6.48382	6.33985	WDR1	-0.427416	0.00346376	0.00726519
O43598	2'-deoxynucleoside 5'-phosphate N-hydrolase 1 OS=Homo sapiens OX=9606 GN=DNPH1 PE=1 SV=1	6.99435	6.6851	6.85922	6.27053	6.71699	6.27053	DNPH1	-0.426876	0.0177277	0.0293304
Q86YS6	Ras-related protein Rab-43 OS=Homo sapiens OX=9606 GN=RAB43 PE=1 SV=1	6.62059	7.2182	6.65392	6.70183	6.08108	6.42962	RAB43	-0.426727	0.0587125	0.0841919
Q9H4G4	Golgi-associated plant pathogenesis-related protein 1 OS=Homo sapiens OX=9606 GN=GLIPR2 PE=1 SV=3	6.73742	7.03452	6.78398	6.3906	6.39232	6.49346	GLIPR2	-0.426516	0.00451118	0.00896286
Q9NQR4	Omega-amidase NIT2 OS=Homo sapiens OX=9606 GN=NIT2 PE=1 SV=1	6.61765	6.98413	6.93899	6.63081	6.26866	6.36282	NIT2	-0.426161	0.0138286	0.0235986
Q9NX08	COMM domain-containing protein 8 OS=Homo sapiens OX=9606 GN=COMMD8 PE=1 SV=1	6.69905	7.02791	6.82273	6.47086	6.27053	6.53138	COMMD8	-0.425638	0.0074701	0.0138021
P35579	Myosin-9 OS=Homo sapiens OX=9606 GN=MYH9 PE=1 SV=4	6.81762	6.81634	6.93074	6.4446	6.40429	6.43962	MYH9	-0.425397	0.00176258	0.00412092
P60468	Protein transport protein Sec61 subunit beta OS=Homo sapiens OX=9606 GN=SEC61B PE=1 SV=2	6.70598	6.97957	6.87036	6.36982	6.42794	6.48382	SEC61B	-0.424779	0.00367054	0.00758979
P21399	Cytoplasmic aconitate hydratase OS=Homo sapiens OX=9606 GN=ACO1 PE=1 SV=3	6.92125	6.76022	6.87652	6.34163	6.55766	6.38543	ACO1	-0.424423	0.00339734	0.00713574
G3V559	V-type proton ATPase subunit D OS=Homo sapiens OX=9606 GN=ATP6V1D PE=1 SV=1	6.93192	6.86171	6.76288	6.44791	6.52356	6.31651	ATP6V1D	-0.422842	0.00325272	0.00690317
Q3LXA3	Triokinase/FMN cyclase OS=Homo sapiens OX=9606 GN=TKFC PE=1 SV=2	6.91767	6.76022	6.87652	6.32912	6.54535	6.41785	TKFC	-0.420694	0.00339213	0.00713417
Q9Y3P9	Rab GTPase-activating protein 1 OS=Homo sapiens OX=9606 GN=RABGAP1 PE=1 SV=3	6.85425	6.8505	6.84925	6.34163	6.57137	6.3837	RABGAP1	-0.419095	0.00302921	0.00649673
Q7Z403	Transmembrane channel-like protein 6 OS=Homo sapiens OX=9606 GN=TMC6 PE=1 SV=2	6.96116	6.91289	6.66818	6.2854	6.55766	6.44294	TMC6	-0.418742	0.00758756	0.0139749
A0A2R8YE10	Vacuolar protein sorting-associated protein 45 OS=Homo sapiens OX=9606 GN=VPS45 PE=1 SV=1	6.74685	7.05637	6.71425	6.30195	6.2211	6.74147	VPS45	-0.417646	0.0271774	0.0426382
A0A087WVS8	MOB kinase activator 2 OS=Homo sapiens OX=9606 GN=MOB2 PE=1 SV=2	6.76155	6.77347	6.99887	6.32553	6.27612	6.67948		-0.417586	0.0129246	0.0221693
A0A0C4DGQ8	Dehydrogenase/reductase SDR family member 7B OS=Homo sapiens OX=9606 GN=DHRS7B PE=1 SV=1	6.97039	7.10119	6.42122	6.59842	6.18785	6.45615	DHRS7B	-0.416795	0.0493935	0.0726357
Q8IV04	Carabin OS=Homo sapiens OX=9606 GN=TBC1D10C PE=1 SV=1	6.96347	6.87529	6.70598	6.34873	6.39917	6.54689	TBC1D10C	-0.416649	0.00496071	0.00974813
P62328	Thymosin beta-4 OS=Homo sapiens OX=9606 GN=TMSB4X PE=1 SV=2	6.65105	6.94017	6.9472	6.56986	6.32733	6.39232	TMSB4X	-0.416305	0.00802843	0.0146568
Q9Y2S6	Translation machinery-associated protein 7 OS=Homo sapiens OX=9606 GN=TMA7 PE=1 SV=1	6.83162	6.72656	6.98299	6.52669	6.51096	6.2555	TMA7	-0.416006	0.00715424	0.0133027
H7BXZ6	Mitochondrial Rho GTPase OS=Homo sapiens OX=9606 GN=RHOT1 PE=1 SV=2	6.84172	6.96	6.74281	6.55305	6.35755	6.38888	RHOT1	-0.415018	0.00430891	0.00863077
P51157	Ras-related protein Rab-28 OS=Homo sapiens OX=9606 GN=RAB28 PE=1 SV=2	6.98641	6.6907	6.83668	6.12722	6.73606	6.40939	RAB28	-0.413705	0.0285361	0.0445179
Q96QK1	Vacuolar protein sorting-associated protein 35 OS=Homo sapiens OX=9606 GN=VPS35 PE=1 SV=2	6.94486	6.79831	6.79701	6.30743	6.59694	6.39575	VPS35	-0.413356	0.00544782	0.0105455
Q14974	Importin subunit beta-1 OS=Homo sapiens OX=9606 GN=KPNB1 PE=1 SV=2	6.71287	6.95652	6.87406	6.50621	6.43463	6.36282	KPNB1	-0.413265	0.00406488	0.00824095
Q8NBU5	ATPase family AAA domain-containing protein 1 OS=Homo sapiens OX=9606 GN=ATAD1 PE=1 SV=1	7.08428	6.62644	6.8125	6.54071	6.26679	6.47735	ATAD1	-0.412788	0.0156971	0.0263727
O95396	Adenylyltransferase and sulfurtransferase MOCS3 OS=Homo sapiens OX=9606 GN=MOCS3 PE=1 SV=1	6.86295	6.73471	6.93782	6.29462	6.63662	6.36632	MOCS3	-0.412635	0.00815897	0.0148706
P56277	Cx9C motif-containing protein 4 OS=Homo sapiens OX=9606 GN=CMC4 PE=1 SV=1	6.46923	6.94953	7.04767	6.81506	6.0268	6.38716	CMC4	-0.412473	0.0835829	0.114833
A0A0G2JIW1	Heat shock 70 kDa protein 1B OS=Homo sapiens OX=9606 GN=HSPA1B PE=1 SV=1	6.8392	6.80219	6.90569	6.45779	6.42626	6.42626	HSPA1B	-0.412255	0.00198227	0.00455697
P78314	SH3 domain-binding protein 2 OS=Homo sapiens OX=9606 GN=SH3BP2 PE=1 SV=2	6.97613	6.79961	6.74551	6.14568	6.67807	6.46271	SH3BP2	-0.411597	0.0196986	0.0321258
Q9Y6W5	Wiskott-Aldrich syndrome protein family member 2 OS=Homo sapiens OX=9606 GN=WASF2 PE=1 SV=3	6.77873	6.93074	6.82909	6.44791	6.26491	6.59096	WASF2	-0.411592	0.00620607	0.0117981
Q5RKV6	Exosome complex component MTR3 OS=Homo sapiens OX=9606 GN=EXOSC6 PE=1 SV=1	6.91648	6.8189	6.80607	6.39746	6.50144	6.41785	EXOSC6	-0.408231	0.00250165	0.00550434
H0Y7A7	Calmodulin-2 (Fragment) OS=Homo sapiens OX=9606 GN=CALM2 PE=1 SV=1	6.77215	6.7761	6.97957	6.60437	6.45121	6.24793	CALM1	-0.408105	0.00932775	0.0167183
Q8N697	Solute carrier family 15 member 4 OS=Homo sapiens OX=9606 GN=SLC15A4 PE=1 SV=1	6.75087	6.94369	6.8392	6.52982	6.26866	6.51254	SLC15A4	-0.407581	0.00616307	0.0117307
O15117	FYN-binding protein 1 OS=Homo sapiens OX=9606 GN=FYB1 PE=1 SV=2	6.7211	6.8679	6.94369	6.57289	6.31832	6.41954	FYB1	-0.407312	0.00592297	0.0113524
Q13137	Calcium-binding and coiled-coil domain-containing protein 2 OS=Homo sapiens OX=9606 GN=CALCOCO2 PE=1 SV=1	6.84172	6.79442	6.89603	6.46434	6.59096	6.25739	CALCOCO2	-0.406492	0.00631252	0.0119567
O43314	Inositol hexakisphosphate and diphosphoinositol-pentakisphosphate kinase 2 OS=Homo sapiens OX=9606 GN=PPIP5K2 PE=1 SV=3	6.91886	6.82655	6.79181	6.33628	6.51728	6.46434	PPIP5K2	-0.406442	0.0033685	0.00710785
Q96D71	RalBP1-associated Eps domain-containing protein 1 OS=Homo sapiens OX=9606 GN=REPS1 PE=1 SV=3	6.64097	6.93782	6.94837	6.32912	6.47573	6.50303	REPS1	-0.406421	0.00799753	0.0146147
O75886	Signal transducing adapter molecule 2 OS=Homo sapiens OX=9606 GN=STAM2 PE=1 SV=1	6.80735	6.74012	6.97957	6.33628	6.62498	6.34696	STAM2	-0.406274	0.0086371	0.0156123
Q9P0P8	Uncharacterized protein C6orf203 OS=Homo sapiens OX=9606 GN=C6orf203 PE=1 SV=1	6.82528	6.9331	6.77347	6.48382	6.54689	6.28355	MTRES1	-0.405862	0.00537102	0.0104315
Q02218	2-oxoglutarate dehydrogenase, mitochondrial OS=Homo sapiens OX=9606 GN=OGDH PE=1 SV=3	6.89482	6.97499	6.64674	6.2114	6.61176	6.47735	OGDH	-0.405342	0.0163028	0.0272336
Q92783	Signal transducing adapter molecule 1 OS=Homo sapiens OX=9606 GN=STAM PE=1 SV=3	6.76155	6.73064	7.02569	6.6453	6.39575	6.26115	STAM	-0.405228	0.014436	0.0245097
Q13464	Rho-associated protein kinase 1 OS=Homo sapiens OX=9606 GN=ROCK1 PE=1 SV=1	6.86666	6.84046	6.83036	6.45286	6.50303	6.36632	ROCK1	-0.40509	0.00244397	0.00539523
Q96I99	Succinate--CoA ligase [GDP-forming] subunit beta, mitochondrial OS=Homo sapiens OX=9606 GN=SUCLG2 PE=1 SV=2	6.853	6.89966	6.78529	6.44294	6.41278	6.46761	SUCLG2	-0.404872	0.00233088	0.00519967
Q7LGA3	Heparan sulfate 2-O-sulfotransferase 1 OS=Homo sapiens OX=9606 GN=HS2ST1 PE=1 SV=1	6.853	6.67525	6.99887	6.46107	6.46107	6.39403	HS2ST1	-0.403649	0.00595264	0.0114045
A0A2R8Y793	Actin, cytoplasmic 1 (Fragment) OS=Homo sapiens OX=9606 GN=ACTB PE=1 SV=1	6.58646	7.08428	6.84172	6.49185	6.36807	6.44294	ACTB	-0.403199	0.0152515	0.0256981
Q9H0W9	Ester hydrolase C11orf54 OS=Homo sapiens OX=9606 GN=C11orf54 PE=1 SV=1	6.44956	7.12516	6.91169	6.38716	6.30925	6.58045	C11orf54	-0.403185	0.0412569	0.0617597
Q9NRN7	L-aminoadipate-semialdehyde dehydrogenase-phosphopantetheinyl transferase OS=Homo sapiens OX=9606 GN=AASDHPPT PE=1 SV=2	6.87529	6.71699	6.93664	6.35226	6.54381	6.42459	AASDHPPT	-0.402754	0.00501781	0.00983963
A0A0A0MRB5	MAP kinase-activating death domain protein OS=Homo sapiens OX=9606 GN=MADD PE=1 SV=1	6.75087	7.06932	6.69766	6.46434	6.34518	6.50144	MADD	-0.402296	0.0103096	0.0182262
Q9BZF1	Oxysterol-binding protein-related protein 8 OS=Homo sapiens OX=9606 GN=OSBPL8 PE=1 SV=3	6.90689	6.91169	6.7046	6.26115	6.50144	6.55459	OSBPL8	-0.401998	0.00830782	0.0151048
Q04446	1,4-alpha-glucan-branching enzyme OS=Homo sapiens OX=9606 GN=GBE1 PE=1 SV=3	6.98299	6.98868	6.47573	5.91409	6.75889	6.56986	GBE1	-0.401527	0.104747	0.140657
Q16539	Mitogen-activated protein kinase 14 OS=Homo sapiens OX=9606 GN=MAPK14 PE=1 SV=3	6.99661	6.88874	6.61912	6.18982	6.65964	6.45121	MAPK14	-0.401268	0.0245493	0.039053
Q13564	NEDD8-activating enzyme E1 regulatory subunit OS=Homo sapiens OX=9606 GN=NAE1 PE=1 SV=1	6.9331	6.79442	6.79831	6.35579	6.60733	6.35931	NAE1	-0.401131	0.00602573	0.0115209
Q9H3Z4	DnaJ homolog subfamily C member 5 OS=Homo sapiens OX=9606 GN=DNAJC5 PE=1 SV=1	6.71562	6.80349	6.98413	6.732	6.17393	6.39403	DNAJC5	-0.401093	0.026216	0.0412129
P55036	26S proteasome non-ATPase regulatory subunit 4 OS=Homo sapiens OX=9606 GN=PSMD4 PE=1 SV=1	6.84172	6.72247	6.96116	6.51728	6.36632	6.44294	PSMD4	-0.399602	0.0048523	0.0095552
O95822	Malonyl-CoA decarboxylase, mitochondrial OS=Homo sapiens OX=9606 GN=MLYCD PE=1 SV=3	7.02237	6.86295	6.60437	6.11478	6.67525	6.50303	MLYCD	-0.398872	0.0381606	0.0575863
P13861	cAMP-dependent protein kinase type II-alpha regulatory subunit OS=Homo sapiens OX=9606 GN=PRKAR2A PE=1 SV=2	6.74147	6.93899	6.84172	6.52199	6.29278	6.51254	PRKAR2A	-0.398287	0.00618072	0.0117595
P55795	Heterogeneous nuclear ribonucleoprotein H2 OS=Homo sapiens OX=9606 GN=HNRNPH2 PE=1 SV=1	6.60881	7.25739	6.60437	6.40939	6.37678	6.49185	HNRNPH2	-0.397515	0.0461102	0.0681292
P04150	Glucocorticoid receptor OS=Homo sapiens OX=9606 GN=NR3C1 PE=1 SV=1	6.732	7.03452	6.71287	6.81634	6.16189	6.31107	NR3C1	-0.396698	0.0488344	0.0719268
Q9Y3A6	Transmembrane emp24 domain-containing protein 5 OS=Homo sapiens OX=9606 GN=TMED5 PE=1 SV=1	6.83162	6.70598	6.96578	6.17193	6.62059	6.52513	TMED5	-0.395248	0.0190273	0.0311605
P13716	Delta-aminolevulinic acid dehydratase OS=Homo sapiens OX=9606 GN=ALAD PE=1 SV=1	6.74281	6.81634	6.95652	6.53605	6.29462	6.50144	ALAD	-0.394522	0.00699204	0.0130583
Q8WZA0	Protein LZIC OS=Homo sapiens OX=9606 GN=LZIC PE=1 SV=1	6.74281	6.77873	6.99322	6.57289	6.36807	6.3906	LZIC	-0.394404	0.00746362	0.0138011
P30038	Delta-1-pyrroline-5-carboxylate dehydrogenase, mitochondrial OS=Homo sapiens OX=9606 GN=ALDH4A1 PE=1 SV=3	6.93782	6.85175	6.73064	6.43463	6.42459	6.47897	ALDH4A1	-0.394006	0.00385058	0.00787833
P20042	Eukaryotic translation initiation factor 2 subunit 2 OS=Homo sapiens OX=9606 GN=EIF2S2 PE=1 SV=2	6.86419	6.82146	6.83415	6.50938	6.30378	6.52669	EIF2S2	-0.393314	0.0045833	0.0090868
P78417	Glutathione S-transferase omega-1 OS=Homo sapiens OX=9606 GN=GSTO1 PE=1 SV=2	6.85425	6.65964	6.99322	6.56224	6.46923	6.29646	GSTO1	-0.393057	0.0114098	0.019876
P16435	NADPH--cytochrome P450 reductase OS=Homo sapiens OX=9606 GN=POR PE=1 SV=2	6.89724	6.80864	6.81634	6.49185	6.44956	6.40259	POR	-0.392742	0.00286214	0.006181
Q99598	Translin-associated protein X OS=Homo sapiens OX=9606 GN=TSNAX PE=1 SV=1	6.79961	6.73742	6.97269	6.59246	6.29646	6.4446	TSNAX	-0.392066	0.00908593	0.016351
Q08AM6	Protein VAC14 homolog OS=Homo sapiens OX=9606 GN=VAC14 PE=1 SV=1	6.86542	6.97728	6.66107	6.27426	6.60733	6.44791	VAC14	-0.391423	0.0137182	0.0234273
P36542	ATP synthase subunit gamma, mitochondrial OS=Homo sapiens OX=9606 GN=ATP5F1C PE=1 SV=1	7.03782	6.87652	6.58796	6.42291	6.45286	6.45286	ATP5F1C	-0.391227	0.0133917	0.0229284
P07099	Epoxide hydrolase 1 OS=Homo sapiens OX=9606 GN=EPHX1 PE=1 SV=1	6.77873	6.70044	7.02015	6.31832	6.65249	6.35579	EPHX1	-0.390909	0.0162237	0.0271208
O95197	Reticulon-3 OS=Homo sapiens OX=9606 GN=RTN3 PE=1 SV=2	6.72928	6.78267	6.99548	6.51412	6.29094	6.53294	RTN3	-0.389811	0.0096704	0.0172728
P63218	Guanine nucleotide-binding protein G(I)/G(S)/G(O) subunit gamma-5 OS=Homo sapiens OX=9606 GN=GNG5 PE=1 SV=3	6.78005	6.87406	6.86419	6.52513	6.40088	6.42291	GNG5	-0.389793	0.00338062	0.00712208
Q9H0C8	Integrin-linked kinase-associated serine/threonine phosphatase 2C OS=Homo sapiens OX=9606 GN=ILKAP PE=1 SV=1	6.88631	6.95303	6.67101	6.42459	6.43463	6.48382	ILKAP	-0.389106	0.00621666	0.0118086
P61011	Signal recognition particle 54 kDa protein OS=Homo sapiens OX=9606 GN=SRP54 PE=1 SV=1	6.73471	6.92006	6.85798	6.42626	6.38888	6.53138	SRP54	-0.38874	0.00463525	0.00917811
Q5JSL3	Dedicator of cytokinesis protein 11 OS=Homo sapiens OX=9606 GN=DOCK11 PE=1 SV=2	6.926	6.89118	6.69488	6.47086	6.45121	6.42459	DOCK11	-0.388465	0.00496424	0.00975097
Q9Y5X1	Sorting nexin-9 OS=Homo sapiens OX=9606 GN=SNX9 PE=1 SV=1	6.89966	6.79572	6.8189	6.52669	6.4545	6.36982	SNX9	-0.387753	0.00381538	0.00782002
F5H0R1	Speckle targeted PIP5K1A-regulated poly(A) polymerase OS=Homo sapiens OX=9606 GN=TUT1 PE=1 SV=1	7.07895	6.83415	6.55152	6.16993	6.73606	6.39575	TUT1	-0.387628	0.0535062	0.0778499
G8JLD5	Dynamin-1-like protein OS=Homo sapiens OX=9606 GN=DNM1L PE=1 SV=1	6.94953	6.76421	6.79701	6.35579	6.45615	6.53605	DNM1L	-0.387588	0.00538579	0.0104558
P62834	Ras-related protein Rap-1A OS=Homo sapiens OX=9606 GN=RAP1A PE=1 SV=1	6.84172	6.73606	6.93546	6.48704	6.41447	6.44956	RAP1A	-0.387391	0.00418843	0.00843286
P14927	Cytochrome b-c1 complex subunit 7 OS=Homo sapiens OX=9606 GN=UQCRB PE=1 SV=2	6.81762	6.61765	7.02901	6.05528	6.74012	6.50779	UQCRB	-0.38703	0.0597061	0.0854591
Q9UJX4	Anaphase-promoting complex subunit 5 OS=Homo sapiens OX=9606 GN=ANAPC5 PE=1 SV=2	6.926	6.73606	6.82909	6.15785	6.68089	6.49185	ANAPC5	-0.386853	0.0233718	0.037362
A0A1W2PNP0	GPI transamidase component PIG-T (Fragment) OS=Homo sapiens OX=9606 GN=PIGT PE=1 SV=1	7.03122	6.77873	6.67243	6.31832	6.72656	6.27984	PIGT	-0.385887	0.0299315	0.0463671
P05556	Integrin beta-1 OS=Homo sapiens OX=9606 GN=ITGB1 PE=1 SV=2	6.77742	6.80607	6.92837	6.5157	6.44294	6.39575	ITGB1	-0.385822	0.00408668	0.00827797
Q16881	Thioredoxin reductase 1, cytoplasmic OS=Homo sapiens OX=9606 GN=TXNRD1 PE=1 SV=3	6.76421	6.75221	6.98868	6.53916	6.43962	6.36982	TXNRD1	-0.385503	0.00704663	0.013134
A0A1W2PRB8	Mediator of RNA polymerase II transcription subunit 17 OS=Homo sapiens OX=9606 GN=MED17 PE=3 SV=1	6.78136	6.77873	6.9472	6.53605	6.33807	6.47735		-0.385273	0.00592105	0.0113524
P62820	Ras-related protein Rab-1A OS=Homo sapiens OX=9606 GN=RAB1A PE=1 SV=3	6.79701	6.93782	6.77083	6.57592	6.36457	6.41109	RAB1A	-0.384693	0.00612679	0.0116856
P78368	Casein kinase I isoform gamma-2 OS=Homo sapiens OX=9606 GN=CSNK1G2 PE=1 SV=1	6.94369	6.83668	6.72383	6.38198	6.55459	6.41616	CSNK1G2	-0.383824	0.00621421	0.0118086
Q9H2U2	Inorganic pyrophosphatase 2, mitochondrial OS=Homo sapiens OX=9606 GN=PPA2 PE=1 SV=2	6.67807	6.89845	6.90809	6.6907	6.15381	6.48864	PPA2	-0.383823	0.0286638	0.0446998
P62195	26S proteasome regulatory subunit 8 OS=Homo sapiens OX=9606 GN=PSMC5 PE=1 SV=1	6.79831	6.84549	6.8679	6.46597	6.41278	6.4822	PSMC5	-0.383579	0.00303615	0.00650862
Q9NXR7	BRISC and BRCA1-A complex member 2 OS=Homo sapiens OX=9606 GN=BABAM2 PE=1 SV=2	6.79701	7.0607	6.59991	6.63227	6.05094	6.62498	BABAM2	-0.383146	0.062378	0.0886584
P49116	Nuclear receptor subfamily 2 group C member 2 OS=Homo sapiens OX=9606 GN=NR2C2 PE=1 SV=1	6.88753	6.97154	6.63081	6.65392	6.33271	6.35403	NR2C2	-0.383075	0.0187387	0.0307742
Q9UL15	BAG family molecular chaperone regulator 5 OS=Homo sapiens OX=9606 GN=BAG5 PE=1 SV=1	6.824	6.74953	6.92955	6.31288	6.49506	6.54689	BAG5	-0.382753	0.00694104	0.0129787
O75425	Motile sperm domain-containing protein 3 OS=Homo sapiens OX=9606 GN=MOSPD3 PE=2 SV=1	6.70874	6.81378	6.93782	6.26679	6.1819	6.86666	MOSPD3	-0.381663	0.057347	0.0825126
Q9UJZ1	Stomatin-like protein 2, mitochondrial OS=Homo sapiens OX=9606 GN=STOML2 PE=1 SV=1	6.95652	6.76288	6.7761	6.2854	6.62059	6.44626	STOML2	-0.381087	0.0114131	0.019876
P19474	E3 ubiquitin-protein ligase TRIM21 OS=Homo sapiens OX=9606 GN=TRIM21 PE=1 SV=1	6.70183	6.89603	6.89724	6.47735	6.27612	6.59842	TRIM21	-0.381065	0.0112292	0.0196071
P52566	Rho GDP-dissociation inhibitor 2 OS=Homo sapiens OX=9606 GN=ARHGDIB PE=1 SV=3	6.63662	6.89724	6.95652	6.58346	6.32193	6.4446	ARHGDIB	-0.380133	0.013457	0.0230233
O15144	Actin-related protein 2/3 complex subunit 2 OS=Homo sapiens OX=9606 GN=ARPC2 PE=1 SV=1	6.87529	6.75889	6.86913	6.49825	6.4822	6.38543	ARPC2	-0.379141	0.00415657	0.00838317
Q96BM9	ADP-ribosylation factor-like protein 8A OS=Homo sapiens OX=9606 GN=ARL8A PE=1 SV=1	6.74012	6.8392	6.92244	6.47573	6.43296	6.45943	ARL8A	-0.377878	0.00438067	0.00874449
P15289	Arylsulfatase A OS=Homo sapiens OX=9606 GN=ARSA PE=1 SV=3	6.77347	6.71425	7.00675	6.42962	6.42122	6.51096	ARSA	-0.377553	0.00824552	0.0150091
O95926	Pre-mRNA-splicing factor SYF2 OS=Homo sapiens OX=9606 GN=SYF2 PE=1 SV=1	6.79572	6.60437	7.07682	6.30378	6.52982	6.51096	SYF2	-0.377445	0.0232955	0.0372744
Q9UJU6	Drebrin-like protein OS=Homo sapiens OX=9606 GN=DBNL PE=1 SV=1	6.84549	6.71699	6.93428	6.42122	6.55919	6.38543	DBNL	-0.376974	0.0068505	0.0128402
Q8TBP6	Solute carrier family 25 member 40 OS=Homo sapiens OX=9606 GN=SLC25A40 PE=1 SV=1	7.07788	6.76288	6.64097	6.42291	6.46761	6.46271	SLC25A40	-0.376171	0.0159628	0.0267454
G3V3G9	Uncharacterized protein OS=Homo sapiens OX=9606 PE=4 SV=1	6.79831	6.77873	6.92125	6.53605	6.42459	6.41109	PEX19	-0.375521	0.00490486	0.00964651
P78356	Phosphatidylinositol 5-phosphate 4-kinase type-2 beta OS=Homo sapiens OX=9606 GN=PIP4K2B PE=1 SV=1	6.88996	6.73064	6.87406	6.3505	6.51254	6.50621	PIP4K2B	-0.375137	0.0060721	0.0116048
O95243	Methyl-CpG-binding domain protein 4 OS=Homo sapiens OX=9606 GN=MBD4 PE=1 SV=1	6.96578	6.64241	6.86419	6.58646	6.59096	6.17393	MBD4	-0.373677	0.029597	0.0459403
O94903	Pyridoxal phosphate homeostasis protein OS=Homo sapiens OX=9606 GN=PLPBP PE=1 SV=1	6.72656	6.94134	6.82146	6.48382	6.3147	6.56986	PLPBP	-0.373662	0.00927408	0.0166413
Q3KQV9	UDP-N-acetylhexosamine pyrophosphorylase-like protein 1 OS=Homo sapiens OX=9606 GN=UAP1L1 PE=1 SV=2	7.02126	6.58045	6.85175	6.47897	6.72247	6.13134	UAP1L1	-0.373558	0.0544781	0.0788707
Q8TB61	Adenosine 3'-phospho 5'-phosphosulfate transporter 1 OS=Homo sapiens OX=9606 GN=SLC35B2 PE=1 SV=1	7.06501	6.70598	6.70598	6.30925	6.54226	6.50621	SLC35B2	-0.373084	0.0192544	0.0314992
Q9BWH2	FUN14 domain-containing protein 2 OS=Homo sapiens OX=9606 GN=FUNDC2 PE=1 SV=2	6.70598	6.8392	6.94017	6.4545	6.31107	6.60288	FUNDC2	-0.372297	0.0113857	0.0198432
Q86Y82	Syntaxin-12 OS=Homo sapiens OX=9606 GN=STX12 PE=1 SV=1	6.81762	6.62059	7.03342	6.5744	6.52513	6.2555	STX12	-0.372199	0.02476	0.0393479
P21283	V-type proton ATPase subunit C 1 OS=Homo sapiens OX=9606 GN=ATP6V1C1 PE=1 SV=4	6.84298	6.88264	6.76951	6.41616	6.49346	6.46923	ATP6V1C1	-0.372092	0.00404935	0.00822017
Q14204	Cytoplasmic dynein 1 heavy chain 1 OS=Homo sapiens OX=9606 GN=DYNC1H1 PE=1 SV=5	6.92244	6.92362	6.63807	6.41785	6.42459	6.52669	DYNC1H1	-0.371667	0.0102088	0.0180891
B9ZVT1	RNA-binding protein 12B OS=Homo sapiens OX=9606 GN=RBM12B PE=1 SV=2	6.58646	7.14975	6.7252	6.48382	6.45286	6.41109	RBM12B	-0.371215	0.0316633	0.0486943
Q9NZJ9	Diphosphoinositol polyphosphate phosphohydrolase 2 OS=Homo sapiens OX=9606 GN=NUDT4 PE=1 SV=2	6.94953	6.75489	6.75756	6.1334	6.74281	6.47249	NUDT4	-0.371093	0.040106	0.0601912
Q5T0F9	Coiled-coil and C2 domain-containing protein 1B OS=Homo sapiens OX=9606 GN=CC2D1B PE=1 SV=1	6.85798	6.8392	6.79701	6.39575	6.50462	6.48059	CC2D1B	-0.37108	0.00400406	0.00813194
D6RAM3	Docking protein 3 OS=Homo sapiens OX=9606 GN=DOK3 PE=1 SV=1	6.61618	7.11166	6.69905	6.54535	6.02459	6.74416	DOK3	-0.370931	0.0923125	0.125439
Q96PE3	Type I inositol 3,4-bisphosphate 4-phosphatase OS=Homo sapiens OX=9606 GN=INPP4A PE=1 SV=1	6.80735	6.67384	6.99774	6.51728	6.29829	6.55152	INPP4A	-0.370618	0.0150077	0.0253489
P62993	Growth factor receptor-bound protein 2 OS=Homo sapiens OX=9606 GN=GRB2 PE=1 SV=1	6.89966	6.79701	6.79181	6.32912	6.52982	6.51885	GRB2	-0.370231	0.00660937	0.0124243
A0A087WWI0	Leucine-rich melanocyte differentiation-associated protein OS=Homo sapiens OX=9606 GN=LRMDA PE=1 SV=1	6.86295	6.87406	6.75087	6.3906	6.39575	6.59246	LRMDA	-0.369692	0.00701335	0.0130877
O60684	Importin subunit alpha-7 OS=Homo sapiens OX=9606 GN=KPNA6 PE=1 SV=1	6.95768	6.83794	6.68089	6.26491	6.59842	6.50462	KPNA6	-0.369519	0.0164564	0.0274215
Q6YP21	Kynurenine--oxoglutarate transaminase 3 OS=Homo sapiens OX=9606 GN=KYAT3 PE=1 SV=1	6.89966	6.56682	7.00338	6.55305	6.46434	6.34518	KYAT3	-0.369091	0.0219023	0.0354092
F8W9X7	Coiled-coil domain-containing protein 93 OS=Homo sapiens OX=9606 GN=CCDC93 PE=1 SV=1	6.85922	6.78005	6.85175	6.3837	6.53916	6.46107	CCDC93	-0.369029	0.00485621	0.00955888
O60664	Perilipin-3 OS=Homo sapiens OX=9606 GN=PLIN3 PE=1 SV=3	6.71425	6.80349	6.96578	6.56224	6.45943	6.35579	PLIN3	-0.368683	0.00951871	0.0170328
O60216	Double-strand-break repair protein rad21 homolog OS=Homo sapiens OX=9606 GN=RAD21 PE=1 SV=2	6.87529	6.71836	6.8936	6.45121	6.53605	6.39403	RAD21	-0.368652	0.00628475	0.0119186
P03973	Antileukoproteinase OS=Homo sapiens OX=9606 GN=SLPI PE=1 SV=2	6.48382	6.99209	6.97269	6.44956	6.24982	6.6453	SLPI	-0.367971	0.0495489	0.0728184
A4D1P6	WD repeat-containing protein 91 OS=Homo sapiens OX=9606 GN=WDR91 PE=1 SV=2	6.81378	6.76553	6.90929	6.47249	6.4545	6.45943	WDR91	-0.367395	0.00447715	0.00891421
Q96F46	Interleukin-17 receptor A OS=Homo sapiens OX=9606 GN=IL17RA PE=1 SV=2	6.64674	6.74147	7.07682	6.57137	6.48543	6.30743	IL17RA	-0.366931	0.0251159	0.0398188
A2ACR1	Proteasome subunit beta type OS=Homo sapiens OX=9606 GN=PSMB9 PE=1 SV=1	6.90929	6.65821	6.91169	6.56377	6.4363	6.37851	PSMB9	-0.366874	0.0107435	0.018879
Q9Y6I3	Epsin-1 OS=Homo sapiens OX=9606 GN=EPN1 PE=1 SV=2	6.8189	6.66534	6.99435	6.51254	6.43962	6.42626	EPN1	-0.36672	0.0104825	0.0184829
J3KNN3	Phosphorylase b kinase gamma catalytic chain, liver/testis isoform OS=Homo sapiens OX=9606 GN=PHKG2 PE=1 SV=1	6.61618	7.14057	6.6837	6.6893	6.24031	6.41278	PHKG2	-0.366019	0.0559985	0.0806966
Q8TF42	Ubiquitin-associated and SH3 domain-containing protein B OS=Homo sapiens OX=9606 GN=UBASH3B PE=1 SV=2	6.88631	6.70736	6.88631	6.51885	6.54689	6.31651	UBASH3B	-0.365907	0.00977576	0.0174343
Q9BQP9	BPI fold-containing family A member 3 OS=Homo sapiens OX=9606 GN=BPIFA3 PE=2 SV=3	7.03012	6.7866	6.64962	6.49025	6.6014	6.27798	BPIFA3	-0.365565	0.0233932	0.0373794
Q9Y2E5	Epididymis-specific alpha-mannosidase OS=Homo sapiens OX=9606 GN=MAN2B2 PE=1 SV=4	6.98299	6.61618	6.85798	6.1918	6.68229	6.48864	MAN2B2	-0.364807	0.0380261	0.0574018
Q06323	Proteasome activator complex subunit 1 OS=Homo sapiens OX=9606 GN=PSME1 PE=1 SV=1	6.78398	6.70874	6.98413	6.52669	6.48864	6.36807	PSME1	-0.364482	0.0101703	0.0180415
A0A2R8YEK8	Collagen type IV alpha-3-binding protein OS=Homo sapiens OX=9606 GN=COL4A3BP PE=1 SV=1	6.75355	6.732	6.99209	6.49025	6.45121	6.44294	CERT1	-0.364411	0.00855352	0.0154972
O75438	NADH dehydrogenase [ubiquinone] 1 beta subcomplex subunit 1 OS=Homo sapiens OX=9606 GN=NDUFB1 PE=1 SV=1	6.82018	6.88753	6.77479	6.56986	6.39575	6.42459	NDUFB1	-0.3641	0.00614467	0.01171
Q9HD45	Transmembrane 9 superfamily member 3 OS=Homo sapiens OX=9606 GN=TM9SF3 PE=1 SV=2	6.51728	7.17692	6.74416	6.36632	6.43463	6.54689	TM9SF3	-0.363504	0.0511015	0.074794
P11216	Glycogen phosphorylase, brain form OS=Homo sapiens OX=9606 GN=PYGB PE=1 SV=5	6.80219	6.95768	6.71287	6.59991	6.30012	6.4822	PYGB	-0.363502	0.0139034	0.0237175
Q8TC07	TBC1 domain family member 15 OS=Homo sapiens OX=9606 GN=TBC1D15 PE=1 SV=2	6.90689	6.76686	6.78529	6.26679	6.78005	6.32193	TBC1D15	-0.363426	0.0334956	0.0512421
P36915	Guanine nucleotide-binding protein-like 1 OS=Homo sapiens OX=9606 GN=GNL1 PE=1 SV=2	6.97269	6.70183	6.7879	6.20555	6.65964	6.50779	GNL1	-0.363146	0.027798	0.043524
P98155	Very low-density lipoprotein receptor OS=Homo sapiens OX=9606 GN=VLDLR PE=1 SV=1	6.91409	6.59096	6.95652	6.62059	6.45943	6.29278	VLDLR	-0.362923	0.0253307	0.0401048
A0A2R8Y6Y7	Succinate--CoA ligase [ADP-forming] subunit beta, mitochondrial OS=Homo sapiens OX=9606 GN=SUCLA2 PE=1 SV=1	6.81506	6.91169	6.74685	6.32912	6.41278	6.64386	SUCLA2	-0.362614	0.0124633	0.0214727
Q5JRX3	Presequence protease, mitochondrial OS=Homo sapiens OX=9606 GN=PITRM1 PE=1 SV=3	6.93074	6.74819	6.79442	6.51254	6.59096	6.28355	PITRM1	-0.362097	0.0129183	0.0221667
P55084	Trifunctional enzyme subunit beta, mitochondrial OS=Homo sapiens OX=9606 GN=HADHB PE=1 SV=3	7.01346	6.91528	6.51254	6.26491	6.69488	6.39746	HADHB	-0.361345	0.0513503	0.0750406
Q8WUM4	Programmed cell death 6-interacting protein OS=Homo sapiens OX=9606 GN=PDCD6IP PE=1 SV=1	6.87774	6.80993	6.79312	6.45286	6.53138	6.41278	PDCD6IP	-0.361256	0.00498285	0.00978339
Q8TBM8	DnaJ homolog subfamily B member 14 OS=Homo sapiens OX=9606 GN=DNAJB14 PE=1 SV=1	6.95303	6.65392	6.86295	6.35403	6.56682	6.46597	DNAJB14	-0.361027	0.0132332	0.0226736
Q6ICL3	Transport and Golgi organization protein 2 homolog OS=Homo sapiens OX=9606 GN=TANGO2 PE=1 SV=1	6.79701	6.87283	6.71012	6.51885	5.81506	6.96463	TANGO2	-0.360472	0.169084	0.215227
Q13177	Serine/threonine-protein kinase PAK 2 OS=Homo sapiens OX=9606 GN=PAK2 PE=1 SV=3	6.87652	6.69627	6.90328	6.5157	6.42291	6.45615	PAK2	-0.360438	0.00725401	0.0134829
P02750	Leucine-rich alpha-2-glycoprotein OS=Homo sapiens OX=9606 GN=LRG1 PE=1 SV=2	6.55919	6.95884	6.94369	6.38716	6.49825	6.49506	LRG1	-0.360418	0.0211436	0.0342895
Q9NZD2	Glycolipid transfer protein OS=Homo sapiens OX=9606 GN=GLTP PE=1 SV=3	6.62498	6.82528	7.00899	6.61029	6.49346	6.27426	GLTP	-0.360413	0.0257381	0.040612
Q96FJ2	Dynein light chain 2, cytoplasmic OS=Homo sapiens OX=9606 GN=DYNLL2 PE=1 SV=1	6.90207	6.62059	6.93899	6.41785	6.63227	6.33271	DYNLL2	-0.359608	0.0208872	0.0339327
P10768	S-formylglutathione hydrolase OS=Homo sapiens OX=9606 GN=ESD PE=1 SV=2	6.78136	6.74416	6.94486	6.50621	6.58346	6.30195	ESD	-0.359586	0.0127006	0.0218252
P18669	Phosphoglycerate mutase 1 OS=Homo sapiens OX=9606 GN=PGAM1 PE=1 SV=2	6.8125	6.71562	6.94603	6.49185	6.48864	6.41616	PGAM1	-0.359162	0.00748437	0.013823
Q8N108	Mesoderm induction early response protein 1 OS=Homo sapiens OX=9606 GN=MIER1 PE=1 SV=2	6.6907	6.76022	7.01346	6.47249	6.55919	6.35579	MIER1	-0.358971	0.0151995	0.0256196
J3QRZ6	MIF4G domain-containing protein (Fragment) OS=Homo sapiens OX=9606 GN=MIF4GD PE=1 SV=8	6.94369	6.72247	6.80219	6.35403	6.60733	6.43129	MIF4GD	-0.358566	0.0118201	0.0204931
O43149	Zinc finger ZZ-type and EF-hand domain-containing protein 1 OS=Homo sapiens OX=9606 GN=ZZEF1 PE=1 SV=6	6.76022	6.92837	6.78005	6.30925	6.48059	6.60437	ZZEF1	-0.358145	0.0122266	0.0211109
Q6PJG2	ELM2 and SANT domain-containing protein 1 OS=Homo sapiens OX=9606 GN=ELMSAN1 PE=1 SV=2	6.30012	6.99774	7.05637	6.03342	6.34341	6.90328	MIDEAS	-0.358041	0.185205	0.233645
Q9BV73	Centrosome-associated protein CEP250 OS=Homo sapiens OX=9606 GN=CEP250 PE=1 SV=2	6.79701	6.56986	7.08321	6.47249	6.36632	6.53761	CEP250	-0.357888	0.0300943	0.0465729
O60493	Sorting nexin-3 OS=Homo sapiens OX=9606 GN=SNX3 PE=1 SV=3	6.86047	6.79051	6.8125	6.2384	6.66107	6.49185	SNX3	-0.357384	0.0183449	0.0302018
A0A2R8Y4I8	Spastin OS=Homo sapiens OX=9606 GN=SPAST PE=1 SV=1	6.78398	6.81506	6.8716	6.61324	6.40939	6.37678	SPAST	-0.357079	0.00862065	0.0155947
Q8TCG2	Phosphatidylinositol 4-kinase type 2-beta OS=Homo sapiens OX=9606 GN=PI4K2B PE=1 SV=1	6.77083	6.70044	6.98982	6.36632	6.44128	6.58946	PI4K2B	-0.354673	0.0147492	0.0249688
K7END4	Serine/threonine-protein kinase Nek8 (Fragment) OS=Homo sapiens OX=9606 GN=NEK8 PE=1 SV=1	6.87652	6.80219	6.78136	6.24222	6.65249	6.50303	NEK8	-0.35411	0.0187774	0.0308268
Q15629	Translocating chain-associated membrane protein 1 OS=Homo sapiens OX=9606 GN=TRAM1 PE=1 SV=3	6.74819	6.85175	6.86913	6.52199	6.41109	6.47735	TRAM1	-0.35288	0.00612689	0.0116856
Q8N6G5	Chondroitin sulfate N-acetylgalactosaminyltransferase 2 OS=Homo sapiens OX=9606 GN=CSGALNACT2 PE=1 SV=1	6.86913	6.80993	6.79051	6.51412	6.42962	6.46923	CSGALNACT2	-0.352199	0.00524519	0.0102254
Q12768	WASH complex subunit 5 OS=Homo sapiens OX=9606 GN=WASHC5 PE=1 SV=1	6.94251	6.95187	6.55459	6.45121	6.50621	6.43796	WASHC5	-0.351197	0.0226111	0.0363538
P29144	Tripeptidyl-peptidase 2 OS=Homo sapiens OX=9606 GN=TPP2 PE=1 SV=4	6.8716	6.83542	6.76022	6.40769	6.50303	6.50303	TPP2	-0.351161	0.00601131	0.0114981
Q15102	Platelet-activating factor acetylhydrolase IB subunit gamma OS=Homo sapiens OX=9606 GN=PAFAH1B3 PE=1 SV=1	6.73471	7.01011	6.70598	6.39232	6.36457	6.64097	PAFAH1B3	-0.350979	0.0220718	0.0356216
P25098	Beta-adrenergic receptor kinase 1 OS=Homo sapiens OX=9606 GN=GRK2 PE=1 SV=2	6.98071	6.84298	6.62205	6.24031	6.55152	6.6014	GRK2	-0.350837	0.0314055	0.0483456
Q86Y39	NADH dehydrogenase [ubiquinone] 1 alpha subcomplex subunit 11 OS=Homo sapiens OX=9606 GN=NDUFA11 PE=1 SV=3	7.00225	6.50938	6.91886	6.24413	6.61765	6.51885	NDUFA11	-0.349956	0.0509667	0.0746435
P42858	Huntingtin OS=Homo sapiens OX=9606 GN=HTT PE=1 SV=2	6.75355	6.63807	7.04111	6.71425	6.4363	6.23266	HTT	-0.349845	0.0479506	0.0706696
Q9H9B4	Sideroflexin-1 OS=Homo sapiens OX=9606 GN=SFXN1 PE=1 SV=4	6.79181	6.98641	6.67666	6.34341	6.49825	6.56377	SFXN1	-0.34982	0.0164294	0.0273961
P20618	Proteasome subunit beta type-1 OS=Homo sapiens OX=9606 GN=PSMB1 PE=1 SV=2	6.80219	6.8125	6.8505	6.54844	6.46597	6.40259	PSMB1	-0.349398	0.00611724	0.0116816
O14964	Hepatocyte growth factor-regulated tyrosine kinase substrate OS=Homo sapiens OX=9606 GN=HGS PE=1 SV=1	6.64962	6.86542	6.93428	6.6279	6.28725	6.48704	HGS	-0.349045	0.0226314	0.0363738
Q86VM9	Zinc finger CCCH domain-containing protein 18 OS=Homo sapiens OX=9606 GN=ZC3H18 PE=1 SV=2	6.89603	6.62205	6.9331	6.38716	6.60437	6.41278	ZC3H18	-0.348959	0.0189636	0.0310779
F6SFZ6	P2X purinoceptor 4 OS=Homo sapiens OX=9606 GN=P2RX4 PE=1 SV=1	6.83542	6.72928	6.89603	6.56682	6.40939	6.43796		-0.348854	0.0084423	0.0153374
Q15555	Microtubule-associated protein RP/EB family member 2 OS=Homo sapiens OX=9606 GN=MAPRE2 PE=1 SV=1	6.87036	6.90207	6.6865	6.40429	6.56071	6.44791	MAPRE2	-0.348675	0.0103272	0.0182504
A0A0A0MTH3	Integrin-linked protein kinase OS=Homo sapiens OX=9606 GN=ILK PE=1 SV=1	6.77873	7.07682	6.56682	6.45779	6.21917	6.70044	ILK	-0.348322	0.0612931	0.0874893
Q8TBX8	Phosphatidylinositol 5-phosphate 4-kinase type-2 gamma OS=Homo sapiens OX=9606 GN=PIP4K2C PE=1 SV=3	6.824	6.98527	6.63952	6.39746	6.39917	6.60881	PIP4K2C	-0.347786	0.0200217	0.032606
A0A0A0MTQ5	ATP synthase membrane subunit 6.8PL OS=Homo sapiens OX=9606 GN=ATP5MPL PE=1 SV=1	6.78921	6.87652	6.76686	6.22304	6.81762	6.34873	ATP5MJ	-0.347732	0.0490738	0.0722338
Q0JRZ9	F-BAR domain only protein 2 OS=Homo sapiens OX=9606 GN=FCHO2 PE=1 SV=2	6.87406	6.77347	6.81634	6.4545	6.45121	6.5157	FCHO2	-0.347485	0.00576493	0.011095
P08648	Integrin alpha-5 OS=Homo sapiens OX=9606 GN=ITGA5 PE=1 SV=2	6.80478	6.63372	7.00562	6.42122	6.6279	6.35403	ITGA5	-0.346991	0.0249592	0.039624
Q8WVR3	Uncharacterized protein C7orf43 OS=Homo sapiens OX=9606 GN=C7orf43 PE=1 SV=2	6.91049	6.79051	6.74012	6.32193	6.34696	6.73742	TRAPPC14	-0.34494	0.0290374	0.0451617
A0A0U1RRK1	Calcium uptake protein 1, mitochondrial OS=Homo sapiens OX=9606 GN=MICU1 PE=1 SV=1	7.02237	6.76553	6.65821	6.42626	6.52199	6.46434	MICU1	-0.344505	0.0176878	0.0292853
Q9NQW7	Xaa-Pro aminopeptidase 1 OS=Homo sapiens OX=9606 GN=XPNPEP1 PE=1 SV=3	6.8679	6.86542	6.71973	6.53294	6.52669	6.36282	XPNPEP1	-0.343532	0.00993417	0.0176629
O94817	Ubiquitin-like protein ATG12 OS=Homo sapiens OX=9606 GN=ATG12 PE=1 SV=1	7.0607	6.54226	6.81506	6.38024	6.71699	6.29094	ATG12	-0.34328	0.0610015	0.0871263
Q8N3U4	Cohesin subunit SA-2 OS=Homo sapiens OX=9606 GN=STAG2 PE=1 SV=3	6.95768	6.81121	6.68229	6.48059	6.47897	6.46271	STAG2	-0.342974	0.0109036	0.01911
P33947	ER lumen protein-retaining receptor 2 OS=Homo sapiens OX=9606 GN=KDELR2 PE=1 SV=1	6.93428	6.88996	6.61765	6.58796	6.3345	6.49185	KDELR2	-0.342526	0.0219732	0.0354993
Q96BS2	Calcineurin B homologous protein 3 OS=Homo sapiens OX=9606 GN=TESC PE=1 SV=3	6.8505	6.55919	7.02459	6.54226	6.49506	6.36982	TESC	-0.342381	0.0306418	0.0472322
H0YHG0	Uncharacterized protein (Fragment) OS=Homo sapiens OX=9606 PE=1 SV=1	6.8189	6.61324	7.00675	6.51728	6.54071	6.35403		-0.342291	0.0236061	0.0377067
Q7L3B6	Hsp90 co-chaperone Cdc37-like 1 OS=Homo sapiens OX=9606 GN=CDC37L1 PE=1 SV=1	6.92362	6.54535	6.96578	6.44791	6.57289	6.38716	CDC37L1	-0.342268	0.0303409	0.0468313
F8W9P4	Phosphatidylinositol 4,5-bisphosphate 3-kinase catalytic subunit OS=Homo sapiens OX=9606 GN=PIK3CD PE=1 SV=1	6.92125	6.81506	6.71699	6.47086	6.42794	6.52826	PIK3CD	-0.342079	0.00898877	0.0161916
P40763	Signal transducer and activator of transcription 3 OS=Homo sapiens OX=9606 GN=STAT3 PE=1 SV=2	6.80478	6.8716	6.76951	6.27053	6.51254	6.63662	STAT3	-0.342061	0.0183015	0.0301622
Q86YV0	RAS protein activator like-3 OS=Homo sapiens OX=9606 GN=RASAL3 PE=1 SV=2	6.70874	6.73606	6.98641	6.71973	6.31107	6.37678	RASAL3	-0.341213	0.0355453	0.0539534
Q7L576	Cytoplasmic FMR1-interacting protein 1 OS=Homo sapiens OX=9606 GN=CYFIP1 PE=1 SV=1	7.12825	6.79051	6.49185	6.45779	6.60437	6.32553	CYFIP1	-0.340976	0.0643231	0.0911179
Q9UJJ9	N-acetylglucosamine-1-phosphotransferase subunit gamma OS=Homo sapiens OX=9606 GN=GNPTG PE=1 SV=1	6.69349	6.6453	7.07682	6.21917	6.67243	6.50621	GNPTG	-0.339266	0.0579183	0.0831296
P27635	60S ribosomal protein L10 OS=Homo sapiens OX=9606 GN=RPL10 PE=1 SV=4	6.91767	6.90809	6.60733	6.65249	6.40259	6.36107	RPL10	-0.338985	0.0281448	0.0439934
Q00169	Phosphatidylinositol transfer protein alpha isoform OS=Homo sapiens OX=9606 GN=PITPNA PE=1 SV=2	6.86419	6.82146	6.76421	6.47897	6.3906	6.56377	PITPNA	-0.338837	0.00848941	0.015399
Q9NYL9	Tropomodulin-3 OS=Homo sapiens OX=9606 GN=TMOD3 PE=1 SV=1	6.67525	6.74147	7.02237	6.50462	6.45615	6.46271	TMOD3	-0.338537	0.0180042	0.0297457
Q9NUM4	Transmembrane protein 106B OS=Homo sapiens OX=9606 GN=TMEM106B PE=1 SV=2	6.73606	6.85425	6.85798	6.54844	6.49346	6.39232	TMEM106B	-0.338027	0.00894506	0.0161253
P53990	IST1 homolog OS=Homo sapiens OX=9606 GN=IST1 PE=1 SV=1	6.71425	6.7761	6.95303	6.42794	6.51254	6.49346	IST1	-0.336481	0.0113697	0.0198227
E9PC62	CUGBP Elav-like family member 2 OS=Homo sapiens OX=9606 GN=CELF2 PE=1 SV=1	6.70321	7.1375	6.57289	6.41785	6.4446	6.54381	CELF2	-0.335782	0.0498394	0.0731991
Q5JU69	Torsin-2A OS=Homo sapiens OX=9606 GN=TOR2A PE=2 SV=1	6.3906	6.65964	7.20945	5.74953	7.00675	6.49985	TOR2A	-0.334521	0.297622	0.353137
Q9H939	Proline-serine-threonine phosphatase-interacting protein 2 OS=Homo sapiens OX=9606 GN=PSTPIP2 PE=1 SV=4	6.75489	6.86047	6.82655	6.36807	6.47249	6.59842	PSTPIP2	-0.334307	0.0113323	0.0197648
Q99653	Calcineurin B homologous protein 1 OS=Homo sapiens OX=9606 GN=CHP1 PE=1 SV=3	6.48059	6.97613	6.89724	6.6279	5.90929	6.81634	CHP1	-0.333476	0.177708	0.225222
Q9Y6D5	Brefeldin A-inhibited guanine nucleotide-exchange protein 2 OS=Homo sapiens OX=9606 GN=ARFGEF2 PE=1 SV=3	6.90569	6.6837	6.83415	6.37678	6.74147	6.30561	ARFGEF2	-0.33323	0.036746	0.0556133
E7EW18	DNA polymerase beta (Fragment) OS=Homo sapiens OX=9606 GN=POLB PE=1 SV=1	6.91767	6.80219	6.71973	6.40769	6.57289	6.45943	POLB	-0.333194	0.0118395	0.0205116
Q13740	CD166 antigen OS=Homo sapiens OX=9606 GN=ALCAM PE=1 SV=2	6.74551	6.79831	6.89603	6.54844	6.34873	6.54381	ALCAM	-0.332959	0.0125845	0.0216497
A0A0A0MSK5	Torsin-1A-interacting protein 1 OS=Homo sapiens OX=9606 GN=TOR1AIP1 PE=1 SV=1	6.66391	6.96809	6.79181	6.66959	6.32012	6.43796	TOR1AIP1	-0.332047	0.030161	0.0466363
P30084	Enoyl-CoA hydratase, mitochondrial OS=Homo sapiens OX=9606 GN=ECHS1 PE=1 SV=4	6.71287	6.7879	6.93782	6.52669	6.41447	6.50144	ECHS1	-0.331994	0.0118871	0.0205864
Q15124	Phosphoglucomutase-like protein 5 OS=Homo sapiens OX=9606 GN=PGM5 PE=1 SV=2	6.84925	6.86171	6.72247	6.40939	6.63517	6.39917	PGM5	-0.329895	0.0152633	0.0257086
Q7Z4G1	COMM domain-containing protein 6 OS=Homo sapiens OX=9606 GN=COMMD6 PE=1 SV=1	6.93192	6.75087	6.74551	6.46107	6.32193	6.65678	COMMD6	-0.329507	0.022885	0.0366679
X6RLT1	Negative elongation factor C/D (Fragment) OS=Homo sapiens OX=9606 GN=NELFCD PE=1 SV=1	6.60288	6.99661	6.82273	6.59694	6.43129	6.40599	NELFCD	-0.329338	0.0283066	0.0442315
Q9UNF0	Protein kinase C and casein kinase substrate in neurons protein 2 OS=Homo sapiens OX=9606 GN=PACSIN2 PE=1 SV=2	6.58045	6.79442	7.03892	6.63227	6.35579	6.43796	PACSIN2	-0.329254	0.0417343	0.0623943
Q6UW78	Ubiquinol-cytochrome-c reductase complex assembly factor 3 OS=Homo sapiens OX=9606 GN=UQCC3 PE=1 SV=2	6.91409	6.49506	6.97957	6.21529	6.77479	6.41109	UQCC3	-0.329182	0.0913877	0.124508
Q9H773	dCTP pyrophosphatase 1 OS=Homo sapiens OX=9606 GN=DCTPP1 PE=1 SV=1	6.99774	6.62498	6.7866	6.59544	6.62936	6.19771	DCTPP1	-0.328937	0.0542436	0.0786288
Q9P0M6	Core histone macro-H2A.2 OS=Homo sapiens OX=9606 GN=H2AFY2 PE=1 SV=3	7.05853	6.66249	6.67948	6.38543	6.73877	6.29462	MACROH2A2	-0.327228	0.0635224	0.0901204
Q9Y3A5	Ribosome maturation protein SBDS OS=Homo sapiens OX=9606 GN=SBDS PE=1 SV=4	6.83668	6.78921	6.80993	6.42794	6.46271	6.56377	SBDS	-0.327134	0.00862511	0.0155967
Q6RW13	Type-1 angiotensin II receptor-associated protein OS=Homo sapiens OX=9606 GN=AGTRAP PE=1 SV=1	6.82146	6.63372	6.93546	6.71012	6.63952	6.06178	AGTRAP	-0.326407	0.0937648	0.12719
Q6PL18	ATPase family AAA domain-containing protein 2 OS=Homo sapiens OX=9606 GN=ATAD2 PE=1 SV=1	6.99548	6.52356	6.8505	6.08746	6.84549	6.45779	ATAD2	-0.326267	0.128087	0.167941
Q96GS4	BLOC-1-related complex subunit 6 OS=Homo sapiens OX=9606 GN=BORCS6 PE=1 SV=2	6.70321	6.72656	6.99095	6.45943	6.36282	6.62059	BORCS6	-0.325962	0.0255998	0.0404349
P15498	Proto-oncogene vav OS=Homo sapiens OX=9606 GN=VAV1 PE=1 SV=4	6.87406	6.77479	6.78267	6.39917	6.58195	6.47411	VAV1	-0.325427	0.0110804	0.0193762
Q6IBS0	Twinfilin-2 OS=Homo sapiens OX=9606 GN=TWF2 PE=1 SV=2	6.87529	6.7761	6.7761	6.32373	6.58496	6.54381	TWF2	-0.325	0.0160773	0.0269049
A8K727	Pleckstrin homology domain-containing family A member 2 OS=Homo sapiens OX=9606 GN=PLEKHA2 PE=1 SV=1	6.93074	6.78005	6.71012	6.29278	6.61029	6.54381	PLEKHA2	-0.324676	0.0250956	0.0398001
O15145	Actin-related protein 2/3 complex subunit 3 OS=Homo sapiens OX=9606 GN=ARPC3 PE=1 SV=3	6.76022	6.853	6.81506	6.62352	6.37504	6.45615	ARPC3	-0.324526	0.0140456	0.023899
Q15286	Ras-related protein Rab-35 OS=Homo sapiens OX=9606 GN=RAB35 PE=1 SV=1	6.7211	7.03892	6.64241	6.6453	6.22497	6.55919	RAB35	-0.324327	0.0576103	0.0827893
O14657	Torsin-1B OS=Homo sapiens OX=9606 GN=TOR1B PE=1 SV=2	6.99322	6.78529	6.61912	6.1639	6.61765	6.6453	TOR1B	-0.323593	0.0680311	0.0957026
Q13011	Delta(3,5)-Delta(2,4)-dienoyl-CoA isomerase, mitochondrial OS=Homo sapiens OX=9606 GN=ECH1 PE=1 SV=2	6.82909	6.7211	6.87774	6.56834	6.43962	6.44956	ECH1	-0.32347	0.0114575	0.0199312
Q8NFV4	Protein ABHD11 OS=Homo sapiens OX=9606 GN=ABHD11 PE=1 SV=1	6.84674	6.8936	6.68229	6.34163	6.54381	6.56834	ABHD11	-0.322957	0.018888	0.0309867
Q8WU90	Zinc finger CCCH domain-containing protein 15 OS=Homo sapiens OX=9606 GN=ZC3H15 PE=1 SV=1	6.74012	6.82273	6.86542	6.5744	6.42459	6.46107	ZC3H15	-0.322737	0.0110321	0.0193062
O43815	Striatin OS=Homo sapiens OX=9606 GN=STRN PE=1 SV=4	6.70736	6.71287	6.99774	6.51728	6.54844	6.38543	STRN	-0.322277	0.0228352	0.0366132
P50395	Rab GDP dissociation inhibitor beta OS=Homo sapiens OX=9606 GN=GDI2 PE=1 SV=2	6.73606	6.82909	6.85674	6.32912	6.59991	6.52982	GDI2	-0.32101	0.0174213	0.0288849
Q96C19	EF-hand domain-containing protein D2 OS=Homo sapiens OX=9606 GN=EFHD2 PE=1 SV=1	6.7252	6.58646	7.09064	6.4822	6.49346	6.46434	EFHD2	-0.320767	0.0430845	0.0641869
A0A1W2PQR6	Lysosome membrane protein 2 OS=Homo sapiens OX=9606 GN=SCARB2 PE=1 SV=1	6.60733	6.9331	6.84298	6.83162	6.17193	6.41785	SCARB2	-0.320669	0.0917482	0.124878
Q9Y5P6	Mannose-1-phosphate guanyltransferase beta OS=Homo sapiens OX=9606 GN=GMPPB PE=1 SV=2	6.70044	6.93074	6.78398	6.31107	6.61176	6.53294	GMPPB	-0.319796	0.0252106	0.0399417
H3BNC9	Uncharacterized protein OS=Homo sapiens OX=9606 PE=3 SV=2	6.80607	6.7211	6.8936	6.60288	6.4822	6.37851		-0.319057	0.0161298	0.0269832
Q9UJ41	Rab5 GDP/GTP exchange factor OS=Homo sapiens OX=9606 GN=RABGEF1 PE=1 SV=2	6.69209	6.98868	6.71973	6.52669	6.24031	6.67666	RABGEF1	-0.318946	0.0493024	0.0725474
P00367	Glutamate dehydrogenase 1, mitochondrial OS=Homo sapiens OX=9606 GN=GLUD1 PE=1 SV=2	6.84925	6.85922	6.70874	6.61471	6.37851	6.47086	GLUD1	-0.317709	0.0170493	0.0283083
P49757	Protein numb homolog OS=Homo sapiens OX=9606 GN=NUMB PE=1 SV=2	6.6837	6.87774	6.83668	6.4545	6.76288	6.22882	NUMB	-0.317306	0.0545805	0.0789946
Q15418	Ribosomal protein S6 kinase alpha-1 OS=Homo sapiens OX=9606 GN=RPS6KA1 PE=1 SV=2	6.98413	6.7866	6.63807	6.41785	6.61471	6.42459	RPS6KA1	-0.317218	0.0288903	0.0449779
P39687	Acidic leucine-rich nuclear phosphoprotein 32 family member A OS=Homo sapiens OX=9606 GN=ANP32A PE=1 SV=1	6.75489	6.76818	6.89724	6.40769	6.52982	6.53138	ANP32A	-0.317139	0.0125231	0.0215599
Q96JC1	Vam6/Vps39-like protein OS=Homo sapiens OX=9606 GN=VPS39 PE=1 SV=2	6.8392	6.89118	6.67101	6.75355	6.34518	6.35226	VPS39	-0.316797	0.0450932	0.0667958
Q8IUR7	Armadillo repeat-containing protein 8 OS=Homo sapiens OX=9606 GN=ARMC8 PE=1 SV=2	6.92719	6.91528	6.56071	6.43296	6.60881	6.41109	ARMC8	-0.316775	0.0367702	0.0556319
P26885	Peptidyl-prolyl cis-trans isomerase FKBP2 OS=Homo sapiens OX=9606 GN=FKBP2 PE=1 SV=2	6.80607	6.7046	6.90448	6.36457	6.56986	6.53138	FKBP2	-0.316445	0.017702	0.0292983
O75629	Protein CREG1 OS=Homo sapiens OX=9606 GN=CREG1 PE=1 SV=1	6.65821	7.04658	6.67948	6.50462	6.21723	6.71425	CREG1	-0.316058	0.0748173	0.103934
Q9Y4P8	WD repeat domain phosphoinositide-interacting protein 2 OS=Homo sapiens OX=9606 GN=WIPI2 PE=1 SV=1	6.90087	6.75221	6.76288	6.50462	6.35755	6.60585	WIPI2	-0.315979	0.0181137	0.0298855
Q9H269	Vacuolar protein sorting-associated protein 16 homolog OS=Homo sapiens OX=9606 GN=VPS16 PE=1 SV=2	7.01903	6.71562	6.66249	6.2891	6.64962	6.51096	VPS16	-0.315823	0.0471014	0.0695278
Q00577	Transcriptional activator protein Pur-alpha OS=Homo sapiens OX=9606 GN=PURA PE=1 SV=2	6.77347	6.88996	6.74147	6.72792	6.33628	6.39575	PURA	-0.314981	0.0347623	0.0528854
A0A0A0MTC1	E3 ubiquitin-protein ligase RNF213 OS=Homo sapiens OX=9606 GN=RNF213 PE=1 SV=1	6.84423	6.76553	6.80219	6.64241	6.49506	6.33092	RNF213	-0.314526	0.0202895	0.0330075
P43487	Ran-specific GTPase-activating protein OS=Homo sapiens OX=9606 GN=RANBP1 PE=1 SV=1	6.70044	6.80607	6.90689	6.57289	6.40088	6.49665	RANBP1	-0.314324	0.0163478	0.0272795
Q5JS37	NHL repeat-containing protein 3 OS=Homo sapiens OX=9606 GN=NHLRC3 PE=2 SV=1	6.62644	6.69488	7.05853	6.19967	6.69209	6.54535	NHLRC3	-0.314246	0.0819427	0.112792
H3BRG4	Cytochrome b-c1 complex subunit 2, mitochondrial OS=Homo sapiens OX=9606 GN=UQCRC2 PE=1 SV=1	6.85674	6.92481	6.62205	6.51885	6.35579	6.59246	UQCRC2	-0.312168	0.029236	0.0454252
Q8TEV9	Guanine nucleotide exchange protein SMCR8 OS=Homo sapiens OX=9606 GN=SMCR8 PE=1 SV=2	6.93664	6.80735	6.66249	6.40939	6.59544	6.46597	SMCR8	-0.311891	0.0222505	0.0358567
E9PG73	Peptidyl-prolyl cis-trans isomerase G OS=Homo sapiens OX=9606 GN=PPIG PE=1 SV=1	6.74416	6.848	6.82273	6.49025	6.49985	6.49025	PPIG	-0.311515	0.0100763	0.017902
Q684P5	Rap1 GTPase-activating protein 2 OS=Homo sapiens OX=9606 GN=RAP1GAP2 PE=1 SV=2	6.6865	6.86171	6.85549	6.47897	6.32553	6.66534	RAP1GAP2	-0.311287	0.028935	0.0450326
G3V4P8	Glia maturation factor beta (Fragment) OS=Homo sapiens OX=9606 GN=GMFB PE=1 SV=1	6.70736	6.59842	7.07788	6.4446	6.64962	6.35579	GMFB	-0.31122	0.0610641	0.0871891
B4DR61	cDNA FLJ59739, highly similar to Protein transport protein Sec61 subunit alpha isoform 1 OS=Homo sapiens OX=9606 GN=SEC61A1 PE=1 SV=1	7.01792	6.76951	6.60881	6.52982	6.56834	6.36457	SEC61A1	-0.31117	0.0388892	0.0584778
P42166	Lamina-associated polypeptide 2, isoform alpha OS=Homo sapiens OX=9606 GN=TMPO PE=1 SV=2	6.79051	6.76951	6.85175	6.54689	6.38888	6.54381	TMPO	-0.31073	0.0132964	0.0227736
P45984	Mitogen-activated protein kinase 9 OS=Homo sapiens OX=9606 GN=MAPK9 PE=1 SV=2	6.83036	6.67948	6.86666	6.23266	6.85674	6.35579	MAPK9	-0.310436	0.0860694	0.117951
Q9H9H4	Vacuolar protein sorting-associated protein 37B OS=Homo sapiens OX=9606 GN=VPS37B PE=1 SV=1	6.87774	6.50303	6.98299	6.41785	6.79961	6.21529	VPS37B	-0.31034	0.110012	0.14684
A0A2U3TZH6	Protein 4.1 OS=Homo sapiens OX=9606 GN=EPB41 PE=1 SV=1	6.79181	7.00675	6.59544	6.44791	6.40429	6.61324	EPB41	-0.309523	0.0398998	0.0599202
Q10472	Polypeptide N-acetylgalactosaminyltransferase 1 OS=Homo sapiens OX=9606 GN=GALNT1 PE=1 SV=1	6.86666	6.77347	6.75489	6.2384	6.71149	6.51728	GALNT1	-0.309281	0.0439268	0.0652906
J3KS94	Myelin basic protein (Fragment) OS=Homo sapiens OX=9606 GN=MBP PE=1 SV=1	6.6851	6.72928	6.98641	6.58946	6.41954	6.46434	MBP	-0.309149	0.0269355	0.0423013
Q02809	Procollagen-lysine,2-oxoglutarate 5-dioxygenase 1 OS=Homo sapiens OX=9606 GN=PLOD1 PE=1 SV=2	6.9472	6.66391	6.76421	6.1416	6.75622	6.55152	PLOD1	-0.308662	0.0872103	0.119304
Q9Y4W6	AFG3-like protein 2 OS=Homo sapiens OX=9606 GN=AFG3L2 PE=1 SV=2	6.91169	6.83794	6.65105	6.43962	6.62352	6.41278	AFG3L2	-0.308255	0.0254286	0.0401916
O43865	S-adenosylhomocysteine hydrolase-like protein 1 OS=Homo sapiens OX=9606 GN=AHCYL1 PE=1 SV=2	6.69766	7.0268	6.65821	6.49985	6.26866	6.6907	AHCYL1	-0.307824	0.0632449	0.0898359
Q9NYB0	Telomeric repeat-binding factor 2-interacting protein 1 OS=Homo sapiens OX=9606 GN=TERF2IP PE=1 SV=1	6.71012	6.75889	6.93192	6.59991	6.38024	6.50144	TERF2IP	-0.306443	0.0227711	0.0365606
P11182	Lipoamide acyltransferase component of branched-chain alpha-keto acid dehydrogenase complex, mitochondrial OS=Homo sapiens OX=9606 GN=DBT PE=1 SV=3	6.65678	6.80993	6.93192	6.59842	6.38888	6.49346	DBT	-0.305957	0.0255237	0.0403283
Q8IWX8	Calcium homeostasis endoplasmic reticulum protein OS=Homo sapiens OX=9606 GN=CHERP PE=1 SV=3	6.92125	6.70183	6.78005	6.51254	6.53294	6.44128	CHERP	-0.305451	0.0168935	0.0280796
Q96FN4	Copine-2 OS=Homo sapiens OX=9606 GN=CPNE2 PE=1 SV=3	6.85798	6.86419	6.66676	6.25739	6.55459	6.66249	CPNE2	-0.304819	0.043899	0.0652752
Q14242	P-selectin glycoprotein ligand 1 OS=Homo sapiens OX=9606 GN=SELPLG PE=1 SV=1	6.7252	6.60733	7.03562	6.70598	6.20163	6.54689	SELPLG	-0.304548	0.0884505	0.120824
Q16836	Hydroxyacyl-coenzyme A dehydrogenase, mitochondrial OS=Homo sapiens OX=9606 GN=HADH PE=1 SV=3	6.89239	6.79312	6.70736	6.29278	6.65105	6.53761	HADH	-0.303809	0.0342708	0.0521886
P53367	Arfaptin-1 OS=Homo sapiens OX=9606 GN=ARFIP1 PE=1 SV=2	6.6837	6.65535	7.02237	6.34696	6.28355	6.82146	ARFIP1	-0.303151	0.0994865	0.134172
P11586	C-1-tetrahydrofolate synthase, cytoplasmic OS=Homo sapiens OX=9606 GN=MTHFD1 PE=1 SV=3	6.8716	6.90929	6.61324	6.52982	6.51728	6.43962	MTHFD1	-0.302469	0.0258078	0.0406945
H0Y8C3	Mitochondrial carrier homolog 1 (Fragment) OS=Homo sapiens OX=9606 GN=MTCH1 PE=1 SV=1	7.02791	6.71699	6.62644	6.2211	6.66391	6.57894	MTCH1	-0.30246	0.0779897	0.10777
Q07889	Son of sevenless homolog 1 OS=Homo sapiens OX=9606 GN=SOS1 PE=1 SV=1	6.848	6.84674	6.69766	6.3345	6.66391	6.48864	SOS1	-0.301783	0.0301506	0.0466363
P61586	Transforming protein RhoA OS=Homo sapiens OX=9606 GN=RHOA PE=1 SV=1	6.78529	6.73335	6.87774	6.64241	6.39746	6.45121	RHOA	-0.301768	0.0220924	0.0356424
Q9BZV3	Interphotoreceptor matrix proteoglycan 2 OS=Homo sapiens OX=9606 GN=IMPG2 PE=1 SV=3	6.86047	6.76553	6.76686	6.6893	6.3505	6.44791	IMPG2	-0.301718	0.0293499	0.0455871
Q15257	Serine/threonine-protein phosphatase 2A activator OS=Homo sapiens OX=9606 GN=PTPA PE=1 SV=3	6.83036	6.86419	6.70321	6.43962	6.54226	6.5157	PTPA	-0.300058	0.0158248	0.0265585
Q9Y6K0	Choline/ethanolaminephosphotransferase 1 OS=Homo sapiens OX=9606 GN=CEPT1 PE=1 SV=1	6.86666	6.81121	6.71425	6.37156	6.65392	6.46761	CEPT1	-0.299679	0.0257167	0.0405921
Q16540	39S ribosomal protein L23, mitochondrial OS=Homo sapiens OX=9606 GN=MRPL23 PE=1 SV=1	6.75087	6.87036	6.75221	6.59096	6.71973	6.1639	MRPL23	-0.29962	0.0722908	0.100844
Q5VWG9	Transcription initiation factor TFIID subunit 3 OS=Homo sapiens OX=9606 GN=TAF3 PE=1 SV=1	6.98641	6.77347	6.61471	6.42459	6.70736	6.34696	TAF3	-0.298562	0.0584286	0.0838105
P27105	Erythrocyte band 7 integral membrane protein OS=Homo sapiens OX=9606 GN=STOM PE=1 SV=3	6.96463	6.75622	6.66534	6.43962	6.61324	6.43962	STOM	-0.297902	0.0311208	0.0479548
O00764	Pyridoxal kinase OS=Homo sapiens OX=9606 GN=PDXK PE=1 SV=1	6.73471	6.73335	6.91767	6.63227	6.31651	6.54381	PDXK	-0.297718	0.0341224	0.0519796
Q9BXS9	Solute carrier family 26 member 6 OS=Homo sapiens OX=9606 GN=SLC26A6 PE=1 SV=1	6.82146	6.92244	6.64097	6.62352	6.37156	6.49665	SLC26A6	-0.29771	0.0330208	0.0505655
Q9Y4X5	E3 ubiquitin-protein ligase ARIH1 OS=Homo sapiens OX=9606 GN=ARIH1 PE=1 SV=2	6.71287	6.85175	6.81762	6.26115	6.55766	6.67101	ARIH1	-0.297474	0.0431846	0.0643154
P12955	Xaa-Pro dipeptidase OS=Homo sapiens OX=9606 GN=PEPD PE=1 SV=3	6.60881	6.78398	6.99095	6.47086	6.54844	6.47249	PEPD	-0.297319	0.0348688	0.0530128
Q15370	Elongin-B OS=Homo sapiens OX=9606 GN=ELOB PE=1 SV=1	6.76818	6.73471	6.89118	6.54071	6.51412	6.44791	ELOB	-0.29711	0.0160616	0.0268884
Q4R9M9	Kinesin family member 1Bbeta isoform II OS=Homo sapiens OX=9606 GN=KIF1B PE=1 SV=1	6.89482	6.39917	7.05853	6.39575	6.51254	6.55305	KIF1B	-0.297059	0.102659	0.138052
P63244	Receptor of activated protein C kinase 1 OS=Homo sapiens OX=9606 GN=RACK1 PE=1 SV=3	6.98527	6.80219	6.58796	6.34696	6.63662	6.50303	RACK1	-0.296273	0.0519812	0.0758201
P16402	Histone H1.3 OS=Homo sapiens OX=9606 GN=HIST1H1D PE=1 SV=2	6.58646	6.8189	6.90929	6.95536	6.02015	6.4545	H1-3	-0.294883	0.195029	0.244574
Q92600	CCR4-NOT transcription complex subunit 9 OS=Homo sapiens OX=9606 GN=CNOT9 PE=1 SV=1	6.86171	6.57894	6.92481	6.44791	6.7252	6.31288	CNOT9	-0.293157	0.0683317	0.0960676
Q9UKM9	RNA-binding protein Raly OS=Homo sapiens OX=9606 GN=RALY PE=1 SV=1	6.79312	6.82782	6.76686	6.60437	6.40429	6.49985	RALY	-0.293097	0.0182489	0.0300862
Q6ZS81	WD repeat- and FYVE domain-containing protein 4 OS=Homo sapiens OX=9606 GN=WDFY4 PE=1 SV=3	6.96578	6.66107	6.74281	6.31832	6.7046	6.46761	WDFY4	-0.293049	0.0559183	0.0806308
P55809	Succinyl-CoA:3-ketoacid coenzyme A transferase 1, mitochondrial OS=Homo sapiens OX=9606 GN=OXCT1 PE=1 SV=1	6.73742	6.85674	6.69905	6.84674	5.80993	6.76022	OXCT1	-0.292104	0.254056	0.307621
Q96KG9	N-terminal kinase-like protein OS=Homo sapiens OX=9606 GN=SCYL1 PE=1 SV=1	6.8009	6.86542	6.71699	6.47735	6.40088	6.62936	SCYL1	-0.291908	0.023727	0.037874
P02545	Prelamin-A/C OS=Homo sapiens OX=9606 GN=LMNA PE=1 SV=1	6.72656	6.8009	6.85798	6.52199	6.44294	6.54998	LMNA	-0.290175	0.0170028	0.0282412
B1AHH6	Cytohesin-4 OS=Homo sapiens OX=9606 GN=CYTH4 PE=1 SV=1	6.90809	6.63081	6.824	6.3733	6.76155	6.35931	CYTH4	-0.289583	0.0663138	0.0936254
P62873	Guanine nucleotide-binding protein G(I)/G(S)/G(T) subunit beta-1 OS=Homo sapiens OX=9606 GN=GNB1 PE=1 SV=3	6.87283	6.85175	6.65105	6.3906	6.58646	6.53605	GNB1	-0.287504	0.029849	0.0462546
A0A1W2PNW1	Signal transducer and activator of transcription OS=Homo sapiens OX=9606 GN=STAT6 PE=1 SV=1	6.85425	6.79312	6.73471	6.47086	6.50144	6.54844	STAT6	-0.287111	0.0164804	0.0274517
Q9UNS2	COP9 signalosome complex subunit 3 OS=Homo sapiens OX=9606 GN=COPS3 PE=1 SV=3	6.72656	6.6837	6.96347	6.47573	6.55919	6.47897	COPS3	-0.286613	0.0299608	0.046397
D6W5Y5	Cold inducible RNA binding protein, isoform CRA_c OS=Homo sapiens OX=9606 GN=CIRBP PE=1 SV=1	6.89845	6.56834	6.8936	6.49506	6.67948	6.32733	CIRBP	-0.286176	0.064268	0.0910674
P08047	Transcription factor Sp1 OS=Homo sapiens OX=9606 GN=SP1 PE=1 SV=3	6.45121	7.11061	6.73742	6.43463	6.14364	6.86295	SP1	-0.286009	0.203184	0.253654
P14317	Hematopoietic lineage cell-specific protein OS=Homo sapiens OX=9606 GN=HCLS1 PE=1 SV=3	6.61765	6.824	6.92125	6.69766	6.33985	6.46761	HCLS1	-0.285928	0.0559787	0.0806929
P61026	Ras-related protein Rab-10 OS=Homo sapiens OX=9606 GN=RAB10 PE=1 SV=1	6.78529	6.79701	6.79442	6.64097	6.41785	6.46271	RAB10	-0.285064	0.022796	0.0365754
Q92636	Protein FAN OS=Homo sapiens OX=9606 GN=NSMAF PE=1 SV=2	6.91169	6.92244	6.52826	6.50462	6.50144	6.50144	NSMAF	-0.284962	0.0511477	0.0748166
J3KR44	Ubiquitin thioesterase OS=Homo sapiens OX=9606 GN=OTUB1 PE=1 SV=2	6.87652	6.74147	6.75355	6.32193	6.61618	6.57894		-0.284829	0.0356011	0.0539856
F5H5D3	Tubulin alpha chain OS=Homo sapiens OX=9606 GN=TUBA1C PE=1 SV=1	6.80607	6.83668	6.73606	6.50462	6.55919	6.46107	TUBA1C	-0.284645	0.0171629	0.0284767
Q96EV8	Dysbindin OS=Homo sapiens OX=9606 GN=DTNBP1 PE=1 SV=1	6.66818	6.76686	6.93664	6.48704	6.47897	6.55305	DTNBP1	-0.284204	0.0274497	0.0430509
A0A2Q2TH77	Golgin subfamily A member 2 OS=Homo sapiens OX=9606 GN=GOLGA2 PE=1 SV=1	6.60585	6.81762	6.94134	6.61029	6.39403	6.50938		-0.283705	0.0436505	0.0649679
Q504Q3	PAN2-PAN3 deadenylation complex catalytic subunit PAN2 OS=Homo sapiens OX=9606 GN=PAN2 PE=1 SV=3	6.83542	7.04111	6.46271	6.32012	6.54535	6.62352	PAN2	-0.283416	0.105234	0.141217
H0YFD6	Trifunctional enzyme subunit alpha, mitochondrial OS=Homo sapiens OX=9606 GN=HADHA PE=1 SV=2	6.93546	6.82528	6.58946	6.22689	6.67948	6.59395	HADHA	-0.283292	0.0862216	0.118112
P54725	UV excision repair protein RAD23 homolog A OS=Homo sapiens OX=9606 GN=RAD23A PE=1 SV=1	6.76686	6.63081	6.96694	6.59246	6.40599	6.51885	RAD23A	-0.282437	0.0418466	0.0625422
Q92608	Dedicator of cytokinesis protein 2 OS=Homo sapiens OX=9606 GN=DOCK2 PE=1 SV=2	7.04658	6.73064	6.57289	6.38198	6.63227	6.48864	DOCK2	-0.282407	0.0735828	0.102402
A0A0D9SEM4	Serine/arginine-rich-splicing factor 4 (Fragment) OS=Homo sapiens OX=9606 GN=SRSF4 PE=1 SV=1	6.74281	6.84046	6.77215	6.75221	6.23266	6.52356	SRSF4	-0.28233	0.0704069	0.0984516
P62312	U6 snRNA-associated Sm-like protein LSm6 OS=Homo sapiens OX=9606 GN=LSM6 PE=1 SV=1	6.88142	6.6279	6.84925	6.49185	6.6907	6.33092	LSM6	-0.2817	0.0543187	0.0787132
Q6IA69	Glutamine-dependent NAD(+) synthetase OS=Homo sapiens OX=9606 GN=NADSYN1 PE=1 SV=3	6.7879	6.90689	6.67384	6.48543	6.48704	6.55459	NADSYN1	-0.280527	0.0253452	0.0401058
O15120	1-acyl-sn-glycerol-3-phosphate acyltransferase beta OS=Homo sapiens OX=9606 GN=AGPAT2 PE=1 SV=1	7.03782	6.62352	6.67243	6.34873	6.79312	6.3505	AGPAT2	-0.280474	0.113756	0.151103
Q8NF50	Dedicator of cytokinesis protein 8 OS=Homo sapiens OX=9606 GN=DOCK8 PE=1 SV=3	6.91049	6.83668	6.61618	6.48382	6.60881	6.42962	DOCK8	-0.280372	0.0384689	0.0579578
O43290	U4/U6.U5 tri-snRNP-associated protein 1 OS=Homo sapiens OX=9606 GN=SART1 PE=1 SV=1	6.72792	6.76421	6.87774	6.58496	6.48704	6.46107	SART1	-0.278935	0.0225323	0.036252
P61769	Beta-2-microglobulin OS=Homo sapiens OX=9606 GN=B2M PE=1 SV=1	6.56224	6.91648	6.87652	6.49985	6.41447	6.60585	B2M	-0.278355	0.0525173	0.0765065
Q9UL26	Ras-related protein Rab-22A OS=Homo sapiens OX=9606 GN=RAB22A PE=1 SV=2	6.79312	6.7761	6.7879	6.25739	6.58946	6.67666	RAB22A	-0.277869	0.0548088	0.0792022
Q8IXB1	DnaJ homolog subfamily C member 10 OS=Homo sapiens OX=9606 GN=DNAJC10 PE=1 SV=2	6.98755	6.91049	6.42291	6.23649	6.63807	6.61324	DNAJC10	-0.277714	0.141037	0.183121
Q8TB03	Uncharacterized protein CXorf38 OS=Homo sapiens OX=9606 GN=CXorf38 PE=1 SV=1	6.86542	6.66391	6.83289	6.44956	6.63517	6.4446	CXorf38	-0.277631	0.0330639	0.0505983
G3V2U7	Acylphosphatase OS=Homo sapiens OX=9606 GN=ACYP1 PE=1 SV=1	6.6865	6.83794	6.84172	6.46107	6.58646	6.48704	ACYP1	-0.277198	0.0245244	0.0390268
Q8NEN9	PDZ domain-containing protein 8 OS=Homo sapiens OX=9606 GN=PDZD8 PE=1 SV=1	6.84674	6.70598	6.81121	6.44791	6.44626	6.63952	PDZD8	-0.276749	0.0288777	0.0449733
P23368	NAD-dependent malic enzyme, mitochondrial OS=Homo sapiens OX=9606 GN=ME2 PE=1 SV=1	6.78267	6.67807	6.89966	6.64962	6.41954	6.46107	ME2	-0.276726	0.0366633	0.0555241
I3L3Q4	Glyoxalase domain-containing protein 4 (Fragment) OS=Homo sapiens OX=9606 GN=GLOD4 PE=1 SV=1	6.6453	6.76288	6.94837	6.39917	6.62498	6.50303	GLOD4	-0.276455	0.0443312	0.0657713
X6RCK5	Dynactin subunit 3 (Fragment) OS=Homo sapiens OX=9606 GN=DCTN3 PE=1 SV=1	6.82782	6.59246	6.89724	6.08958	6.82909	6.56986	DCTN3	-0.27633	0.161276	0.206245
Q9HA64	Ketosamine-3-kinase OS=Homo sapiens OX=9606 GN=FN3KRP PE=1 SV=2	6.39917	6.95652	6.94953	6.81634	6.27053	6.3906	FN3KRP	-0.275919	0.176593	0.22393
Q6NVY1	3-hydroxyisobutyryl-CoA hydrolase, mitochondrial OS=Homo sapiens OX=9606 GN=HIBCH PE=1 SV=2	6.83415	6.76288	6.76951	6.55612	6.50621	6.47735	HIBCH	-0.275619	0.0186466	0.0306337
Q9NV96	Cell cycle control protein 50A OS=Homo sapiens OX=9606 GN=TMEM30A PE=1 SV=1	6.6837	6.76686	6.90809	6.60288	6.4545	6.47897	TMEM30A	-0.274096	0.0312994	0.0482141
F8W6M3	Palmitoyltransferase OS=Homo sapiens OX=9606 GN=ZDHHC3 PE=1 SV=1	6.85798	7.04876	6.41616	6.39575	6.51885	6.58796	ZDHHC3	-0.273447	0.120016	0.158427
Q13561	Dynactin subunit 2 OS=Homo sapiens OX=9606 GN=DCTN2 PE=1 SV=4	6.74551	6.72928	6.8802	6.6865	6.42291	6.42626	DCTN2	-0.273104	0.0407589	0.0610729
Q14746	Conserved oligomeric Golgi complex subunit 2 OS=Homo sapiens OX=9606 GN=COG2 PE=1 SV=1	6.87774	6.57894	6.88509	6.71562	6.38716	6.42122	COG2	-0.27259	0.0720896	0.100594
Q9H2G2	STE20-like serine/threonine-protein kinase OS=Homo sapiens OX=9606 GN=SLK PE=1 SV=1	6.71836	6.79572	6.84674	6.59395	6.44791	6.50144	SLK	-0.272507	0.0244444	0.0389127
P40925	Malate dehydrogenase, cytoplasmic OS=Homo sapiens OX=9606 GN=MDH1 PE=1 SV=4	6.72928	6.67666	6.9507	6.56071	6.51096	6.46761	MDH1	-0.272454	0.0355688	0.053969
P22314	Ubiquitin-like modifier-activating enzyme 1 OS=Homo sapiens OX=9606 GN=UBA1 PE=1 SV=3	6.85175	6.74416	6.75889	6.33985	6.62936	6.56986	UBA1	-0.271912	0.0388583	0.0584501
P30040	Endoplasmic reticulum resident protein 29 OS=Homo sapiens OX=9606 GN=ERP29 PE=1 SV=4	6.74012	6.75355	6.86542	6.57894	6.52199	6.44294	ERP29	-0.271739	0.0245684	0.0390701
Q9Y4E8	Ubiquitin carboxyl-terminal hydrolase 15 OS=Homo sapiens OX=9606 GN=USP15 PE=1 SV=3	6.79572	6.77479	6.7879	6.41954	6.65964	6.46434	USP15	-0.271628	0.0301963	0.0466581
P51649	Succinate-semialdehyde dehydrogenase, mitochondrial OS=Homo sapiens OX=9606 GN=ALDH5A1 PE=1 SV=2	6.62059	6.87036	6.84172	6.62205	6.19377	6.70321	ALDH5A1	-0.271213	0.102714	0.138086
Q9Y2X9	Zinc finger protein 281 OS=Homo sapiens OX=9606 GN=ZNF281 PE=1 SV=1	6.73742	6.80478	6.80607	6.74416	6.36457	6.42794	ZNF281	-0.270528	0.0544703	0.0788707
O15111	Inhibitor of nuclear factor kappa-B kinase subunit alpha OS=Homo sapiens OX=9606 GN=CHUK PE=1 SV=2	7.02015	6.62644	6.66959	6.36282	6.82018	6.32553	CHUK	-0.269217	0.132336	0.172978
O15511	Actin-related protein 2/3 complex subunit 5 OS=Homo sapiens OX=9606 GN=ARPC5 PE=1 SV=3	6.72656	6.65678	6.96116	6.63952	6.43129	6.46761	ARPC5	-0.268695	0.0509644	0.0746435
Q3YEC7	Rab-like protein 6 OS=Homo sapiens OX=9606 GN=RABL6 PE=1 SV=2	6.63662	6.89118	6.824	6.51254	6.51885	6.5157	RABL6	-0.268237	0.0326983	0.0501538
A0A1P0AYU5	Sideroflexin OS=Homo sapiens OX=9606 GN=SFXN3 PE=1 SV=1	6.91886	6.81762	6.60881	6.48543	6.45615	6.60288		-0.266945	0.0457558	0.0676699
P54920	Alpha-soluble NSF attachment protein OS=Homo sapiens OX=9606 GN=NAPA PE=1 SV=3	6.66534	6.71287	6.96	6.56377	6.64962	6.32553	NAPA	-0.266432	0.0677602	0.0954361
O60610	Protein diaphanous homolog 1 OS=Homo sapiens OX=9606 GN=DIAPH1 PE=1 SV=2	6.76022	6.76421	6.82909	6.47249	6.56224	6.52042	DIAPH1	-0.266122	0.0222214	0.0358377
Q8WWI5	Choline transporter-like protein 1 OS=Homo sapiens OX=9606 GN=SLC44A1 PE=1 SV=1	6.68229	6.9331	6.71425	6.75087	6.2724	6.51096	SLC44A1	-0.265135	0.0917983	0.124885
A0A2R8Y600	Uncharacterized protein OS=Homo sapiens OX=9606 PE=4 SV=1	6.74281	6.91648	6.67101	6.56071	6.2724	6.70736		-0.263277	0.0825088	0.113504
Q5HYJ3	Protein FAM76B OS=Homo sapiens OX=9606 GN=FAM76B PE=1 SV=3	6.69766	6.58646	7.04549	6.54381	6.52513	6.47086	FAM76B	-0.263272	0.0762249	0.105669
Q96K17	Transcription factor BTF3 homolog 4 OS=Homo sapiens OX=9606 GN=BTF3L4 PE=1 SV=1	6.70321	6.66391	6.94134	6.56377	6.15583	6.8009	BTF3L4	-0.262656	0.147068	0.190211
Q9NR31	GTP-binding protein SAR1a OS=Homo sapiens OX=9606 GN=SAR1A PE=1 SV=1	6.87036	6.82528	6.64818	6.45779	6.56224	6.53605	SAR1A	-0.262578	0.035089	0.0532955
O75531	Barrier-to-autointegration factor OS=Homo sapiens OX=9606 GN=BANF1 PE=1 SV=1	7.09276	6.47086	6.74281	6.44956	6.66249	6.41109	BANF1	-0.261098	0.136234	0.177675
A0JNW5	UHRF1-binding protein 1-like OS=Homo sapiens OX=9606 GN=UHRF1BP1L PE=1 SV=2	6.82782	6.71425	6.79442	6.36632	6.71287	6.47411	BLTP3B	-0.261059	0.0536193	0.0779902
O43829	Zinc finger and BTB domain-containing protein 14 OS=Homo sapiens OX=9606 GN=ZBTB14 PE=1 SV=2	6.65678	6.74953	6.92837	6.61324	6.55459	6.38888	ZBTB14	-0.259328	0.0526083	0.0766151
Q96JG6	Syndetin OS=Homo sapiens OX=9606 GN=VPS50 PE=1 SV=3	6.85425	7.02348	6.38543	6.35931	6.22882	6.90087	VPS50	-0.258052	0.244136	0.297151
Q14151	Scaffold attachment factor B2 OS=Homo sapiens OX=9606 GN=SAFB2 PE=1 SV=1	6.77742	6.84298	6.72247	6.50462	6.52513	6.53916	SAFB2	-0.257985	0.0259061	0.040822
O75569	Interferon-inducible double-stranded RNA-dependent protein kinase activator A OS=Homo sapiens OX=9606 GN=PRKRA PE=1 SV=1	6.57289	6.99548	6.74551	6.43129	6.36107	6.74819	PRKRA	-0.257777	0.112267	0.149337
P54819	Adenylate kinase 2, mitochondrial OS=Homo sapiens OX=9606 GN=AK2 PE=1 SV=2	6.64674	6.72656	6.95884	6.57137	6.47573	6.51254	AK2	-0.257497	0.0498685	0.0732188
A0A2R8Y4J4	Required for meiotic nuclear division protein 1 homolog OS=Homo sapiens OX=9606 GN=RMND1 PE=1 SV=1	7.12205	6.57137	6.57137	6.30195	6.89845	6.29278	RMND1	-0.257204	0.234556	0.286987
Q71UI9	Histone H2A.V OS=Homo sapiens OX=9606 GN=H2AFV PE=1 SV=3	6.78005	6.62644	6.91648	6.63372	6.63807	6.27984	H2AZ2	-0.257108	0.0871179	0.119213
F8W6I7	Heterogeneous nuclear ribonucleoprotein A1 OS=Homo sapiens OX=9606 GN=HNRNPA1 PE=1 SV=2	6.91886	6.78005	6.58496	6.05528	6.82146	6.63807	HNRNPA1	-0.256354	0.20933	0.259936
P61160	Actin-related protein 2 OS=Homo sapiens OX=9606 GN=ACTR2 PE=1 SV=1	6.8505	6.84674	6.63662	6.60881	6.46923	6.48704	ACTR2	-0.256263	0.0427091	0.0637089
Q99714	3-hydroxyacyl-CoA dehydrogenase type-2 OS=Homo sapiens OX=9606 GN=HSD17B10 PE=1 SV=3	6.7211	6.86913	6.74685	6.56834	6.46107	6.54226	HSD17B10	-0.255139	0.032228	0.0495301
P49795	Regulator of G-protein signaling 19 OS=Homo sapiens OX=9606 GN=RGS19 PE=1 SV=1	6.87036	6.69349	6.76288	6.73606	6.41109	6.41447	RGS19	-0.255036	0.0668678	0.0942935
P83731	60S ribosomal protein L24 OS=Homo sapiens OX=9606 GN=RPL24 PE=1 SV=1	6.96578	6.83668	6.50621	6.69766	6.50462	6.34341	RPL24	-0.254328	0.116474	0.154494
E7EWW0	VPS35 endosomal protein sorting factor-like OS=Homo sapiens OX=9606 GN=VPS35L PE=1 SV=2	6.89239	6.75087	6.66818	6.36982	6.81506	6.36632	VPS35L	-0.253414	0.108786	0.145369
Q10567	AP-1 complex subunit beta-1 OS=Homo sapiens OX=9606 GN=AP1B1 PE=1 SV=2	6.74147	6.79051	6.8009	6.39575	6.59842	6.58045	AP1B1	-0.252753	0.0376848	0.0569235
Q96GA7	Serine dehydratase-like OS=Homo sapiens OX=9606 GN=SDSL PE=1 SV=1	6.8009	6.79442	6.72792	6.59096	6.29462	6.68089	SDSL	-0.252256	0.0690522	0.0968474
Q05209	Tyrosine-protein phosphatase non-receptor type 12 OS=Homo sapiens OX=9606 GN=PTPN12 PE=1 SV=3	6.76686	6.79312	6.77083	6.59694	6.38888	6.58946	PTPN12	-0.251842	0.0387806	0.0583522
Q15019	Septin-2 OS=Homo sapiens OX=9606 GN=SEPT2 PE=1 SV=1	6.71149	6.75622	6.84298	6.72247	6.21723	6.61765	SEPTIN2	-0.251116	0.107293	0.143621
E9PQJ6	BET1-like protein OS=Homo sapiens OX=9606 GN=BET1L PE=1 SV=1	6.60733	6.73064	6.97613	6.55459	6.39575	6.61765	BET1L	-0.248705	0.0791066	0.10921
Q9NTJ5	Phosphatidylinositide phosphatase SAC1 OS=Homo sapiens OX=9606 GN=SACM1L PE=1 SV=2	6.75622	6.88509	6.68089	6.3837	6.54998	6.64241	SACM1L	-0.248701	0.0557548	0.0804448
Q8NB66	Protein unc-13 homolog C OS=Homo sapiens OX=9606 GN=UNC13C PE=2 SV=3	6.54998	6.6851	7.05853	6.64097	6.61618	6.29278	UNC13C	-0.247893	0.145968	0.18905
P36957	Dihydrolipoyllysine-residue succinyltransferase component of 2-oxoglutarate dehydrogenase complex, mitochondrial OS=Homo sapiens OX=9606 GN=DLST PE=1 SV=4	6.63952	6.848	6.83542	6.6014	6.43296	6.54535	DLST	-0.247743	0.0488893	0.071985
E7ESC6	Exportin-7 OS=Homo sapiens OX=9606 GN=XPO7 PE=1 SV=1	6.98413	6.75622	6.57289	6.5345	6.58796	6.44791	XPO7	-0.247625	0.0791905	0.109294
Q9UPN7	Serine/threonine-protein phosphatase 6 regulatory subunit 1 OS=Homo sapiens OX=9606 GN=PPP6R1 PE=1 SV=5	6.75087	6.78136	6.79442	6.56834	6.43962	6.57743	PPP6R1	-0.247087	0.0337202	0.0515182
E9PKE4	Solute carrier family 52, riboflavin transporter, member 2 (Fragment) OS=Homo sapiens OX=9606 GN=SLC52A2 PE=1 SV=2	6.6279	6.75087	6.93074	6.41447	6.42626	6.72792	SLC52A2	-0.24695	0.0884277	0.120824
P12074	Cytochrome c oxidase subunit 6A1, mitochondrial OS=Homo sapiens OX=9606 GN=COX6A1 PE=1 SV=4	6.83415	6.67807	6.80349	6.52826	6.69627	6.35226	COX6A1	-0.246306	0.0676534	0.095315
Q96JH7	Deubiquitinating protein VCIP135 OS=Homo sapiens OX=9606 GN=VCPIP1 PE=1 SV=2	6.6851	6.98755	6.63807	6.51412	6.42794	6.63081	VCPIP1	-0.245948	0.0796232	0.109826
Q9H9A6	Leucine-rich repeat-containing protein 40 OS=Homo sapiens OX=9606 GN=LRRC40 PE=1 SV=1	6.89966	6.73335	6.68089	6.34163	6.67101	6.56377	LRRC40	-0.245831	0.0737765	0.10261
Q9NP72	Ras-related protein Rab-18 OS=Homo sapiens OX=9606 GN=RAB18 PE=1 SV=1	6.71287	6.78529	6.82782	6.56682	6.52356	6.49825	RAB18	-0.245784	0.0325442	0.0499504
P35998	26S proteasome regulatory subunit 7 OS=Homo sapiens OX=9606 GN=PSMC2 PE=1 SV=3	6.8716	6.71699	6.73471	6.46597	6.62205	6.49825	PSMC2	-0.245674	0.0425574	0.0635435
G3V588	Inositol-tetrakisphosphate 1-kinase (Fragment) OS=Homo sapiens OX=9606 GN=ITPK1 PE=1 SV=1	7.08534	6.3837	6.80607	6.35226	6.56986	6.61618	ITPK1	-0.245603	0.187674	0.236441
Q969F9	Hermansky-Pudlak syndrome 3 protein OS=Homo sapiens OX=9606 GN=HPS3 PE=1 SV=1	6.732	6.83289	6.74953	6.71699	6.5345	6.32733	HPS3	-0.245202	0.0739816	0.102834
P27144	Adenylate kinase 4, mitochondrial OS=Homo sapiens OX=9606 GN=AK4 PE=1 SV=1	6.84549	6.75889	6.71699	6.51096	6.6279	6.44791	AK4	-0.244867	0.0416601	0.0623033
Q9UBU9	Nuclear RNA export factor 1 OS=Homo sapiens OX=9606 GN=NXF1 PE=1 SV=1	6.94134	6.78005	6.58346	6.38716	6.7211	6.46271	NXF1	-0.244629	0.10051	0.135395
C9JCC6	Dr1-associated corepressor OS=Homo sapiens OX=9606 GN=DRAP1 PE=1 SV=1	6.46597	7.04549	6.77347	6.71699	6.38024	6.4545	DRAP1	-0.244397	0.159906	0.204661
P13798	Acylamino-acid-releasing enzyme OS=Homo sapiens OX=9606 GN=APEH PE=1 SV=4	6.75221	6.57743	6.97384	6.61324	6.57137	6.3906	APEH	-0.242758	0.091594	0.124716
E9PQE8	Trafficking protein particle complex subunit 4 OS=Homo sapiens OX=9606 GN=TRAPPC4 PE=1 SV=1	6.848	6.69349	6.75221	6.18785	6.73877	6.63952	TRAPPC4	-0.24252	0.137476	0.179095
P10619	Lysosomal protective protein OS=Homo sapiens OX=9606 GN=CTSA PE=1 SV=2	6.76686	6.69905	6.84925	6.40939	6.66534	6.51412	CTSA	-0.242104	0.0546326	0.0790209
A0A087WT35	Phosphatidylinositol 5-phosphate 4-kinase type-2 beta (Fragment) OS=Homo sapiens OX=9606 GN=PIP4K2B PE=1 SV=1	6.62644	6.83415	6.83415	6.51254	6.78921	6.26866	PIP4K2B	-0.241447	0.127411	0.167196
Q96G03	Phosphoglucomutase-2 OS=Homo sapiens OX=9606 GN=PGM2 PE=1 SV=4	6.64962	6.79442	6.86913	6.66249	6.47897	6.44791	PGM2	-0.241264	0.0597348	0.0854741
Q8N2U9	PQ-loop repeat-containing protein 1 OS=Homo sapiens OX=9606 GN=PQLC1 PE=1 SV=1	7.00338	6.79181	6.49665	6.5345	6.64818	6.38543	SLC66A2	-0.241246	0.1276	0.167397
A0A096LPC5	WASH complex subunit 2C OS=Homo sapiens OX=9606 GN=WASHC2C PE=1 SV=1	6.63372	6.76553	6.91169	6.61765	6.52982	6.44128	WASHC2C	-0.240731	0.0616596	0.0879049
Q9BUK6	Protein misato homolog 1 OS=Homo sapiens OX=9606 GN=MSTO1 PE=1 SV=1	6.87774	6.69209	6.74281	6.54689	6.63081	6.41278	MSTO1	-0.240721	0.0546839	0.0790462
Q9NPA8	Transcription and mRNA export factor ENY2 OS=Homo sapiens OX=9606 GN=ENY2 PE=1 SV=1	6.81378	6.66818	6.82528	6.64674	6.32373	6.61618	ENY2	-0.240195	0.0773094	0.107046
P37235	Hippocalcin-like protein 1 OS=Homo sapiens OX=9606 GN=HPCAL1 PE=1 SV=3	6.66818	6.63227	6.98527	6.77479	6.49346	6.30012	HPCAL1	-0.239117	0.145195	0.188101
P22681	E3 ubiquitin-protein ligase CBL OS=Homo sapiens OX=9606 GN=CBL PE=1 SV=2	6.74819	6.74012	6.82782	6.46597	6.59395	6.53916	CBL	-0.239015	0.0386284	0.0581418
Q07666	KH domain-containing, RNA-binding, signal transduction-associated protein 1 OS=Homo sapiens OX=9606 GN=KHDRBS1 PE=1 SV=1	7.0542	6.6907	6.52356	6.2854	6.78136	6.48543	KHDRBS1	-0.238756	0.190308	0.239243
O94915	Protein furry homolog-like OS=Homo sapiens OX=9606 GN=FRYL PE=1 SV=2	6.83036	6.59842	6.87897	6.47249	6.56071	6.56224	FRYL	-0.237436	0.0621829	0.0884349
O43813	LanC-like protein 1 OS=Homo sapiens OX=9606 GN=LANCL1 PE=1 SV=1	6.71287	6.80349	6.75622	6.82018	6.10852	6.63227	LANCL1	-0.237202	0.195192	0.244658
Q9H444	Charged multivesicular body protein 4b OS=Homo sapiens OX=9606 GN=CHMP4B PE=1 SV=1	6.7252	6.66676	6.91289	6.57894	6.60437	6.41278	CHMP4B	-0.236251	0.0661078	0.0933627
Q15067	Peroxisomal acyl-coenzyme A oxidase 1 OS=Homo sapiens OX=9606 GN=ACOX1 PE=1 SV=3	6.67807	6.62205	6.99435	6.64818	6.45615	6.4822	ACOX1	-0.235982	0.0967039	0.130911
Q15942	Zyxin OS=Homo sapiens OX=9606 GN=ZYX PE=1 SV=1	6.61912	6.75087	6.92837	6.68089	6.37678	6.53294	ZYX	-0.23592	0.0917665	0.124878
P29401	Transketolase OS=Homo sapiens OX=9606 GN=TKT PE=1 SV=3	6.74953	6.70044	6.85798	6.63372	6.44791	6.51885	TKT	-0.235825	0.0513792	0.0750592
Q13200	26S proteasome non-ATPase regulatory subunit 2 OS=Homo sapiens OX=9606 GN=PSMD2 PE=1 SV=3	6.72656	6.6865	6.89118	6.39575	6.64097	6.56071	PSMD2	-0.235601	0.0667719	0.0942054
P28482	Mitogen-activated protein kinase 1 OS=Homo sapiens OX=9606 GN=MAPK1 PE=1 SV=3	6.76155	6.90207	6.64097	6.62352	6.45121	6.52356	MAPK1	-0.235435	0.0633266	0.0899245
Q96CW1	AP-2 complex subunit mu OS=Homo sapiens OX=9606 GN=AP2M1 PE=1 SV=2	6.8009	6.926	6.56377	6.32012	6.60288	6.66249	AP2M1	-0.235056	0.11826	0.156506
Q7Z674	Fasciculation and elongation protein zeta 2 (Zygin II), isoform CRA_d OS=Homo sapiens OX=9606 GN=FEZ2 PE=1 SV=1	6.78398	6.71012	6.80735	6.71973	6.38024	6.49665	FEZ2	-0.234941	0.0737575	0.10261
Q14289	Protein-tyrosine kinase 2-beta OS=Homo sapiens OX=9606 GN=PTK2B PE=1 SV=2	6.82528	6.78529	6.69766	6.60585	6.52826	6.47086	PTK2B	-0.234419	0.0445762	0.0661004
Q7Z4H3	HD domain-containing protein 2 OS=Homo sapiens OX=9606 GN=HDDC2 PE=1 SV=1	6.95884	6.55766	6.76818	6.65821	6.31832	6.60733	HDDC2	-0.233608	0.128471	0.168398
O43252	Bifunctional 3'-phosphoadenosine 5'-phosphosulfate synthase 1 OS=Homo sapiens OX=9606 GN=PAPSS1 PE=1 SV=2	6.75756	6.78267	6.76818	6.52042	6.60733	6.4822	PAPSS1	-0.232819	0.0401682	0.0602652
O60749	Sorting nexin-2 OS=Homo sapiens OX=9606 GN=SNX2 PE=1 SV=2	6.77215	6.74281	6.79051	6.50621	6.61765	6.48704	SNX2	-0.231527	0.042634	0.0636376
Q9H0U4	Ras-related protein Rab-1B OS=Homo sapiens OX=9606 GN=RAB1B PE=1 SV=1	6.65821	6.97039	6.63081	6.75889	6.13955	6.66676	RAB1B	-0.231407	0.214745	0.266024
Q12907	Vesicular integral-membrane protein VIP36 OS=Homo sapiens OX=9606 GN=LMAN2 PE=1 SV=1	6.79831	6.74281	6.75889	6.42122	6.69766	6.49025	LMAN2	-0.230293	0.0642262	0.0910358
Q8N335	Glycerol-3-phosphate dehydrogenase 1-like protein OS=Homo sapiens OX=9606 GN=GPD1L PE=1 SV=1	6.73335	6.66534	6.89966	6.48543	6.61765	6.50621	GPD1L	-0.229688	0.0622373	0.0884854
P30048	Thioredoxin-dependent peroxide reductase, mitochondrial OS=Homo sapiens OX=9606 GN=PRDX3 PE=1 SV=3	6.84046	6.59842	6.8505	6.71287	6.49346	6.39403	PRDX3	-0.229676	0.0990972	0.133724
Q9C037	E3 ubiquitin-protein ligase TRIM4 OS=Homo sapiens OX=9606 GN=TRIM4 PE=1 SV=2	6.80349	7.01346	6.45286	6.65964	6.39403	6.52982	TRIM4	-0.228771	0.165185	0.210551
O43516	WAS/WASL-interacting protein family member 1 OS=Homo sapiens OX=9606 GN=WIPF1 PE=1 SV=3	6.76951	6.70598	6.824	6.63662	6.52982	6.44791	WIPF1	-0.228378	0.0539308	0.0782969
O14521	Succinate dehydrogenase [ubiquinone] cytochrome b small subunit, mitochondrial OS=Homo sapiens OX=9606 GN=SDHD PE=1 SV=1	6.93782	6.79181	6.55152	6.51096	6.6851	6.40429	SDHD	-0.226931	0.117723	0.155929
P47224	Guanine nucleotide exchange factor MSS4 OS=Homo sapiens OX=9606 GN=RABIF PE=1 SV=2	6.77479	6.63227	6.86047	6.30561	6.86047	6.42291	RABIF	-0.226181	0.17067	0.216951
Q13107	Ubiquitin carboxyl-terminal hydrolase 4 OS=Homo sapiens OX=9606 GN=USP4 PE=1 SV=3	6.86542	6.57289	6.8505	6.4545	6.58796	6.56834	USP4	-0.226002	0.0835345	0.114814
B1AK88	Capping protein (Actin filament) muscle Z-line, beta, isoform CRA_d OS=Homo sapiens OX=9606 GN=CAPZB PE=1 SV=1	6.64386	6.82018	6.82909	6.62936	6.43796	6.54844	CAPZB	-0.22579	0.0667852	0.0942054
Q9UHN1	DNA polymerase subunit gamma-2, mitochondrial OS=Homo sapiens OX=9606 GN=POLG2 PE=1 SV=1	6.52826	6.73606	6.99774	6.41278	6.78398	6.3906	POLG2	-0.224902	0.179302	0.227119
A0A0A0MTC6	Double-stranded RNA-binding protein Staufen homolog 2 OS=Homo sapiens OX=9606 GN=STAU2 PE=1 SV=1	6.66676	7.1467	6.43296	6.54381	6.59842	6.42962		-0.224855	0.219224	0.270568
A0A087WWU8	Tropomyosin alpha-3 chain OS=Homo sapiens OX=9606 GN=TPM3 PE=1 SV=1	6.64674	6.69349	6.94134	6.66959	6.47086	6.47411	TPM3	-0.222333	0.0960533	0.130143
P51571	Translocon-associated protein subunit delta OS=Homo sapiens OX=9606 GN=SSR4 PE=1 SV=1	6.8936	6.81506	6.57137	6.44294	6.65249	6.51885	SSR4	-0.221921	0.0986867	0.133209
Q9HBI0	Gamma-parvin OS=Homo sapiens OX=9606 GN=PARVG PE=1 SV=1	6.6879	6.70183	6.89482	6.46434	6.50779	6.64962	PARVG	-0.220931	0.0756546	0.105003
Q9UNN5	FAS-associated factor 1 OS=Homo sapiens OX=9606 GN=FAF1 PE=1 SV=2	6.67666	6.87036	6.74012	6.56071	6.43796	6.62644	FAF1	-0.220677	0.0703071	0.0983845
O75976	Carboxypeptidase D OS=Homo sapiens OX=9606 GN=CPD PE=1 SV=2	6.71699	6.68089	6.88874	6.56682	6.52982	6.52982	CPD	-0.220055	0.0620554	0.0883074
J3KN16	Proteasome adapter and scaffold protein ECM29 OS=Homo sapiens OX=9606 GN=ECPAS PE=1 SV=1	6.824	6.65105	6.80607	6.61912	6.60437	6.40429	ECPAS	-0.217781	0.0802623	0.110642
P06733	Alpha-enolase OS=Homo sapiens OX=9606 GN=ENO1 PE=1 SV=2	6.6893	6.73742	6.85549	6.64962	6.47086	6.51096	ENO1	-0.216922	0.0701928	0.0982699
Q9Y3C8	Ubiquitin-fold modifier-conjugating enzyme 1 OS=Homo sapiens OX=9606 GN=UFC1 PE=1 SV=3	6.83794	6.63081	6.80993	6.46271	6.67243	6.49346	UFC1	-0.216699	0.0845905	0.116043
P41567	Eukaryotic translation initiation factor 1 OS=Homo sapiens OX=9606 GN=EIF1 PE=1 SV=1	6.50621	6.63227	7.10538	6.44128	6.66676	6.48704	EIF1	-0.216261	0.206793	0.257549
Q8WZA9	Immunity-related GTPase family Q protein OS=Homo sapiens OX=9606 GN=IRGQ PE=1 SV=1	6.71836	6.74012	6.82273	6.66391	6.49985	6.47249	IRGQ	-0.214987	0.0686919	0.0964869
P31943	Heterogeneous nuclear ribonucleoprotein H OS=Homo sapiens OX=9606 GN=HNRNPH1 PE=1 SV=4	6.78267	6.86542	6.63081	6.52826	6.51254	6.59395	HNRNPH1	-0.214718	0.0724794	0.101077
O76096	Cystatin-F OS=Homo sapiens OX=9606 GN=CST7 PE=1 SV=1	6.8009	6.42459	7.01235	6.53294	6.73742	6.32553	CST7	-0.213981	0.230881	0.283009
P30085	UMP-CMP kinase OS=Homo sapiens OX=9606 GN=CMPK1 PE=1 SV=3	6.69488	6.67384	6.89118	6.2724	6.75221	6.59395	CMPK1	-0.213778	0.160399	0.205218
Q53GS9	U4/U6.U5 tri-snRNP-associated protein 2 OS=Homo sapiens OX=9606 GN=USP39 PE=1 SV=2	6.848	6.75489	6.65821	6.2854	6.61029	6.72792	USP39	-0.212496	0.144769	0.187601
Q9NVM9	Integrator complex subunit 13 OS=Homo sapiens OX=9606 GN=INTS13 PE=1 SV=2	6.71836	6.86295	6.6893	6.46761	6.45286	6.71425	INTS13	-0.211966	0.0980525	0.132467
B8ZWD1	Acyl-CoA-binding protein OS=Homo sapiens OX=9606 GN=DBI PE=1 SV=1	6.70183	6.59246	6.96809	6.65535	6.55305	6.41954	DBI	-0.211477	0.13133	0.171808
Q13131	5'-AMP-activated protein kinase catalytic subunit alpha-1 OS=Homo sapiens OX=9606 GN=PRKAA1 PE=1 SV=4	6.56834	6.97613	6.68229	6.63081	6.14568	6.81634	PRKAA1	-0.21131	0.271328	0.325816
Q96I59	Probable asparagine--tRNA ligase, mitochondrial OS=Homo sapiens OX=9606 GN=NARS2 PE=1 SV=3	6.8009	6.97384	6.47897	6.60288	6.42626	6.59246	NARS2	-0.210702	0.164115	0.209473
Q15435	Protein phosphatase 1 regulatory subunit 7 OS=Homo sapiens OX=9606 GN=PPP1R7 PE=1 SV=1	6.75756	6.6907	6.8189	6.42794	6.732	6.47897	PPP1R7	-0.209415	0.10225	0.137541
P30041	Peroxiredoxin-6 OS=Homo sapiens OX=9606 GN=PRDX6 PE=1 SV=3	6.7866	6.6865	6.8009	6.52356	6.59842	6.52669	PRDX6	-0.208438	0.0629284	0.0894134
O15427	Monocarboxylate transporter 4 OS=Homo sapiens OX=9606 GN=SLC16A3 PE=1 SV=1	6.8679	6.87652	6.51254	6.58646	6.45286	6.59544	SLC16A3	-0.207396	0.135262	0.176556
Q9UL25	Ras-related protein Rab-21 OS=Homo sapiens OX=9606 GN=RAB21 PE=1 SV=3	6.79312	6.6879	6.78267	6.60437	6.6893	6.34873	RAB21	-0.207097	0.112349	0.149404
I3L3S0	Trafficking protein particle complex subunit 1 (Fragment) OS=Homo sapiens OX=9606 GN=TRAPPC1 PE=1 SV=1	6.93074	6.67948	6.60733	6.43463	6.94251	6.21917	TRAPPC1	-0.207079	0.282951	0.337964
P22307	Non-specific lipid-transfer protein OS=Homo sapiens OX=9606 GN=SCP2 PE=1 SV=2	6.82655	6.67384	6.76951	6.60881	6.56529	6.47573	SCP2	-0.206687	0.072874	0.101567
Q96S59	Ran-binding protein 9 OS=Homo sapiens OX=9606 GN=RANBP9 PE=1 SV=1	6.83668	6.67243	6.76022	6.60585	6.48543	6.55919	RANBP9	-0.206288	0.0731443	0.101852
Q92879	CUGBP Elav-like family member 1 OS=Homo sapiens OX=9606 GN=CELF1 PE=1 SV=2	6.81634	6.67666	6.76022	6.29646	6.76288	6.57592	CELF1	-0.205991	0.153818	0.197954
Q9Y237	Peptidyl-prolyl cis-trans isomerase NIMA-interacting 4 OS=Homo sapiens OX=9606 GN=PIN4 PE=1 SV=1	6.54689	6.75622	6.91648	6.80607	6.12928	6.66676	PIN4	-0.205829	0.281006	0.336242
P51151	Ras-related protein Rab-9A OS=Homo sapiens OX=9606 GN=RAB9A PE=1 SV=1	6.85798	6.67243	6.72247	6.71562	6.63372	6.28725	RAB9A	-0.205427	0.156164	0.20042
Q5VYY1	Ankyrin repeat domain-containing protein 22 OS=Homo sapiens OX=9606 GN=ANKRD22 PE=2 SV=1	6.97728	6.65392	6.62352	6.52199	6.53761	6.58195	ANKRD22	-0.204387	0.124102	0.163312
Q14232	Translation initiation factor eIF-2B subunit alpha OS=Homo sapiens OX=9606 GN=EIF2B1 PE=1 SV=1	6.80735	6.7761	6.68229	6.45779	6.64674	6.54844	EIF2B1	-0.204262	0.0801945	0.110581
Q8IV53	DENN domain-containing protein 1C OS=Homo sapiens OX=9606 GN=DENND1C PE=1 SV=1	6.76022	6.92244	6.57289	6.49665	6.49185	6.65678	DENND1C	-0.203419	0.125678	0.165201
P04049	RAF proto-oncogene serine/threonine-protein kinase OS=Homo sapiens OX=9606 GN=RAF1 PE=1 SV=1	6.93074	6.70321	6.61765	6.39917	6.7046	6.53761	RAF1	-0.203409	0.142142	0.184407
Q9BT23	LIM domain-containing protein 2 OS=Homo sapiens OX=9606 GN=LIMD2 PE=1 SV=1	6.79312	6.66818	6.79961	6.40088	6.67243	6.57743	LIMD2	-0.203388	0.100695	0.135605
P19793	Retinoic acid receptor RXR-alpha OS=Homo sapiens OX=9606 GN=RXRA PE=1 SV=1	6.90448	6.58045	6.6837	6.00899	7.05745	6.49346	RXRA	-0.202911	0.398887	0.454911
P00441	Superoxide dismutase [Cu-Zn] OS=Homo sapiens OX=9606 GN=SOD1 PE=1 SV=2	6.3147	7.10329	6.75221	6.66107	6.10643	6.79442	SOD1	-0.202761	0.390633	0.446698
P35232	Prohibitin OS=Homo sapiens OX=9606 GN=PHB PE=1 SV=1	6.88996	6.69905	6.66818	6.56224	6.65392	6.43463	PHB1	-0.202132	0.106104	0.142234
Q7Z7H8	39S ribosomal protein L10, mitochondrial OS=Homo sapiens OX=9606 GN=MRPL10 PE=1 SV=3	6.8936	6.72383	6.57289	6.15987	7.02348	6.40259	MRPL10	-0.201464	0.346645	0.403009
A2A274	Aconitate hydratase, mitochondrial OS=Homo sapiens OX=9606 GN=ACO2 PE=1 SV=1	6.75756	6.81762	6.6879	6.58946	6.53761	6.5345	ACO2	-0.200504	0.0708697	0.0990394
Q6IAA8	Ragulator complex protein LAMTOR1 OS=Homo sapiens OX=9606 GN=LAMTOR1 PE=1 SV=2	6.80993	6.64962	6.79961	6.49185	6.63662	6.52982	LAMTOR1	-0.200284	0.0862374	0.118112
Q96P70	Importin-9 OS=Homo sapiens OX=9606 GN=IPO9 PE=1 SV=3	6.8189	6.78005	6.65964	6.47897	6.64962	6.53138	IPO9	-0.19954	0.0887556	0.12117
P20645	Cation-dependent mannose-6-phosphate receptor OS=Homo sapiens OX=9606 GN=M6PR PE=1 SV=1	6.74685	6.61912	6.88264	6.37504	6.6837	6.59246	M6PR	-0.19914	0.138068	0.179726
Q92888	Rho guanine nucleotide exchange factor 1 OS=Homo sapiens OX=9606 GN=ARHGEF1 PE=1 SV=2	6.78267	6.82782	6.64674	6.65392	6.45615	6.54998	ARHGEF1	-0.199061	0.0968114	0.131018
Q6PI48	Aspartate--tRNA ligase, mitochondrial OS=Homo sapiens OX=9606 GN=DARS2 PE=1 SV=1	6.93546	6.84046	6.46271	6.64674	6.50621	6.48864	DARS2	-0.199013	0.182083	0.23033
P30419	Glycylpeptide N-tetradecanoyltransferase 1 OS=Homo sapiens OX=9606 GN=NMT1 PE=1 SV=2	6.74147	6.62059	6.89118	6.55766	6.6453	6.4545	NMT1	-0.19859	0.113175	0.150374
P00558	Phosphoglycerate kinase 1 OS=Homo sapiens OX=9606 GN=PGK1 PE=1 SV=3	6.75221	6.78005	6.72656	6.61765	6.4446	6.6014	PGK1	-0.198389	0.0818626	0.11272
P23919	Thymidylate kinase OS=Homo sapiens OX=9606 GN=DTYMK PE=1 SV=4	6.82018	6.66959	6.76421	6.46434	6.71287	6.4822	DTYMK	-0.198189	0.10941	0.146161
Q8WW12	PEST proteolytic signal-containing nuclear protein OS=Homo sapiens OX=9606 GN=PCNP PE=1 SV=2	6.62352	6.79701	6.83036	6.67525	6.56377	6.41954	PCNP	-0.197442	0.117263	0.155451
Q9BZW8	Natural killer cell receptor 2B4 OS=Homo sapiens OX=9606 GN=CD244 PE=1 SV=2	6.76155	6.35931	7.07253	6.42794	6.81634	6.35755	CD244	-0.197186	0.32634	0.382643
P43897	Elongation factor Ts, mitochondrial OS=Homo sapiens OX=9606 GN=TSFM PE=1 SV=2	6.71973	6.77479	6.74953	6.30012	6.73335	6.61912	TSFM	-0.197152	0.156045	0.200338
Q8ND04	Protein SMG8 OS=Homo sapiens OX=9606 GN=SMG8 PE=1 SV=1	6.78921	6.88264	6.5345	6.14364	6.853	6.62059	SMG8	-0.196375	0.30352	0.359041
P17980	26S proteasome regulatory subunit 6A OS=Homo sapiens OX=9606 GN=PSMC3 PE=1 SV=3	6.68089	6.79701	6.78005	6.51254	6.58796	6.56834	PSMC3	-0.196368	0.0764467	0.105945
Q92905	COP9 signalosome complex subunit 5 OS=Homo sapiens OX=9606 GN=COPS5 PE=1 SV=4	6.70874	6.71973	6.82655	6.46597	6.55612	6.64386	COPS5	-0.196355	0.0887969	0.12119
O95831	Apoptosis-inducing factor 1, mitochondrial OS=Homo sapiens OX=9606 GN=AIFM1 PE=1 SV=1	6.75221	6.6879	6.81506	6.53761	6.64818	6.4822	AIFM1	-0.19573	0.087881	0.120186
O60826	Coiled-coil domain-containing protein 22 OS=Homo sapiens OX=9606 GN=CCDC22 PE=1 SV=1	6.66959	6.76022	6.82273	6.52513	6.47573	6.66534	CCDC22	-0.195449	0.096479	0.130644
Q9Y512	Sorting and assembly machinery component 50 homolog OS=Homo sapiens OX=9606 GN=SAMM50 PE=1 SV=3	6.68229	6.7879	6.78005	6.49825	6.45286	6.71287	SAMM50	-0.195421	0.109674	0.146472
E7EW84	Exocyst complex component OS=Homo sapiens OX=9606 GN=EXOC6 PE=1 SV=1	6.86542	6.72656	6.65964	6.62936	6.53761	6.49985	EXOC6	-0.194938	0.0969534	0.131172
Q9UBB5	Methyl-CpG-binding domain protein 2 OS=Homo sapiens OX=9606 GN=MBD2 PE=1 SV=1	6.7211	6.65105	6.87652	6.52199	6.53605	6.61029	MBD2	-0.193445	0.099386	0.134075
O95782	AP-2 complex subunit alpha-1 OS=Homo sapiens OX=9606 GN=AP2A1 PE=1 SV=3	6.81378	6.80349	6.63081	6.43463	6.62644	6.60733	AP2A1	-0.193227	0.111287	0.148202
Q96PN7	Transcriptional-regulating factor 1 OS=Homo sapiens OX=9606 GN=TRERF1 PE=1 SV=1	6.72928	6.73606	6.74685	6.29094	6.94603	6.39746	TRERF1	-0.192588	0.268562	0.322841
A0A0G2JNY3	Rho GTPase-activating protein 27 OS=Homo sapiens OX=9606 GN=ARHGAP27 PE=1 SV=1	6.6851	6.96924	6.57289	6.70598	6.35931	6.58646	ARHGAP27	-0.191826	0.201034	0.251353
O60271	C-Jun-amino-terminal kinase-interacting protein 4 OS=Homo sapiens OX=9606 GN=SPAG9 PE=1 SV=4	6.7046	6.61324	6.92362	6.63372	6.50938	6.52356	SPAG9	-0.191598	0.129504	0.169703
P12236	ADP/ATP translocase 3 OS=Homo sapiens OX=9606 GN=SLC25A6 PE=1 SV=4	6.92362	6.75221	6.55766	6.49985	6.70321	6.45615	SLC25A6	-0.191429	0.166676	0.212336
A0A0D9SGF6	Spectrin alpha chain, non-erythrocytic 1 OS=Homo sapiens OX=9606 GN=SPTAN1 PE=1 SV=1	6.65249	6.71973	6.87283	6.65821	6.51885	6.49506	SPTAN1	-0.190976	0.112661	0.149776
Q01082	Spectrin beta chain, non-erythrocytic 1 OS=Homo sapiens OX=9606 GN=SPTBN1 PE=1 SV=2	6.67243	6.75889	6.81634	6.62644	6.48704	6.56224	SPTBN1	-0.190647	0.0930936	0.126463
O14773	Tripeptidyl-peptidase 1 OS=Homo sapiens OX=9606 GN=TPP1 PE=1 SV=2	6.70183	6.6893	6.853	6.66249	6.55152	6.45943	TPP1	-0.190228	0.11028	0.147114
P04179	Superoxide dismutase [Mn], mitochondrial OS=Homo sapiens OX=9606 GN=SOD2 PE=1 SV=3	6.67525	6.6837	6.87897	6.68229	6.37678	6.60881	SOD2	-0.190013	0.148132	0.191375
Q5JU07	Dual-specificity protein phosphatase CDC14B (Fragment) OS=Homo sapiens OX=9606 GN=CDC14B PE=4 SV=1	7.09276	6.81121	6.26679	6.27426	6.70044	6.62644	CDC14B	-0.189872	0.377014	0.433033
Q99426	Tubulin-folding cofactor B OS=Homo sapiens OX=9606 GN=TBCB PE=1 SV=2	6.71699	6.88264	6.63807	6.54381	6.43129	6.69349	TBCB	-0.189709	0.138076	0.179726
P15848	Arylsulfatase B OS=Homo sapiens OX=9606 GN=ARSB PE=1 SV=1	6.54998	6.79442	6.89118	6.58796	6.46761	6.61324	ARSB	-0.188921	0.147065	0.190211
Q96DZ1	Endoplasmic reticulum lectin 1 OS=Homo sapiens OX=9606 GN=ERLEC1 PE=1 SV=1	6.88631	6.70598	6.64818	6.49185	6.66959	6.51254	ERLEC1	-0.188824	0.124623	0.16386
Q9NQC3	Reticulon-4 OS=Homo sapiens OX=9606 GN=RTN4 PE=1 SV=2	6.75355	6.54226	6.93428	6.59991	6.58346	6.48382	RTN4	-0.187634	0.159471	0.20416
P17174	Aspartate aminotransferase, cytoplasmic OS=Homo sapiens OX=9606 GN=GOT1 PE=1 SV=3	6.64097	6.70598	6.88509	6.74281	6.45615	6.47086	GOT1	-0.187402	0.159209	0.203936
P18887	DNA repair protein XRCC1 OS=Homo sapiens OX=9606 GN=XRCC1 PE=1 SV=2	6.7252	6.84046	6.67525	6.49025	6.53916	6.65105	XRCC1	-0.186817	0.106656	0.14285
P51809	Vesicle-associated membrane protein 7 OS=Homo sapiens OX=9606 GN=VAMP7 PE=1 SV=3	6.74685	6.8505	6.63662	6.38198	6.63952	6.65249	VAMP7	-0.186664	0.147222	0.190357
Q9GZM5	Protein YIPF3 OS=Homo sapiens OX=9606 GN=YIPF3 PE=1 SV=1	6.56682	7.04985	6.57289	6.36107	6.39746	6.8716	YIPF3	-0.186476	0.321693	0.377573
H3BS64	Methionine-R-sulfoxide reductase B1 OS=Homo sapiens OX=9606 GN=MSRB1 PE=1 SV=1	6.55152	7.04985	6.6014	6.76288	6.36807	6.51254	MSRB1	-0.186424	0.272713	0.327325
P78371	T-complex protein 1 subunit beta OS=Homo sapiens OX=9606 GN=CCT2 PE=1 SV=4	6.7879	6.74012	6.71562	6.56071	6.56834	6.55766	CCT2	-0.185644	0.082741	0.11379
Q9NZL9	Methionine adenosyltransferase 2 subunit beta OS=Homo sapiens OX=9606 GN=MAT2B PE=1 SV=1	6.68089	6.75355	6.80735	6.56834	6.54535	6.57289	MAT2B	-0.185072	0.0894978	0.12204
P62937	Peptidyl-prolyl cis-trans isomerase A OS=Homo sapiens OX=9606 GN=PPIA PE=1 SV=2	6.6879	6.8679	6.68229	6.53761	6.54535	6.6014	PPIA	-0.184578	0.107038	0.143321
P04040	Catalase OS=Homo sapiens OX=9606 GN=CAT PE=1 SV=3	6.63517	6.732	6.86542	6.69488	6.52199	6.46271	CAT	-0.184339	0.138683	0.180466
D6RDX7	Embigin OS=Homo sapiens OX=9606 GN=EMB PE=1 SV=1	6.43796	6.92006	6.82273	6.82655	6.15178	6.64962	EMB	-0.184268	0.356031	0.412893
Q9NXV6	CDKN2A-interacting protein OS=Homo sapiens OX=9606 GN=CDKN2AIP PE=1 SV=3	6.88874	6.55459	6.7761	6.38024	6.76022	6.52669	CDKN2AIP	-0.184092	0.2068	0.257549
Q5TCS8	Adenylate kinase 9 OS=Homo sapiens OX=9606 GN=AK9 PE=1 SV=2	6.88753	6.64241	6.69488	6.3505	6.66818	6.65392	AK9	-0.184075	0.178266	0.225869
Q96TC7	Regulator of microtubule dynamics protein 3 OS=Homo sapiens OX=9606 GN=RMDN3 PE=1 SV=2	6.84925	6.62498	6.75622	6.71973	6.49025	6.46923	RMDN3	-0.183745	0.147755	0.190993
Q8TCJ2	Dolichyl-diphosphooligosaccharide--protein glycosyltransferase subunit STT3B OS=Homo sapiens OX=9606 GN=STT3B PE=1 SV=1	6.79701	6.848	6.58346	6.42122	6.58646	6.67101	STT3B	-0.183257	0.156057	0.200338
P55735	Protein SEC13 homolog OS=Homo sapiens OX=9606 GN=SEC13 PE=1 SV=3	6.67666	6.85922	6.69766	6.56224	6.4822	6.64097	SEC13	-0.182712	0.118295	0.156509
P25490	Transcriptional repressor protein YY1 OS=Homo sapiens OX=9606 GN=YY1 PE=1 SV=2	6.75087	6.7046	6.7761	6.47897	6.46597	6.73877	YY1	-0.18262	0.136172	0.177644
A6NML8	Diaphanous homolog 2 (Drosophila), isoform CRA_c OS=Homo sapiens OX=9606 GN=DIAPH2 PE=1 SV=3	6.76553	6.71425	6.75756	6.61324	6.59544	6.4822		-0.182151	0.0972576	0.131508
P55347	Homeobox protein PKNOX1 OS=Homo sapiens OX=9606 GN=PKNOX1 PE=1 SV=3	6.79701	6.3733	6.97842	6.79572	6.76686	6.04002	PKNOX1	-0.182049	0.433004	0.488568
Q4V328	GRIP1-associated protein 1 OS=Homo sapiens OX=9606 GN=GRIPAP1 PE=1 SV=2	6.70321	6.69905	6.83289	6.61912	6.54226	6.52982	GRIPAP1	-0.181318	0.103546	0.139164
Q9Y678	Coatomer subunit gamma-1 OS=Homo sapiens OX=9606 GN=COPG1 PE=1 SV=1	6.77479	6.8125	6.64241	6.43129	6.64097	6.61618	COPG1	-0.18042	0.132444	0.173071
Q96H20	Vacuolar-sorting protein SNF8 OS=Homo sapiens OX=9606 GN=SNF8 PE=1 SV=1	6.50462	6.77873	6.91528	6.79831	6.2891	6.57289	SNF8	-0.179447	0.281607	0.336703
Q93008	Probable ubiquitin carboxyl-terminal hydrolase FAF-X OS=Homo sapiens OX=9606 GN=USP9X PE=1 SV=3	6.76155	6.73606	6.73606	6.59694	6.59991	6.49985	USP9X	-0.178995	0.0971746	0.131433
Q5JUV4	Cytosolic purine 5'-nucleotidase (Fragment) OS=Homo sapiens OX=9606 GN=NT5C2 PE=1 SV=1	6.79961	6.89724	6.50621	6.38198	6.47573	6.80864		-0.178901	0.259252	0.3131
P16615	Sarcoplasmic/endoplasmic reticulum calcium ATPase 2 OS=Homo sapiens OX=9606 GN=ATP2A2 PE=1 SV=1	6.82273	6.75355	6.65249	6.47573	6.65105	6.56529	ATP2A2	-0.178897	0.12249	0.161419
Q15386	Ubiquitin-protein ligase E3C OS=Homo sapiens OX=9606 GN=UBE3C PE=1 SV=3	6.92244	6.70874	6.58346	6.50621	6.75221	6.41954	UBE3C	-0.178891	0.207873	0.258609
P35659	Protein DEK OS=Homo sapiens OX=9606 GN=DEK PE=1 SV=1	6.57894	6.84549	6.78267	6.75756	6.27984	6.63372	DEK	-0.178659	0.243737	0.296975
Q4G0N4	NAD kinase 2, mitochondrial OS=Homo sapiens OX=9606 GN=NADK2 PE=1 SV=2	6.8125	6.55612	6.85549	6.62352	6.49185	6.57289	NADK2	-0.178618	0.155348	0.199647
P25786	Proteasome subunit alpha type-1 OS=Homo sapiens OX=9606 GN=PSMA1 PE=1 SV=1	6.71562	6.60437	6.89966	6.60881	6.67101	6.40429	PSMA1	-0.178512	0.177201	0.22464
E9PHY0	Lysosomal acid phosphatase OS=Homo sapiens OX=9606 GN=ACP2 PE=1 SV=1	6.50303	6.71287	6.98641	6.48543	6.74147	6.44128	ACP2	-0.178045	0.251533	0.305042
P35573	Glycogen debranching enzyme OS=Homo sapiens OX=9606 GN=AGL PE=1 SV=3	6.76951	6.62352	6.83415	6.54689	6.6279	6.51885	AGL	-0.177845	0.124074	0.163312
P49585	Choline-phosphate cytidylyltransferase A OS=Homo sapiens OX=9606 GN=PCYT1A PE=1 SV=2	6.77215	6.62059	6.83289	6.64097	6.59246	6.45943	PCYT1A	-0.17759	0.137233	0.178828
O95881	Thioredoxin domain-containing protein 12 OS=Homo sapiens OX=9606 GN=TXNDC12 PE=1 SV=1	6.70736	6.70044	6.82146	6.59694	6.60733	6.49346	TXNDC12	-0.177178	0.111572	0.148497
Q9UI09	NADH dehydrogenase [ubiquinone] 1 alpha subcomplex subunit 12 OS=Homo sapiens OX=9606 GN=NDUFA12 PE=1 SV=1	6.76686	6.79572	6.66676	6.56224	6.50779	6.6279	NDUFA12	-0.177132	0.110798	0.147594
P31939	Bifunctional purine biosynthesis protein PURH OS=Homo sapiens OX=9606 GN=ATIC PE=1 SV=3	6.7211	6.74819	6.75756	6.6851	6.52042	6.49346	ATIC	-0.175957	0.119397	0.157699
F8VWU4	Ras-related protein Rab-5C (Fragment) OS=Homo sapiens OX=9606 GN=RAB5C PE=1 SV=8	6.74147	6.74012	6.74416	6.66391	6.44956	6.58646	RAB5C	-0.175269	0.122151	0.161018
Q15118	[Pyruvate dehydrogenase (acetyl-transferring)] kinase isozyme 1, mitochondrial OS=Homo sapiens OX=9606 GN=PDK1 PE=1 SV=1	6.94369	6.37156	6.848	6.2724	6.8802	6.48864	PDK1	-0.174002	0.383557	0.439791
Q9UNM6	26S proteasome non-ATPase regulatory subunit 13 OS=Homo sapiens OX=9606 GN=PSMD13 PE=1 SV=2	6.76818	6.66676	6.77742	6.3906	6.79051	6.50938	PSMD13	-0.173957	0.195546	0.244941
Q8WXI4	Acyl-coenzyme A thioesterase 11 OS=Homo sapiens OX=9606 GN=ACOT11 PE=1 SV=1	6.93782	6.65392	6.56071	6.17393	7.0045	6.45615	ACOT11	-0.172624	0.411272	0.466981
O75436	Vacuolar protein sorting-associated protein 26A OS=Homo sapiens OX=9606 GN=VPS26A PE=1 SV=2	6.69627	6.84925	6.67384	6.49665	6.52826	6.67666	VPS26A	-0.172595	0.141971	0.184282
Q9NVG8	TBC1 domain family member 13 OS=Homo sapiens OX=9606 GN=TBC1D13 PE=1 SV=3	6.71149	6.71836	6.79312	6.59096	6.62936	6.48543	TBC1D13	-0.172409	0.117982	0.156228
Q9NYU2	UDP-glucose:glycoprotein glucosyltransferase 1 OS=Homo sapiens OX=9606 GN=UGGT1 PE=1 SV=3	6.824	6.71012	6.6879	6.62352	6.54535	6.53605	UGGT1	-0.172368	0.11814	0.156393
Q15554	Telomeric repeat-binding factor 2 OS=Homo sapiens OX=9606 GN=TERF2 PE=1 SV=3	6.76022	6.61029	6.84674	6.51254	6.66676	6.52199	TERF2	-0.171986	0.150784	0.194343
Q8IZ21	Phosphatase and actin regulator 4 OS=Homo sapiens OX=9606 GN=PHACTR4 PE=1 SV=1	6.65821	6.67807	6.87897	6.6851	6.47086	6.54381	PHACTR4	-0.171829	0.161888	0.206914
Q9HCN4	GPN-loop GTPase 1 OS=Homo sapiens OX=9606 GN=GPN1 PE=1 SV=1	6.65964	6.73064	6.82909	6.59991	6.47086	6.63372	GPN1	-0.171624	0.135614	0.176965
Q96SU4	Oxysterol-binding protein-related protein 9 OS=Homo sapiens OX=9606 GN=OSBPL9 PE=1 SV=2	6.82909	6.66391	6.71425	6.32193	6.73471	6.63662	OSBPL9	-0.171328	0.216235	0.267514
Q92973	Transportin-1 OS=Homo sapiens OX=9606 GN=TNPO1 PE=1 SV=2	6.6865	6.74953	6.7866	6.55612	6.60585	6.54689	TNPO1	-0.171255	0.110627	0.147407
P04843	Dolichyl-diphosphooligosaccharide--protein glycosyltransferase subunit 1 OS=Homo sapiens OX=9606 GN=RPN1 PE=1 SV=1	6.75889	6.82528	6.62498	6.36632	6.60585	6.72383	RPN1	-0.171047	0.197916	0.247607
Q96DB5	Regulator of microtubule dynamics protein 1 OS=Homo sapiens OX=9606 GN=RMDN1 PE=1 SV=1	6.87283	6.64241	6.6837	6.28725	6.72792	6.67101	RMDN1	-0.170919	0.249947	0.303511
P56524	Histone deacetylase 4 OS=Homo sapiens OX=9606 GN=HDAC4 PE=1 SV=3	6.57743	6.85549	6.77479	6.66676	6.38543	6.64386	HDAC4	-0.170555	0.201575	0.251847
J3KPY9	Anthrax toxin receptor OS=Homo sapiens OX=9606 GN=ANTXR2 PE=1 SV=1	6.73064	6.65821	6.82273	6.41616	6.72928	6.55459	ANTXR2	-0.170516	0.174615	0.221603
A0A2R8Y5P7	Probable histidine--tRNA ligase, mitochondrial OS=Homo sapiens OX=9606 GN=HARS2 PE=1 SV=1	6.83162	6.71425	6.66534	6.71562	6.53294	6.45615	HARS2	-0.168832	0.164849	0.210238
O75151	Lysine-specific demethylase PHF2 OS=Homo sapiens OX=9606 GN=PHF2 PE=1 SV=4	6.66818	6.70736	6.83162	6.70598	6.62936	6.36632	PHF2	-0.168501	0.19497	0.244574
A0A087WY55	Chromosome 6 open reading frame 55, isoform CRA_b OS=Homo sapiens OX=9606 GN=VTA1 PE=1 SV=1	6.69905	6.73877	6.76686	6.31651	6.73471	6.64818	VTA1	-0.168428	0.216402	0.267651
Q9H3N1	Thioredoxin-related transmembrane protein 1 OS=Homo sapiens OX=9606 GN=TMX1 PE=1 SV=1	6.58045	6.71562	6.90929	6.57137	6.46107	6.66959	TMX1	-0.167774	0.195073	0.244574
Q8NCC3	Group XV phospholipase A2 OS=Homo sapiens OX=9606 GN=PLA2G15 PE=1 SV=2	6.70736	6.55152	6.92955	6.82018	6.39232	6.47411	PLA2G15	-0.167274	0.283401	0.338414
E9PAV3	Nascent polypeptide-associated complex subunit alpha, muscle-specific form OS=Homo sapiens OX=9606 GN=NACA PE=1 SV=1	6.91648	6.6851	6.59694	6.65821	6.66534	6.3733	NACA	-0.167221	0.228973	0.280966
Q9UFW8	CGG triplet repeat-binding protein 1 OS=Homo sapiens OX=9606 GN=CGGBP1 PE=1 SV=2	6.52982	6.84925	6.82528	6.58195	6.63081	6.49185	CGGBP1	-0.166575	0.194738	0.244352
Q07954	Prolow-density lipoprotein receptor-related protein 1 OS=Homo sapiens OX=9606 GN=LRP1 PE=1 SV=2	6.88874	6.56377	6.74819	6.44956	6.7252	6.52826	LRP1	-0.165896	0.21671	0.26789
Q96RU3	Formin-binding protein 1 OS=Homo sapiens OX=9606 GN=FNBP1 PE=1 SV=2	6.64241	6.70736	6.85425	6.70183	6.39746	6.60733	FNBP1	-0.1658	0.195447	0.244912
Q15020	Squamous cell carcinoma antigen recognized by T-cells 3 OS=Homo sapiens OX=9606 GN=SART3 PE=1 SV=1	6.71836	6.83162	6.65535	6.41447	6.59246	6.70321	SART3	-0.165065	0.182631	0.230835
A2A2F0	Ral GTPase-activating protein subunit beta (Fragment) OS=Homo sapiens OX=9606 GN=RALGAPB PE=1 SV=1	6.91528	6.51096	6.76288	6.43962	6.76553	6.49025	RALGAPB	-0.164572	0.266568	0.320692
Q9Y224	RNA transcription, translation and transport factor protein OS=Homo sapiens OX=9606 GN=RTRAF PE=1 SV=1	6.6453	6.66676	6.8936	6.50144	6.62498	6.58646	RTRAF	-0.164259	0.170563	0.216874
K7EM38	Actin, cytoplasmic 2 (Fragment) OS=Homo sapiens OX=9606 GN=ACTG1 PE=1 SV=1	6.53138	6.52982	7.10014	6.69488	6.63081	6.34341	ACTG1	-0.164079	0.364402	0.421241
Q13283	Ras GTPase-activating protein-binding protein 1 OS=Homo sapiens OX=9606 GN=G3BP1 PE=1 SV=1	6.75221	6.65821	6.76553	6.16792	6.7866	6.72928	G3BP1	-0.164054	0.337308	0.393723
Q9HD15	Steroid receptor RNA activator 1 OS=Homo sapiens OX=9606 GN=SRA1 PE=1 SV=1	6.56682	6.78398	6.848	6.66676	6.63081	6.41109	SRA1	-0.163379	0.211486	0.262335
H7C2T3	Aminopeptidase B (Fragment) OS=Homo sapiens OX=9606 GN=RNPEP PE=1 SV=1	6.96463	6.64241	6.47573	5.90448	7.04985	6.64097	RNPEP	-0.162492	0.543857	0.595513
Q86VS8	Protein Hook homolog 3 OS=Homo sapiens OX=9606 GN=HOOK3 PE=1 SV=2	6.67101	6.6279	6.89845	6.67243	6.41785	6.62059	HOOK3	-0.162165	0.211219	0.262073
Q13303	Voltage-gated potassium channel subunit beta-2 OS=Homo sapiens OX=9606 GN=KCNAB2 PE=1 SV=2	6.70736	6.60881	6.8802	6.74819	6.46597	6.49665	KCNAB2	-0.161848	0.219466	0.270723
P57772	Selenocysteine-specific elongation factor OS=Homo sapiens OX=9606 GN=EEFSEC PE=1 SV=4	6.62498	6.75622	6.82528	6.58195	6.59544	6.54381	EEFSEC	-0.161758	0.148097	0.191375
Q9Y277	Voltage-dependent anion-selective channel protein 3 OS=Homo sapiens OX=9606 GN=VDAC3 PE=1 SV=1	6.78005	6.80607	6.61324	6.40429	6.66249	6.64818	VDAC3	-0.161464	0.197643	0.247331
P52306	Rap1 GTPase-GDP dissociation stimulator 1 OS=Homo sapiens OX=9606 GN=RAP1GDS1 PE=1 SV=3	6.5157	6.8009	6.8679	6.61765	6.33985	6.74281	RAP1GDS1	-0.161393	0.283642	0.338615
P48147	Prolyl endopeptidase OS=Homo sapiens OX=9606 GN=PREP PE=1 SV=2	6.83415	6.76818	6.59991	6.64241	6.49825	6.57743	PREP	-0.161387	0.170113	0.21636
Q9BTE3	Mini-chromosome maintenance complex-binding protein OS=Homo sapiens OX=9606 GN=MCMBP PE=1 SV=2	6.74551	6.85922	6.59842	6.53294	6.59544	6.59246	MCMBP	-0.160771	0.168103	0.214095
P62857	40S ribosomal protein S28 OS=Homo sapiens OX=9606 GN=RPS28 PE=1 SV=1	6.62059	6.76022	6.79961	6.37678	6.88264	6.43962	RPS28	-0.160457	0.297948	0.353434
P31946	14-3-3 protein beta/alpha OS=Homo sapiens OX=9606 GN=YWHAB PE=1 SV=3	6.52356	6.84298	6.81378	6.75622	6.31651	6.62644	YWHAB	-0.160384	0.294019	0.349518
Q9NZT2	Opioid growth factor receptor OS=Homo sapiens OX=9606 GN=OGFR PE=1 SV=3	6.87036	6.59991	6.73064	6.51412	6.60881	6.59694	OGFR	-0.16035	0.175326	0.222445
P21675	Transcription initiation factor TFIID subunit 1 OS=Homo sapiens OX=9606 GN=TAF1 PE=1 SV=2	6.76553	6.76022	6.65678	6.39232	6.86913	6.44128	TAF1	-0.159935	0.27956	0.334941
Q8N668	COMM domain-containing protein 1 OS=Homo sapiens OX=9606 GN=COMMD1 PE=1 SV=1	6.7046	6.56986	6.91289	6.42794	6.75622	6.52356	COMMD1	-0.159871	0.254809	0.308134
Q6ZMZ3	Nesprin-3 OS=Homo sapiens OX=9606 GN=SYNE3 PE=1 SV=2	6.62498	6.79181	6.77479	6.66818	6.33985	6.7046	SYNE3	-0.159653	0.237179	0.289816
B4DY09	cDNA FLJ51660, highly similar to Interleukin enhancer-binding factor 2 OS=Homo sapiens OX=9606 GN=ILF2 PE=1 SV=1	6.79442	6.70874	6.70044	6.52042	6.67384	6.53138	ILF2	-0.159317	0.151006	0.19455
Q7Z392	Trafficking protein particle complex subunit 11 OS=Homo sapiens OX=9606 GN=TRAPPC11 PE=1 SV=2	6.80478	6.91767	6.45779	6.47897	6.71973	6.50462	TRAPPC11	-0.158972	0.286223	0.341348
Q92619	Rho GTPase-activating protein 45 OS=Homo sapiens OX=9606 GN=ARHGAP45 PE=1 SV=2	6.6865	6.74953	6.76951	6.54844	6.5744	6.60585	ARHGAP45	-0.15895	0.132768	0.173445
P20073	Annexin A7 OS=Homo sapiens OX=9606 GN=ANXA7 PE=1 SV=3	6.85798	6.77479	6.55766	6.41109	6.63517	6.66818	ANXA7	-0.158662	0.229499	0.281463
P12814	Alpha-actinin-1 OS=Homo sapiens OX=9606 GN=ACTN1 PE=1 SV=2	6.6907	6.5157	6.97269	6.73064	6.51254	6.46107	ACTN1	-0.158279	0.286076	0.34126
P25325	3-mercaptopyruvate sulfurtransferase OS=Homo sapiens OX=9606 GN=MPST PE=1 SV=3	6.7761	6.73606	6.6893	6.64818	6.45286	6.62644	MPST	-0.157997	0.162472	0.207603
F8VXU5	Vacuolar protein sorting-associated protein 29 OS=Homo sapiens OX=9606 GN=VPS29 PE=1 SV=1	6.72792	6.67948	6.79181	6.66818	6.59395	6.46434	VPS29	-0.157582	0.164651	0.210042
P84243	Histone H3.3 OS=Homo sapiens OX=9606 GN=H3F3A PE=1 SV=2	6.89603	6.70321	6.59246	6.66959	6.59842	6.45121	H3-3A	-0.157489	0.216686	0.26789
P84243	Histone H3.3 OS=Homo sapiens OX=9606 GN=H3F3A PE=1 SV=2	6.89603	6.70321	6.59246	6.66959	6.59842	6.45121	H3-3B	-0.157489	0.216686	0.26789
Q02252	Methylmalonate-semialdehyde dehydrogenase [acylating], mitochondrial OS=Homo sapiens OX=9606 GN=ALDH6A1 PE=1 SV=2	6.70598	6.75087	6.73877	6.71012	6.40599	6.60733	ALDH6A1	-0.157393	0.190983	0.239963
O75063	Glycosaminoglycan xylosylkinase OS=Homo sapiens OX=9606 GN=FAM20B PE=1 SV=1	6.85175	6.70598	6.63517	6.43463	6.6907	6.59694	FAM20B	-0.15688	0.202722	0.253145
Q92990	Glomulin OS=Homo sapiens OX=9606 GN=GLMN PE=1 SV=2	6.83162	6.61618	6.74551	6.48864	6.71973	6.5157	GLMN	-0.156412	0.201072	0.251353
Q9BZQ8	Protein Niban OS=Homo sapiens OX=9606 GN=FAM129A PE=1 SV=1	6.62936	6.79181	6.74819	6.82782	6.22882	6.64674	NIBAN1	-0.155329	0.337306	0.393723
Q14331	Protein FRG1 OS=Homo sapiens OX=9606 GN=FRG1 PE=1 SV=1	6.7879	6.89482	6.50144	6.63372	6.49985	6.58646	FRG1	-0.154709	0.24528	0.298387
P24539	ATP synthase F(0) complex subunit B1, mitochondrial OS=Homo sapiens OX=9606 GN=ATP5F1 PE=1 SV=2	6.82146	6.732	6.62205	6.26866	6.73606	6.70736	ATP5PB	-0.154474	0.305294	0.360683
Q15185	Prostaglandin E synthase 3 OS=Homo sapiens OX=9606 GN=PTGES3 PE=1 SV=1	6.72792	6.84046	6.62059	6.49985	6.51254	6.71562	PTGES3	-0.153654	0.206165	0.256963
A0A087X1G7	Selenoprotein F OS=Homo sapiens OX=9606 GN=SELENOF PE=1 SV=1	6.66107	6.61471	6.90448	6.63517	6.70598	6.37851		-0.153532	0.264362	0.318613
Q9NQG5	Regulation of nuclear pre-mRNA domain-containing protein 1B OS=Homo sapiens OX=9606 GN=RPRD1B PE=1 SV=1	6.76951	6.65821	6.75622	6.42962	6.79442	6.49985	RPRD1B	-0.153355	0.239113	0.291722
P37837	Transaldolase OS=Homo sapiens OX=9606 GN=TALDO1 PE=1 SV=2	6.66249	6.75355	6.78005	6.57743	6.52513	6.63517	TALDO1	-0.152786	0.158017	0.202576
O15392	Baculoviral IAP repeat-containing protein 5 OS=Homo sapiens OX=9606 GN=BIRC5 PE=1 SV=3	6.88996	6.48704	6.79442	6.53916	6.41278	6.76155	BIRC5	-0.15264	0.305652	0.361015
P17947	Transcription factor PU.1 OS=Homo sapiens OX=9606 GN=SPI1 PE=1 SV=2	6.78136	6.60733	6.79701	6.62498	6.69349	6.40939	SPI1	-0.152616	0.223539	0.275108
A0A087WYM3	NAD-dependent protein deacetylase OS=Homo sapiens OX=9606 GN=SIRT2 PE=1 SV=1	6.57743	6.66818	6.93074	6.41278	6.73877	6.56834		-0.152152	0.280369	0.335759
Q14166	Tubulin--tyrosine ligase-like protein 12 OS=Homo sapiens OX=9606 GN=TTLL12 PE=1 SV=2	6.97154	6.66676	6.53605	6.63081	6.63807	6.44956	TTLL12	-0.151968	0.282928	0.337964
Q5T093	Protein RER1 OS=Homo sapiens OX=9606 GN=RER1 PE=1 SV=1	6.93899	6.63517	6.57743	6.43296	6.90689	6.35755	RER1	-0.151397	0.381663	0.437726
P42785	Lysosomal Pro-X carboxypeptidase OS=Homo sapiens OX=9606 GN=PRCP PE=1 SV=1	6.7046	6.49506	6.97154	6.57592	6.67666	6.46597	PRCP	-0.15088	0.298365	0.353771
Q9UEU0	Vesicle transport through interaction with t-SNAREs homolog 1B OS=Homo sapiens OX=9606 GN=VTI1B PE=1 SV=3	6.4363	6.91169	6.79572	6.84172	6.2384	6.61176	VTI1B	-0.150604	0.415211	0.470996
Q9BS26	Endoplasmic reticulum resident protein 44 OS=Homo sapiens OX=9606 GN=ERP44 PE=1 SV=1	6.63952	6.75355	6.79572	6.64241	6.48864	6.60881	ERP44	-0.149641	0.182772	0.230889
Q8N573	Oxidation resistance protein 1 OS=Homo sapiens OX=9606 GN=OXR1 PE=1 SV=2	6.70044	6.7211	6.76686	6.67807	6.44128	6.62059	OXR1	-0.149485	0.191953	0.241052
Q16656	Nuclear respiratory factor 1 OS=Homo sapiens OX=9606 GN=NRF1 PE=1 SV=1	6.82018	6.34341	6.96578	6.69209	6.74819	6.24413	NRF1	-0.14832	0.449247	0.504458
P59998	Actin-related protein 2/3 complex subunit 4 OS=Homo sapiens OX=9606 GN=ARPC4 PE=1 SV=3	6.67243	6.79051	6.7211	6.71425	6.46107	6.56529	ARPC4	-0.147809	0.205052	0.255711
P04181	Ornithine aminotransferase, mitochondrial OS=Homo sapiens OX=9606 GN=OAT PE=1 SV=1	6.8505	6.74012	6.58946	6.46434	6.6893	6.58346	OAT	-0.147661	0.230247	0.282306
Q9C0I1	Myotubularin-related protein 12 OS=Homo sapiens OX=9606 GN=MTMR12 PE=1 SV=2	6.91169	6.55766	6.70874	6.53605	6.61765	6.58195	MTMR12	-0.147476	0.238668	0.291255
A0A087WW66	26S proteasome non-ATPase regulatory subunit 1 OS=Homo sapiens OX=9606 GN=PSMD1 PE=1 SV=1	6.66959	6.71699	6.79831	6.61029	6.47735	6.65678	PSMD1	-0.146824	0.189948	0.238983
P00403	Cytochrome c oxidase subunit 2 OS=Homo sapiens OX=9606 GN=MT-CO2 PE=1 SV=1	6.78267	6.7046	6.67807	6.848	6.56071	6.31651	MT-CO2	-0.146706	0.320802	0.376716
P56385	ATP synthase subunit e, mitochondrial OS=Homo sapiens OX=9606 GN=ATP5ME PE=1 SV=2	6.76686	6.59544	6.81762	6.5345	6.71699	6.48864	ATP5ME	-0.146599	0.229341	0.281343
Q13057	Bifunctional coenzyme A synthase OS=Homo sapiens OX=9606 GN=COASY PE=1 SV=4	6.82528	6.6453	6.71012	6.46597	6.72656	6.54844	COASY	-0.146574	0.224351	0.276019
O75439	Mitochondrial-processing peptidase subunit beta OS=Homo sapiens OX=9606 GN=PMPCB PE=1 SV=2	6.90689	6.65105	6.61618	6.47249	6.7211	6.54226	PMPCB	-0.146093	0.261478	0.315463
P40926	Malate dehydrogenase, mitochondrial OS=Homo sapiens OX=9606 GN=MDH2 PE=1 SV=3	6.53138	6.83542	6.78921	6.81378	6.29462	6.61029	MDH2	-0.145773	0.357585	0.414387
Q9UIQ6	Leucyl-cystinyl aminopeptidase OS=Homo sapiens OX=9606 GN=LNPEP PE=1 SV=3	6.70874	6.65392	6.82146	6.61324	6.6014	6.53294	LNPEP	-0.145512	0.183266	0.231387
P54136	Arginine--tRNA ligase, cytoplasmic OS=Homo sapiens OX=9606 GN=RARS PE=1 SV=2	6.82655	6.74012	6.61324	6.50621	6.66959	6.56986	RARS1	-0.144749	0.210097	0.26075
Q8IYI6	Exocyst complex component 8 OS=Homo sapiens OX=9606 GN=EXOC8 PE=1 SV=2	6.77873	6.80219	6.59694	6.60881	6.46107	6.67384	EXOC8	-0.144715	0.226026	0.277788
Q9Y6Y0	Influenza virus NS1A-binding protein OS=Homo sapiens OX=9606 GN=IVNS1ABP PE=1 SV=3	6.60881	6.74551	6.82273	6.47735	6.57894	6.6879	IVNS1ABP	-0.144284	0.223076	0.274668
A0A0D9SG79	Ubiquitin-associated protein 1 (Fragment) OS=Homo sapiens OX=9606 GN=UBAP1 PE=1 SV=1	6.82528	6.67243	6.6851	6.58045	6.60881	6.56071	UBAP1	-0.144277	0.182703	0.230864
O95630	STAM-binding protein OS=Homo sapiens OX=9606 GN=STAMBP PE=1 SV=1	6.63517	6.76421	6.75355	6.6865	6.22689	6.80735	STAMBP	-0.144061	0.368269	0.424626
O95721	Synaptosomal-associated protein 29 OS=Homo sapiens OX=9606 GN=SNAP29 PE=1 SV=1	6.56986	6.62498	6.97039	6.49665	6.61176	6.62644	SNAP29	-0.143457	0.291488	0.346918
A6NHQ2	rRNA/tRNA 2'-O-methyltransferase fibrillarin-like protein 1 OS=Homo sapiens OX=9606 GN=FBLL1 PE=3 SV=2	6.86419	6.64818	6.65964	6.51096	6.49506	6.73606	FBLL1	-0.143307	0.250533	0.304065
Q9BZQ6	ER degradation-enhancing alpha-mannosidase-like protein 3 OS=Homo sapiens OX=9606 GN=EDEM3 PE=1 SV=2	6.83162	6.71287	6.6279	6.42122	6.59246	6.72928	EDEM3	-0.143144	0.25417	0.30768
H7C096	BCL2/adenovirus E1B 19 kDa protein-interacting protein 2 (Fragment) OS=Homo sapiens OX=9606 GN=BNIP2 PE=1 SV=1	6.82782	6.61765	6.71836	6.34873	6.79181	6.59395	BNIP2	-0.143113	0.308286	0.363741
Q9UL18	Protein argonaute-1 OS=Homo sapiens OX=9606 GN=AGO1 PE=1 SV=3	6.52513	6.68229	6.95303	6.71287	6.48059	6.53916	AGO1	-0.142612	0.311987	0.367566
Q00059	Transcription factor A, mitochondrial OS=Homo sapiens OX=9606 GN=TFAM PE=1 SV=1	6.60733	6.71699	6.84298	6.75756	6.40259	6.58045	TFAM	-0.142237	0.281476	0.336633
J3QRS3	Myosin regulatory light chain 12A OS=Homo sapiens OX=9606 GN=MYL12A PE=1 SV=1	6.61912	6.60288	6.94134	6.62352	6.57592	6.54689	MYL12A	-0.139006	0.275544	0.330384
Q969X5	Endoplasmic reticulum-Golgi intermediate compartment protein 1 OS=Homo sapiens OX=9606 GN=ERGIC1 PE=1 SV=1	6.83289	6.34873	6.91409	6.25172	6.98413	6.44294	ERGIC1	-0.138969	0.520311	0.573903
P07332	Tyrosine-protein kinase Fes/Fps OS=Homo sapiens OX=9606 GN=FES PE=1 SV=3	6.70598	6.93546	6.49985	6.69488	6.29094	6.73877	FES	-0.138898	0.397995	0.454226
E9PC15	Acylglycerol kinase, mitochondrial OS=Homo sapiens OX=9606 GN=AGK PE=1 SV=1	6.7866	6.81378	6.56682	6.57743	6.6879	6.48704	AGK	-0.138276	0.255597	0.309007
Q15025	TNFAIP3-interacting protein 1 OS=Homo sapiens OX=9606 GN=TNIP1 PE=1 SV=2	6.61471	6.62205	6.88509	6.72656	6.84423	6.1375	TNIP1	-0.13785	0.467142	0.52067
Q93091	Ribonuclease K6 OS=Homo sapiens OX=9606 GN=RNASE6 PE=1 SV=2	6.61765	6.68229	6.86419	6.71973	6.57592	6.45615	RNASE6	-0.137444	0.270997	0.325519
Q9BRX2	Protein pelota homolog OS=Homo sapiens OX=9606 GN=PELO PE=1 SV=2	6.76022	6.89118	6.49025	6.54998	6.36457	6.8189	PELO	-0.136065	0.387199	0.443422
Q8N2F6	Armadillo repeat-containing protein 10 OS=Homo sapiens OX=9606 GN=ARMC10 PE=1 SV=1	6.79572	6.74416	6.62352	6.62498	6.70736	6.42459	ARMC10	-0.135489	0.265874	0.320104
Q9ULG1	Chromatin-remodeling ATPase INO80 OS=Homo sapiens OX=9606 GN=INO80 PE=1 SV=2	6.71973	6.71149	6.732	6.76951	6.56682	6.42122	INO80	-0.135226	0.270999	0.325519
Q96KP1	Exocyst complex component 2 OS=Homo sapiens OX=9606 GN=EXOC2 PE=1 SV=1	6.65678	6.85549	6.63952	6.6279	6.34873	6.77083	EXOC2	-0.13478	0.336085	0.392688
O95801	Tetratricopeptide repeat protein 4 OS=Homo sapiens OX=9606 GN=TTC4 PE=1 SV=3	6.71836	6.78136	6.67101	6.64386	6.57137	6.55152	TTC4	-0.134662	0.203654	0.254105
Q8N1G4	Leucine-rich repeat-containing protein 47 OS=Homo sapiens OX=9606 GN=LRRC47 PE=1 SV=1	6.79572	6.64097	6.73064	6.57894	6.64386	6.54226	LRRC47	-0.13409	0.215322	0.266526
Q9H0V9	VIP36-like protein OS=Homo sapiens OX=9606 GN=LMAN2L PE=1 SV=1	6.75355	6.72383	6.67243	6.42459	6.86542	6.45779	LMAN2L	-0.134002	0.341464	0.398044
P31751	RAC-beta serine/threonine-protein kinase OS=Homo sapiens OX=9606 GN=AKT2 PE=1 SV=2	6.82018	6.67666	6.65678	6.35755	6.76951	6.62498	AKT2	-0.133862	0.321957	0.377788
P50613	Cyclin-dependent kinase 7 OS=Homo sapiens OX=9606 GN=CDK7 PE=1 SV=1	6.77347	6.61029	6.77479	6.71562	6.62352	6.41954	CDK7	-0.13329	0.280387	0.335759
Q9H2J4	Phosducin-like protein 3 OS=Homo sapiens OX=9606 GN=PDCL3 PE=1 SV=1	6.85674	6.52199	6.76951	6.55459	6.77347	6.42122	PDCL3	-0.132985	0.344645	0.400884
O43633	Charged multivesicular body protein 2a OS=Homo sapiens OX=9606 GN=CHMP2A PE=1 SV=1	6.6837	6.79701	6.6851	6.53916	6.60288	6.6279	CHMP2A	-0.131956	0.214885	0.266126
Q13617	Cullin-2 OS=Homo sapiens OX=9606 GN=CUL2 PE=1 SV=2	6.77347	6.75221	6.63807	6.52513	6.58796	6.65535	CUL2	-0.13177	0.225302	0.276971
O60763	General vesicular transport factor p115 OS=Homo sapiens OX=9606 GN=USO1 PE=1 SV=2	6.71562	6.74147	6.70874	6.55612	6.56071	6.65392	USO1	-0.131689	0.206365	0.257143
Q9UM21	Alpha-1,3-mannosyl-glycoprotein 4-beta-N-acetylglucosaminyltransferase A OS=Homo sapiens OX=9606 GN=MGAT4A PE=1 SV=1	6.76951	6.58346	6.8009	6.42794	6.75221	6.58045	MGAT4A	-0.131088	0.307058	0.3624
Q9C0E8	Endoplasmic reticulum junction formation protein lunapark OS=Homo sapiens OX=9606 GN=LNPK PE=1 SV=2	6.66818	6.71973	6.77742	6.59991	6.58946	6.58346	LNPK	-0.13083	0.208164	0.258833
P68104	Elongation factor 1-alpha 1 OS=Homo sapiens OX=9606 GN=EEF1A1 PE=1 SV=1	6.75087	6.78267	6.61176	6.31107	6.76951	6.67243	EEF1A1	-0.130769	0.361174	0.417924
Q5W0V3	Protein FAM160B1 OS=Homo sapiens OX=9606 GN=FAM160B1 PE=1 SV=1	6.7866	6.71562	6.65535	6.41954	6.7252	6.62059	FHIP2A	-0.130749	0.28057	0.335862
Q8WVT3	Trafficking protein particle complex subunit 12 OS=Homo sapiens OX=9606 GN=TRAPPC12 PE=1 SV=3	6.78398	6.49025	6.85175	6.36107	6.89724	6.47573	TRAPPC12	-0.130646	0.436063	0.491545
Q6XQN6	Nicotinate phosphoribosyltransferase OS=Homo sapiens OX=9606 GN=NAPRT PE=1 SV=2	6.63517	6.70044	6.80219	6.79442	6.26115	6.6907	NAPRT	-0.130513	0.395738	0.452092
B4DSN5	Tyrosine-protein phosphatase non-receptor type OS=Homo sapiens OX=9606 GN=PTPN1 PE=1 SV=1	6.62205	6.87652	6.64674	6.37504	6.60288	6.7761	PTPN1	-0.130427	0.350514	0.407001
O75663	TIP41-like protein OS=Homo sapiens OX=9606 GN=TIPRL PE=1 SV=2	6.78136	6.71425	6.65964	6.41616	6.74147	6.60733	TIPRL	-0.130094	0.287784	0.342859
Q16181	Septin-7 OS=Homo sapiens OX=9606 GN=SEPT7 PE=1 SV=2	6.67243	6.75889	6.72928	6.63227	6.46597	6.67243	SEPTIN7	-0.129976	0.244107	0.297151
Q9NSC5	Homer protein homolog 3 OS=Homo sapiens OX=9606 GN=HOMER3 PE=1 SV=2	6.69905	6.80993	6.65105	6.56529	6.65821	6.54844	HOMER3	-0.129364	0.235007	0.287463
Q13618	Cullin-3 OS=Homo sapiens OX=9606 GN=CUL3 PE=1 SV=2	6.75221	6.824	6.57592	6.46597	6.71012	6.59096	CUL3	-0.12836	0.295725	0.351155
O75592	E3 ubiquitin-protein ligase MYCBP2 OS=Homo sapiens OX=9606 GN=MYCBP2 PE=1 SV=4	6.80478	6.61912	6.72928	6.43296	6.65535	6.68089	MYCBP2	-0.127993	0.287331	0.342581
O15498	Synaptobrevin homolog YKT6 OS=Homo sapiens OX=9606 GN=YKT6 PE=1 SV=1	6.7211	6.89118	6.52669	6.66391	6.37156	6.71973	YKT6	-0.127922	0.374095	0.430209
Q5T4S7	E3 ubiquitin-protein ligase UBR4 OS=Homo sapiens OX=9606 GN=UBR4 PE=1 SV=1	6.76951	6.6893	6.70321	6.61324	6.57592	6.58946	UBR4	-0.1278	0.21517	0.266409
Q9BTU6	Phosphatidylinositol 4-kinase type 2-alpha OS=Homo sapiens OX=9606 GN=PI4K2A PE=1 SV=1	6.75355	6.732	6.63372	6.20359	6.91767	6.61471	PI4K2A	-0.127766	0.46456	0.518229
O95639	Cleavage and polyadenylation specificity factor subunit 4 OS=Homo sapiens OX=9606 GN=CPSF4 PE=1 SV=1	6.77347	6.7211	6.63807	6.26679	6.84046	6.64241	CPSF4	-0.12766	0.40957	0.465728
O75427	Leucine-rich repeat and calponin homology domain-containing protein 4 OS=Homo sapiens OX=9606 GN=LRCH4 PE=1 SV=2	6.77479	6.84674	6.48059	6.78005	6.1334	6.80607	LRCH4	-0.127535	0.514	0.567807
P53618	Coatomer subunit beta OS=Homo sapiens OX=9606 GN=COPB1 PE=1 SV=3	6.70598	6.80478	6.64818	6.59842	6.55612	6.62205	COPB1	-0.127444	0.233033	0.285498
P31749	RAC-alpha serine/threonine-protein kinase OS=Homo sapiens OX=9606 GN=AKT1 PE=1 SV=2	6.87652	6.62644	6.63662	6.35931	6.78921	6.60881	AKT1	-0.127418	0.373073	0.429246
F5H452	Transcription factor Dp-1 OS=Homo sapiens OX=9606 GN=TFDP1 PE=1 SV=2	6.9507	6.36107	6.73742	6.44128	7.0864	6.13955	TFDP1	-0.127316	0.601918	0.649943
Q9Y2I7	1-phosphatidylinositol 3-phosphate 5-kinase OS=Homo sapiens OX=9606 GN=PIKFYVE PE=1 SV=3	6.88509	6.65392	6.52982	5.97269	6.83289	6.88264	PIKFYVE	-0.126867	0.589088	0.638304
P61019	Ras-related protein Rab-2A OS=Homo sapiens OX=9606 GN=RAB2A PE=1 SV=1	6.67525	6.78267	6.69766	6.67666	6.61029	6.48864	RAB2A	-0.126664	0.25071	0.304201
Q8NFF5	FAD synthase OS=Homo sapiens OX=9606 GN=FLAD1 PE=1 SV=1	6.58195	6.84674	6.71973	6.72247	6.55612	6.49025	FLAD1	-0.12653	0.30387	0.359363
Q13488	V-type proton ATPase 116 kDa subunit a isoform 3 OS=Homo sapiens OX=9606 GN=TCIRG1 PE=1 SV=3	6.71149	6.58346	6.853	6.45286	6.70044	6.61618	TCIRG1	-0.126157	0.310432	0.365827
P31937	3-hydroxyisobutyrate dehydrogenase, mitochondrial OS=Homo sapiens OX=9606 GN=HIBADH PE=1 SV=2	6.75622	6.62205	6.77215	6.5744	6.74685	6.45121	HIBADH	-0.125986	0.298383	0.353771
Q92766	Ras-responsive element-binding protein 1 OS=Homo sapiens OX=9606 GN=RREB1 PE=1 SV=3	6.78398	6.46761	6.8716	6.65392	6.7866	6.30561	RREB1	-0.125687	0.440725	0.496082
P00505	Aspartate aminotransferase, mitochondrial OS=Homo sapiens OX=9606 GN=GOT2 PE=1 SV=3	6.6453	6.69766	6.80349	6.74819	6.60881	6.41447	GOT2	-0.12499	0.316026	0.371668
Q13409	Cytoplasmic dynein 1 intermediate chain 2 OS=Homo sapiens OX=9606 GN=DYNC1I2 PE=1 SV=3	6.52826	6.824	6.7879	6.70044	6.41954	6.64674	DYNC1I2	-0.124483	0.348353	0.404793
Q96T76	MMS19 nucleotide excision repair protein homolog OS=Homo sapiens OX=9606 GN=MMS19 PE=1 SV=2	6.93782	6.72656	6.47249	6.5345	6.58946	6.63952	MMS19	-0.12446	0.366051	0.422729
P25774	Cathepsin S OS=Homo sapiens OX=9606 GN=CTSS PE=1 SV=3	6.68089	6.75756	6.71699	6.65535	6.61471	6.51254	CTSS	-0.124277	0.242376	0.295471
P25705	ATP synthase subunit alpha, mitochondrial OS=Homo sapiens OX=9606 GN=ATP5F1A PE=1 SV=1	6.7866	6.76686	6.59694	6.67243	6.52826	6.57894	ATP5F1A	-0.12359	0.273105	0.327628
G3V3H3	Kinesin light chain 1 OS=Homo sapiens OX=9606 GN=KLC1 PE=1 SV=1	6.61324	6.66249	6.87036	6.70183	6.54535	6.52826	KLC1	-0.123552	0.304547	0.360074
Q8WUM0	Nuclear pore complex protein Nup133 OS=Homo sapiens OX=9606 GN=NUP133 PE=1 SV=2	6.848	6.74685	6.54226	6.39917	6.67384	6.69488	NUP133	-0.123072	0.360195	0.417101
A0A087WZU1	Phosphatidylinositol phosphatase PTPRQ OS=Homo sapiens OX=9606 GN=PTPRQ PE=4 SV=1	6.71973	6.60733	6.80864	6.59246	6.79701	6.37851	PTPRQ	-0.122574	0.367034	0.423654
Q8TDZ2	[F-actin]-monooxygenase MICAL1 OS=Homo sapiens OX=9606 GN=MICAL1 PE=1 SV=2	6.77347	6.73471	6.64097	6.50462	6.6893	6.58946	MICAL1	-0.121921	0.270291	0.324836
Q86WC4	Osteopetrosis-associated transmembrane protein 1 OS=Homo sapiens OX=9606 GN=OSTM1 PE=1 SV=1	6.61471	6.78398	6.72247	6.87652	6.27053	6.60881	OSTM1	-0.121767	0.444917	0.500197
P41236	Protein phosphatase inhibitor 2 OS=Homo sapiens OX=9606 GN=PPP1R2 PE=1 SV=2	6.65392	6.6851	6.80219	6.7879	6.49665	6.49185	PPP1R2	-0.121601	0.329265	0.385684
Q9Y5K6	CD2-associated protein OS=Homo sapiens OX=9606 GN=CD2AP PE=1 SV=1	6.69766	6.67243	6.77215	6.76686	6.44128	6.57137	CD2AP	-0.120907	0.318911	0.374684
P60174	Triosephosphate isomerase OS=Homo sapiens OX=9606 GN=TPI1 PE=1 SV=3	6.65964	6.65678	6.82655	6.73471	6.47249	6.5744	TPI1	-0.120456	0.313944	0.369593
Q9H8Y8	Golgi reassembly-stacking protein 2 OS=Homo sapiens OX=9606 GN=GORASP2 PE=1 SV=3	6.67243	6.76951	6.69627	6.39746	6.76951	6.61176	GORASP2	-0.119825	0.342044	0.398454
Q93034	Cullin-5 OS=Homo sapiens OX=9606 GN=CUL5 PE=1 SV=4	6.74819	6.96	6.40599	6.45121	6.74685	6.55766	CUL5	-0.11949	0.454569	0.509086
Q9BY15	Adhesion G protein-coupled receptor E3 OS=Homo sapiens OX=9606 GN=ADGRE3 PE=2 SV=2	6.59096	6.76155	6.78136	6.80219	6.52826	6.44626	ADGRE3	-0.119055	0.363381	0.420165
P43034	Platelet-activating factor acetylhydrolase IB subunit alpha OS=Homo sapiens OX=9606 GN=PAFAH1B1 PE=1 SV=2	6.7046	6.60585	6.82909	6.57592	6.72383	6.48382	PAFAH1B1	-0.118656	0.321487	0.377425
Q14914	Prostaglandin reductase 1 OS=Homo sapiens OX=9606 GN=PTGR1 PE=1 SV=2	6.58346	6.68089	6.8679	6.77873	6.55305	6.4446	PTGR1	-0.118618	0.373948	0.430146
Q7Z614	Sorting nexin-20 OS=Homo sapiens OX=9606 GN=SNX20 PE=1 SV=1	7.03782	6.48704	6.58346	6.61912	6.71287	6.42122	SNX20	-0.118368	0.469272	0.522669
P29084	Transcription initiation factor IIE subunit beta OS=Homo sapiens OX=9606 GN=GTF2E2 PE=1 SV=1	6.61912	6.63372	6.88264	6.71973	6.48864	6.57289	GTF2E2	-0.118073	0.344553	0.400884
P04080	Cystatin-B OS=Homo sapiens OX=9606 GN=CSTB PE=1 SV=2	6.7252	6.51412	6.89239	6.63662	6.67101	6.47086	CSTB	-0.117737	0.372038	0.428266
Q6V1X1	Dipeptidyl peptidase 8 OS=Homo sapiens OX=9606 GN=DPP8 PE=1 SV=1	6.74281	6.75355	6.6453	6.72792	6.5157	6.54535	DPP8	-0.117564	0.297257	0.352794
P50995	Annexin A11 OS=Homo sapiens OX=9606 GN=ANXA11 PE=1 SV=1	6.8392	6.62498	6.65964	6.3147	6.75221	6.70598	ANXA11	-0.116978	0.41941	0.475297
J3KSS7	ADP-ribosylation factor-binding protein GGA3 OS=Homo sapiens OX=9606 GN=GGA3 PE=1 SV=1	6.63517	6.60437	6.89239	6.71425	6.57137	6.49665	GGA3	-0.116553	0.35429	0.41118
G3V4K3	Spermatogenesis-defective protein 39 homolog OS=Homo sapiens OX=9606 GN=VIPAS39 PE=1 SV=1	6.73335	6.78921	6.60881	6.50938	6.79572	6.47897	VIPAS39	-0.115768	0.3616	0.418312
O43488	Aflatoxin B1 aldehyde reductase member 2 OS=Homo sapiens OX=9606 GN=AKR7A2 PE=1 SV=3	6.74147	6.76951	6.62936	6.67666	6.5345	6.58346	AKR7A2	-0.115237	0.288115	0.343078
A0A087WT12	Glutathione peroxidase OS=Homo sapiens OX=9606 GN=GPX4 PE=1 SV=1	6.66107	6.83542	6.63662	6.73471	6.4822	6.57137		-0.114941	0.338576	0.395005
P08559	Pyruvate dehydrogenase E1 component subunit alpha, somatic form, mitochondrial OS=Homo sapiens OX=9606 GN=PDHA1 PE=1 SV=3	6.79442	6.74281	6.60288	6.55612	6.59544	6.64386	PDHA1	-0.114897	0.292678	0.348068
Q14061	Cytochrome c oxidase copper chaperone OS=Homo sapiens OX=9606 GN=COX17 PE=1 SV=2	6.67666	6.732	6.71012	6.74416	6.75756	6.2724	COX17	-0.114888	0.437514	0.492823
P51798	H(+)/Cl(-) exchange transporter 7 OS=Homo sapiens OX=9606 GN=CLCN7 PE=1 SV=2	6.8125	6.65535	6.64386	6.30012	6.88264	6.58496	CLCN7	-0.114659	0.463155	0.517213
Q96BN8	Ubiquitin thioesterase otulin OS=Homo sapiens OX=9606 GN=OTULIN PE=1 SV=3	6.71425	6.53916	6.87406	6.72928	6.56682	6.48864	OTULIN	-0.114241	0.376712	0.432793
E9PFR3	Serine/threonine-protein phosphatase 2A 56 kDa regulatory subunit OS=Homo sapiens OX=9606 GN=PPP2R5D PE=1 SV=1	6.76951	6.8505	6.50938	6.5157	6.58045	6.6907	PPP2R5D	-0.114181	0.369111	0.425316
Q9Y2Z0	Protein SGT1 homolog OS=Homo sapiens OX=9606 GN=SUGT1 PE=1 SV=3	6.62352	6.86542	6.64097	6.62205	6.45121	6.71425	SUGT1	-0.114133	0.36106	0.417895
Q9UBR2	Cathepsin Z OS=Homo sapiens OX=9606 GN=CTSZ PE=1 SV=1	6.4822	6.90448	6.73064	6.48864	6.50144	6.78529	CTSZ	-0.113985	0.434586	0.489999
P52272	Heterogeneous nuclear ribonucleoprotein M OS=Homo sapiens OX=9606 GN=HNRNPM PE=1 SV=3	6.71287	6.74819	6.67243	6.75489	6.44128	6.59544	HNRNPM	-0.113958	0.337025	0.39359
O00562	Membrane-associated phosphatidylinositol transfer protein 1 OS=Homo sapiens OX=9606 GN=PITPNM1 PE=1 SV=4	6.74551	6.74281	6.64962	6.65821	6.48543	6.65249	PITPNM1	-0.113937	0.299141	0.35458
P36404	ADP-ribosylation factor-like protein 2 OS=Homo sapiens OX=9606 GN=ARL2 PE=1 SV=4	6.94837	6.74416	6.40259	6.30743	6.79312	6.65392	ARL2	-0.11355	0.520674	0.574168
P09496	Clathrin light chain A OS=Homo sapiens OX=9606 GN=CLTA PE=1 SV=1	6.57137	6.67243	6.88142	6.73471	6.44626	6.60437	CLTA	-0.113295	0.386394	0.442609
F8VSL3	Nuclear transcription factor Y subunit beta (Fragment) OS=Homo sapiens OX=9606 GN=NFYB PE=1 SV=1	6.6907	6.62352	6.79701	6.90809	6.41954	6.4446	NFYB	-0.112998	0.454452	0.509078
Q14203	Dynactin subunit 1 OS=Homo sapiens OX=9606 GN=DCTN1 PE=1 SV=3	6.73335	6.64241	6.76421	6.61324	6.60437	6.58496	DCTN1	-0.112469	0.277863	0.332994
Q13724	Mannosyl-oligosaccharide glucosidase OS=Homo sapiens OX=9606 GN=MOGS PE=1 SV=5	6.65105	6.77873	6.70736	6.66534	6.52826	6.60733	MOGS	-0.112073	0.29475	0.350086
Q9H0E9	Bromodomain-containing protein 8 OS=Homo sapiens OX=9606 GN=BRD8 PE=1 SV=2	6.88996	6.44294	6.7046	6.01792	7.02569	6.65821	BRD8	-0.111891	0.640624	0.686971
F5H8H2	Mevalonate kinase OS=Homo sapiens OX=9606 GN=MVK PE=1 SV=1	6.76553	6.40599	6.86542	5.97957	6.92244	6.8009	MVK	-0.111349	0.646942	0.692792
A0A0A0MQX8	Muscleblind-like protein 1 OS=Homo sapiens OX=9606 GN=MBNL1 PE=1 SV=1	6.76155	6.72792	6.6453	6.53605	6.60585	6.66107	MBNL1	-0.110601	0.296447	0.351922
Q8TAT6	Nuclear protein localization protein 4 homolog OS=Homo sapiens OX=9606 GN=NPLOC4 PE=1 SV=3	6.67666	6.8009	6.64241	6.35931	6.70044	6.72928	NPLOC4	-0.110315	0.405611	0.461902
Q7L1T6	Cytochrome b5 reductase 4 OS=Homo sapiens OX=9606 GN=CYB5R4 PE=1 SV=1	6.94837	6.67384	6.49346	6.52513	6.63952	6.62059	CYB5R4	-0.110141	0.419955	0.4758
Q7Z2W4	Zinc finger CCCH-type antiviral protein 1 OS=Homo sapiens OX=9606 GN=ZC3HAV1 PE=1 SV=3	6.71149	6.79572	6.62644	6.56986	6.60288	6.63081	ZC3HAV1	-0.110032	0.300727	0.356189
O96007	Molybdopterin synthase catalytic subunit OS=Homo sapiens OX=9606 GN=MOCS2 PE=1 SV=1	6.53605	6.84674	6.72792	6.35403	6.80478	6.62205	MOCS2	-0.109953	0.454995	0.509442
Q75V66	Anoctamin-5 OS=Homo sapiens OX=9606 GN=ANO5 PE=1 SV=1	6.39917	6.70183	6.98527	6.83036	6.36282	6.56529	ANO5	-0.109267	0.538439	0.590134
Q9UHY1	Nuclear receptor-binding protein OS=Homo sapiens OX=9606 GN=NRBP1 PE=1 SV=1	6.60585	6.6879	6.83542	6.55459	6.58045	6.66818	NRBP1	-0.108652	0.334201	0.390975
Q13217	DnaJ homolog subfamily C member 3 OS=Homo sapiens OX=9606 GN=DNAJC3 PE=1 SV=1	6.7046	6.73471	6.69209	6.49985	6.65392	6.65249	DNAJC3	-0.108382	0.308351	0.363741
Q15637	Splicing factor 1 OS=Homo sapiens OX=9606 GN=SF1 PE=1 SV=4	6.64674	6.74416	6.73742	6.72928	6.49985	6.5744	SF1	-0.108262	0.334628	0.391181
Q9UPW5	Cytosolic carboxypeptidase 1 OS=Homo sapiens OX=9606 GN=AGTPBP1 PE=1 SV=3	6.73742	6.77347	6.61912	6.53605	6.59842	6.67101	AGTPBP1	-0.108172	0.318081	0.373803
Q9Y6I8	Peroxisomal membrane protein 4 OS=Homo sapiens OX=9606 GN=PXMP4 PE=1 SV=3	7.15482	6.2891	6.55919	6.62205	6.94486	6.1127	PXMP4	-0.10783	0.67653	0.719035
P55212	Caspase-6 OS=Homo sapiens OX=9606 GN=CASP6 PE=1 SV=2	6.853	6.59694	6.66534	6.6851	6.71973	6.3906	CASP6	-0.106613	0.422944	0.478605
Q8IYB7	DIS3-like exonuclease 2 OS=Homo sapiens OX=9606 GN=DIS3L2 PE=1 SV=4	6.83162	6.71287	6.5345	6.21917	6.9507	6.58946	DIS3L2	-0.106553	0.562464	0.612583
O14976	Cyclin-G-associated kinase OS=Homo sapiens OX=9606 GN=GAK PE=1 SV=2	6.69349	6.6879	6.74685	6.61618	6.68229	6.51096	GAK	-0.106267	0.318024	0.373803
O14980	Exportin-1 OS=Homo sapiens OX=9606 GN=XPO1 PE=1 SV=1	6.84674	6.67243	6.59694	6.57743	6.74281	6.48382	XPO1	-0.104015	0.397733	0.454038
P60484	Phosphatidylinositol 3,4,5-trisphosphate 3-phosphatase and dual-specificity protein phosphatase PTEN OS=Homo sapiens OX=9606 GN=PTEN PE=1 SV=1	6.67666	6.848	6.59544	6.64674	6.54226	6.62205	PTEN	-0.103018	0.365867	0.422621
O94874	E3 UFM1-protein ligase 1 OS=Homo sapiens OX=9606 GN=UFL1 PE=1 SV=2	6.69209	6.77215	6.65964	6.60585	6.6279	6.58195	UFL1	-0.102726	0.317869	0.373742
Q9BTT4	Mediator of RNA polymerase II transcription subunit 10 OS=Homo sapiens OX=9606 GN=MED10 PE=1 SV=1	6.58195	6.70321	6.82273	6.36457	6.72792	6.70736	MED10	-0.102681	0.450906	0.505814
Q9UBQ7	Glyoxylate reductase/hydroxypyruvate reductase OS=Homo sapiens OX=9606 GN=GRHPR PE=1 SV=1	6.75889	6.71149	6.65249	6.67384	6.61029	6.53138	GRHPR	-0.102455	0.332833	0.389473
A6NFX8	ADP-sugar pyrophosphatase OS=Homo sapiens OX=9606 GN=NUDT5 PE=1 SV=1	6.63952	6.66959	6.80993	6.69627	6.53294	6.58496	NUDT5	-0.101623	0.359453	0.416344
Q14558	Phosphoribosyl pyrophosphate synthase-associated protein 1 OS=Homo sapiens OX=9606 GN=PRPSAP1 PE=1 SV=2	6.69766	6.83415	6.56986	6.79181	6.36632	6.63952	PRPSAP1	-0.101338	0.470562	0.523856
P24666	Low molecular weight phosphotyrosine protein phosphatase OS=Homo sapiens OX=9606 GN=ACP1 PE=1 SV=3	6.6851	6.8679	6.54689	6.37156	6.69905	6.72928	ACP1	-0.0999995	0.478536	0.531846
Q5KU26	Collectin-12 OS=Homo sapiens OX=9606 GN=COLEC12 PE=1 SV=3	6.7879	6.56986	6.74685	6.52356	6.8189	6.46271	COLEC12	-0.0998127	0.451035	0.505814
P19447	General transcription and DNA repair factor IIH helicase subunit XPB OS=Homo sapiens OX=9606 GN=ERCC3 PE=1 SV=1	6.81634	6.63662	6.63807	6.3837	6.90929	6.49985	ERCC3	-0.0993996	0.514055	0.567807
Q9P2R3	Rabankyrin-5 OS=Homo sapiens OX=9606 GN=ANKFY1 PE=1 SV=2	6.98755	6.36632	6.7252	6.43463	6.66959	6.67807	ANKFY1	-0.0989241	0.552167	0.603198
A2IDA3	DNA-3-methyladenine glycosylase (Fragment) OS=Homo sapiens OX=9606 GN=MPG PE=1 SV=1	6.80735	6.73471	6.54689	6.28725	6.69766	6.80864	MPG	-0.0984678	0.526735	0.579893
Q9NT62	Ubiquitin-like-conjugating enzyme ATG3 OS=Homo sapiens OX=9606 GN=ATG3 PE=1 SV=1	6.82146	6.5744	6.71562	6.51412	6.6907	6.61176	ATG3	-0.098299	0.39708	0.453403
E9PFH4	Transportin-3 OS=Homo sapiens OX=9606 GN=TNPO3 PE=1 SV=1	6.7211	6.84046	6.54998	6.65392	6.57894	6.58496	TNPO3	-0.0979062	0.398541	0.454689
M0R165	Epidermal growth factor receptor substrate 15-like 1 OS=Homo sapiens OX=9606 GN=EPS15L1 PE=1 SV=1	6.67384	6.55766	6.87652	6.60733	6.64097	6.56682	EPS15L1	-0.0976326	0.411158	0.466966
A8MQB8	Synaptic functional regulator FMR1 OS=Homo sapiens OX=9606 GN=FMR1 PE=1 SV=1	6.40939	6.95303	6.70044	6.84172	6.25739	6.67101	FMR1	-0.0975811	0.601859	0.649943
Q9HBY0	NADPH oxidase 3 OS=Homo sapiens OX=9606 GN=NOX3 PE=1 SV=1	6.8716	6.63081	6.57894	6.39917	6.92125	6.46923	NOX3	-0.0972325	0.545652	0.597198
P49720	Proteasome subunit beta type-3 OS=Homo sapiens OX=9606 GN=PSMB3 PE=1 SV=2	6.61029	6.62498	6.8679	6.52826	6.50779	6.7761	PSMB3	-0.0970013	0.450401	0.505389
C9JHH5	Testis-expressed protein 264 (Fragment) OS=Homo sapiens OX=9606 GN=TEX264 PE=1 SV=8	6.73471	6.66391	6.71699	6.54535	6.68089	6.59842	TEX264	-0.096984	0.351614	0.408177
P78346	Ribonuclease P protein subunit p30 OS=Homo sapiens OX=9606 GN=RPP30 PE=1 SV=1	6.79181	6.56224	6.75489	6.55919	6.7211	6.53916	RPP30	-0.0965	0.410598	0.466557
G3XAH0	HCG2002594, isoform CRA_c OS=Homo sapiens OX=9606 GN=SEPT5 PE=1 SV=1	6.71287	6.73064	6.66818	6.56377	6.7046	6.55919	SEPTIN5	-0.0947124	0.368645	0.424884
Q13243	Serine/arginine-rich splicing factor 5 OS=Homo sapiens OX=9606 GN=SRSF5 PE=1 SV=1	6.61765	6.86047	6.62498	6.5744	6.71973	6.52513	SRSF5	-0.0946103	0.429955	0.485632
P55010	Eukaryotic translation initiation factor 5 OS=Homo sapiens OX=9606 GN=EIF5 PE=1 SV=2	6.62936	6.71562	6.76288	6.51254	6.72383	6.59096	EIF5	-0.0935067	0.39965	0.455669
Q00688	Peptidyl-prolyl cis-trans isomerase FKBP3 OS=Homo sapiens OX=9606 GN=FKBP3 PE=1 SV=1	6.57137	6.73606	6.79181	6.71425	6.42122	6.6837	FKBP3	-0.093362	0.458292	0.512641
Q9NRY2	SOSS complex subunit C OS=Homo sapiens OX=9606 GN=INIP PE=1 SV=1	6.64818	6.66391	6.76288	6.51254	6.95303	6.33092	INIP	-0.0928266	0.565393	0.615486
P49354	Protein farnesyltransferase/geranylgeranyltransferase type-1 subunit alpha OS=Homo sapiens OX=9606 GN=FNTA PE=1 SV=1	6.75489	6.62644	6.72792	6.61324	6.63227	6.58646	FNTA	-0.0924258	0.370587	0.426701
P11441	Ubiquitin-like protein 4A OS=Homo sapiens OX=9606 GN=UBL4A PE=1 SV=1	6.66391	6.66959	6.77479	6.67525	6.59395	6.56224	UBL4A	-0.0922832	0.378631	0.434569
O00115	Deoxyribonuclease-2-alpha OS=Homo sapiens OX=9606 GN=DNASE2 PE=1 SV=2	6.7866	6.42291	6.87652	6.71973	6.59246	6.49825	DNASE2	-0.09186	0.521667	0.575055
Q06546	GA-binding protein alpha chain OS=Homo sapiens OX=9606 GN=GABPA PE=1 SV=1	6.70874	6.54535	6.84046	6.66249	6.71973	6.43796	GABPA	-0.0914571	0.47756	0.531014
Q8IWB7	WD repeat and FYVE domain-containing protein 1 OS=Homo sapiens OX=9606 GN=WDFY1 PE=1 SV=1	6.75489	6.74281	6.59544	6.40769	6.8009	6.61176	WDFY1	-0.0909303	0.485037	0.538303
Q9P107	GEM-interacting protein OS=Homo sapiens OX=9606 GN=GMIP PE=1 SV=2	6.73335	6.6865	6.6879	6.64097	6.62059	6.5744	GMIP	-0.0905989	0.368331	0.424626
Q96IX5	Up-regulated during skeletal muscle growth protein 5 OS=Homo sapiens OX=9606 GN=USMG5 PE=1 SV=1	6.70598	6.52826	6.83542	6.27612	6.64674	6.87529	ATP5MK	-0.0905013	0.584728	0.634021
P51648	Fatty aldehyde dehydrogenase OS=Homo sapiens OX=9606 GN=ALDH3A2 PE=1 SV=1	6.72928	6.6014	6.76553	6.7252	6.42122	6.67948	ALDH3A2	-0.0901053	0.463147	0.517213
Q8N392	Rho GTPase-activating protein 18 OS=Homo sapiens OX=9606 GN=ARHGAP18 PE=1 SV=3	6.76553	6.56071	6.76951	6.5345	6.76022	6.53294	ARHGAP18	-0.0893661	0.459972	0.514151
Q15750	TGF-beta-activated kinase 1 and MAP3K7-binding protein 1 OS=Homo sapiens OX=9606 GN=TAB1 PE=1 SV=1	6.73877	6.6279	6.732	6.46597	6.69209	6.67384	TAB1	-0.0889194	0.432545	0.488169
Q9H488	GDP-fucose protein O-fucosyltransferase 1 OS=Homo sapiens OX=9606 GN=POFUT1 PE=1 SV=1	6.64386	6.74551	6.71425	6.61029	6.65392	6.5744	POFUT1	-0.0883324	0.388436	0.444541
P05114	Non-histone chromosomal protein HMG-14 OS=Homo sapiens OX=9606 GN=HMGN1 PE=1 SV=3	6.56071	6.64241	6.87529	6.85175	6.45779	6.50462	HMGN1	-0.0880852	0.542889	0.594593
O43747	AP-1 complex subunit gamma-1 OS=Homo sapiens OX=9606 GN=AP1G1 PE=1 SV=5	6.74012	6.83036	6.51096	6.38024	6.65821	6.77873	AP1G1	-0.0880821	0.53679	0.588603
P00492	Hypoxanthine-guanine phosphoribosyltransferase OS=Homo sapiens OX=9606 GN=HPRT1 PE=1 SV=2	6.65535	6.64962	6.7879	6.8009	6.51885	6.50938	HPRT1	-0.0879137	0.472114	0.525459
Q9NPF4	Probable tRNA N6-adenosine threonylcarbamoyltransferase OS=Homo sapiens OX=9606 GN=OSGEP PE=1 SV=1	6.6907	6.6837	6.71699	6.6453	6.7866	6.39575	OSGEP	-0.0879136	0.485002	0.538303
Q9NTI5	Sister chromatid cohesion protein PDS5 homolog B OS=Homo sapiens OX=9606 GN=PDS5B PE=1 SV=1	6.8392	6.67807	6.57592	6.57592	6.732	6.52356	PDS5B	-0.0872387	0.46575	0.519363
P25685	DnaJ homolog subfamily B member 1 OS=Homo sapiens OX=9606 GN=DNAJB1 PE=1 SV=4	6.73335	6.71562	6.6453	6.47249	6.59096	6.77083	DNAJB1	-0.0866644	0.457246	0.511716
Q9HBH5	Retinol dehydrogenase 14 OS=Homo sapiens OX=9606 GN=RDH14 PE=1 SV=1	6.70598	7.02791	6.32193	6.65105	6.62644	6.51885	RDH14	-0.0864904	0.615278	0.663143
Q3ZCQ8	Mitochondrial import inner membrane translocase subunit TIM50 OS=Homo sapiens OX=9606 GN=TIMM50 PE=1 SV=2	6.8125	6.76553	6.51096	6.61765	6.71699	6.49506	TIMM50	-0.0864324	0.49053	0.54414
Q08211	ATP-dependent RNA helicase A OS=Homo sapiens OX=9606 GN=DHX9 PE=1 SV=4	6.76951	6.78136	6.53294	6.40939	6.76288	6.65249	DHX9	-0.0863499	0.517463	0.571095
P42768	Wiskott-Aldrich syndrome protein OS=Homo sapiens OX=9606 GN=WAS PE=1 SV=4	6.63952	6.73606	6.72383	6.66391	6.53294	6.64386	WAS	-0.0862355	0.410838	0.466717
Q8N5G0	Small integral membrane protein 20 OS=Homo sapiens OX=9606 GN=SMIM20 PE=1 SV=3	6.62059	6.54071	6.90929	6.36457	6.80735	6.64097	SMIM20	-0.0858978	0.572562	0.622564
Q53GQ0	Very-long-chain 3-oxoacyl-CoA reductase OS=Homo sapiens OX=9606 GN=HSD17B12 PE=1 SV=2	6.93899	6.61324	6.50938	6.42962	6.89118	6.48382	HSD17B12	-0.0856666	0.603305	0.651291
Q8N8A2	Serine/threonine-protein phosphatase 6 regulatory ankyrin repeat subunit B OS=Homo sapiens OX=9606 GN=ANKRD44 PE=1 SV=3	6.74685	6.67243	6.67948	6.6279	6.55152	6.66534	ANKRD44	-0.0846684	0.410207	0.466226
Q9BTV4	Transmembrane protein 43 OS=Homo sapiens OX=9606 GN=TMEM43 PE=1 SV=1	6.77215	6.56224	6.75889	6.67101	6.53916	6.62936	TMEM43	-0.0845853	0.451105	0.505814
Q9NW64	Pre-mRNA-splicing factor RBM22 OS=Homo sapiens OX=9606 GN=RBM22 PE=1 SV=1	6.79312	6.81378	6.46107	6.58045	6.38716	6.84674	RBM22	-0.08454	0.58443	0.633845
P48637	Glutathione synthetase OS=Homo sapiens OX=9606 GN=GSS PE=1 SV=1	6.59991	6.72656	6.76421	6.71699	6.64962	6.47249	GSS	-0.0838619	0.468027	0.521531
P35613	Basigin OS=Homo sapiens OX=9606 GN=BSG PE=1 SV=2	6.73877	6.57289	6.76951	6.75889	6.38888	6.6851	BSG	-0.082766	0.52961	0.582234
F8W6G6	Leukocyte immunoglobulin-like receptor subfamily B member 3 OS=Homo sapiens OX=9606 GN=LILRB3 PE=4 SV=2	6.7761	6.63081	6.68229	6.66107	6.47735	6.70321	LILRB3	-0.0825263	0.465858	0.519363
Q86UY8	5'-nucleotidase domain-containing protein 3 OS=Homo sapiens OX=9606 GN=NT5DC3 PE=1 SV=1	6.79961	6.61765	6.66676	6.50779	6.79572	6.53294	NT5DC3	-0.0825211	0.500583	0.554238
Q9H2K8	Serine/threonine-protein kinase TAO3 OS=Homo sapiens OX=9606 GN=TAOK3 PE=1 SV=2	6.7252	6.72792	6.64097	6.53605	6.64962	6.66249	TAOK3	-0.0819752	0.43205	0.487784
P29692	Elongation factor 1-delta OS=Homo sapiens OX=9606 GN=EEF1D PE=1 SV=5	6.67807	6.63807	6.77479	6.51885	6.67101	6.65678	EEF1D	-0.0814301	0.449626	0.504678
P62851	40S ribosomal protein S25 OS=Homo sapiens OX=9606 GN=RPS25 PE=1 SV=1	6.62936	6.72792	6.73471	6.67243	6.54998	6.62644	RPS25	-0.0810484	0.437153	0.492535
Q8NFQ8	Torsin-1A-interacting protein 2 OS=Homo sapiens OX=9606 GN=TOR1AIP2 PE=1 SV=1	6.41785	6.92955	6.69349	6.6453	6.27984	6.87406	TOR1AIP2	-0.0805646	0.659621	0.704108
Q8NB16	Mixed lineage kinase domain-like protein OS=Homo sapiens OX=9606 GN=MLKL PE=1 SV=1	6.83289	6.64097	6.60437	6.44128	6.7866	6.60881	MLKL	-0.080512	0.532119	0.58403
P10515	Dihydrolipoyllysine-residue acetyltransferase component of pyruvate dehydrogenase complex, mitochondrial OS=Homo sapiens OX=9606 GN=DLAT PE=1 SV=3	6.70321	6.59842	6.7866	6.57592	6.56529	6.70598	DLAT	-0.0803483	0.464234	0.518047
O15228	Dihydroxyacetone phosphate acyltransferase OS=Homo sapiens OX=9606 GN=GNPAT PE=1 SV=1	6.78529	6.85674	6.41278	6.33807	6.7879	6.6893	GNPAT	-0.0798459	0.626668	0.673708
P30049	ATP synthase subunit delta, mitochondrial OS=Homo sapiens OX=9606 GN=ATP5F1D PE=1 SV=2	6.4363	6.73742	6.89724	6.70183	6.59096	6.54071	ATP5F1D	-0.0791517	0.567232	0.6172
F8WAV6	SRSF protein kinase 2 OS=Homo sapiens OX=9606 GN=SRPK2 PE=1 SV=1	6.71425	6.72928	6.64674	6.54998	6.67807	6.62498	SRPK2	-0.0790793	0.444054	0.499587
P51610	Host cell factor 1 OS=Homo sapiens OX=9606 GN=HCFC1 PE=1 SV=2	6.6453	6.80349	6.63807	6.55919	6.6279	6.66391	HCFC1	-0.0786197	0.463664	0.517546
Q8N1G2	Cap-specific mRNA (nucleoside-2'-O-)-methyltransferase 1 OS=Homo sapiens OX=9606 GN=CMTR1 PE=1 SV=1	6.75489	6.83542	6.48543	6.69488	6.52982	6.61618	CMTR1	-0.0782836	0.534775	0.586669
Q6PJT7	Zinc finger CCCH domain-containing protein 14 OS=Homo sapiens OX=9606 GN=ZC3H14 PE=1 SV=1	6.67101	6.61912	6.79572	6.5345	6.6907	6.62644	ZC3H14	-0.0780706	0.474872	0.528402
P13667	Protein disulfide-isomerase A4 OS=Homo sapiens OX=9606 GN=PDIA4 PE=1 SV=2	6.67243	6.65392	6.76155	6.62352	6.61912	6.61176	PDIA4	-0.0778329	0.441994	0.49739
Q8IWR0	Zinc finger CCCH domain-containing protein 7A OS=Homo sapiens OX=9606 GN=ZC3H7A PE=1 SV=1	6.6851	6.81506	6.47411	5.90929	6.93546	6.89603	ZC3H7A	-0.0778304	0.761557	0.795638
Q5T371	Arrestin domain-containing protein 1 (Fragment) OS=Homo sapiens OX=9606 GN=ARRDC1 PE=1 SV=1	6.44956	7.24127	6.26866	6.54998	6.29462	6.88142	ARRDC1	-0.0778236	0.757877	0.792681
Q92954	Proteoglycan 4 OS=Homo sapiens OX=9606 GN=PRG4 PE=1 SV=3	6.04221	7.02459	6.85425	7.0045	6.04002	6.64386	PRG4	-0.0775547	0.793708	0.824065
F5H2S8	Tyrosine-protein phosphatase OS=Homo sapiens OX=9606 GN=PTPN22 PE=1 SV=2	6.78136	6.7211	6.58195	6.61912	6.59842	6.63517	PTPN22	-0.0772315	0.469079	0.522579
A0A1W2PNX8	Protein unc-45 homolog A OS=Homo sapiens OX=9606 GN=UNC45A PE=1 SV=1	6.72656	6.61765	6.73606	6.47249	6.74147	6.63662	UNC45A	-0.0765647	0.504994	0.558725
P46976	Glycogenin-1 OS=Homo sapiens OX=9606 GN=GYG1 PE=1 SV=4	6.72792	6.57137	6.77215	6.63372	6.79701	6.41109	GYG1	-0.0765405	0.558869	0.609366
P42126	Enoyl-CoA delta isomerase 1, mitochondrial OS=Homo sapiens OX=9606 GN=ECI1 PE=1 SV=1	6.47735	6.83415	6.75221	6.79572	6.43129	6.60881	ECI1	-0.0759697	0.592173	0.641336
P21796	Voltage-dependent anion-selective channel protein 1 OS=Homo sapiens OX=9606 GN=VDAC1 PE=1 SV=2	6.73742	6.6907	6.64674	6.43296	6.77347	6.64241	VDAC1	-0.0753368	0.53196	0.58403
P32189	Glycerol kinase OS=Homo sapiens OX=9606 GN=GK PE=1 SV=3	6.73064	6.65392	6.69349	6.54226	6.7879	6.52199	GK	-0.0752977	0.513531	0.567497
Q9NUQ7	Ufm1-specific protease 2 OS=Homo sapiens OX=9606 GN=UFSP2 PE=1 SV=3	6.926	6.52042	6.46434	5.87036	7.21917	6.59544	UFSP2	-0.075262	0.800675	0.829639
Q08722	Leukocyte surface antigen CD47 OS=Homo sapiens OX=9606 GN=CD47 PE=1 SV=1	6.69349	6.55152	6.82146	6.82909	6.47411	6.53761	CD47	-0.0752171	0.574623	0.624661
Q96A49	Synapse-associated protein 1 OS=Homo sapiens OX=9606 GN=SYAP1 PE=1 SV=1	6.6453	6.66391	6.77347	6.61029	6.67101	6.57592	SYAP1	-0.0751556	0.469577	0.522884
P09497	Clathrin light chain B OS=Homo sapiens OX=9606 GN=CLTB PE=1 SV=1	6.63662	6.55612	6.88142	6.54998	6.6907	6.60881	CLTB	-0.0748948	0.53885	0.590446
Q9H7N4	Splicing factor, arginine/serine-rich 19 OS=Homo sapiens OX=9606 GN=SCAF1 PE=1 SV=3	6.72792	6.52669	6.80735	6.71012	6.76818	6.35931	SCAF1	-0.074786	0.600242	0.648884
Q5VTE6	Protein angel homolog 2 OS=Homo sapiens OX=9606 GN=ANGEL2 PE=2 SV=1	6.66818	6.48382	6.90328	6.48543	6.84423	6.50303	ANGEL2	-0.0741928	0.622299	0.669782
H3BT98	Sorting nexin-29 OS=Homo sapiens OX=9606 GN=SNX29 PE=1 SV=1	6.57592	6.66107	6.82782	6.65105	6.40259	6.78921	SNX29	-0.0739856	0.581971	0.631618
Q9UHD2	Serine/threonine-protein kinase TBK1 OS=Homo sapiens OX=9606 GN=TBK1 PE=1 SV=1	6.62352	6.91409	6.52513	6.71699	6.47249	6.65535	TBK1	-0.0726335	0.592298	0.641336
Q9NRH2	SNF-related serine/threonine-protein kinase OS=Homo sapiens OX=9606 GN=SNRK PE=1 SV=2	6.76155	6.74281	6.56682	6.45121	6.72928	6.67384	SNRK	-0.0722833	0.551792	0.60293
O00232	26S proteasome non-ATPase regulatory subunit 12 OS=Homo sapiens OX=9606 GN=PSMD12 PE=1 SV=3	6.72247	6.71699	6.63081	6.42962	6.64962	6.77479	PSMD12	-0.0720839	0.552821	0.603576
F5GY05	Constitutive coactivator of peroxisome proliferator-activated receptor gamma OS=Homo sapiens OX=9606 GN=FAM120B PE=1 SV=1	6.86666	6.65678	6.53605	6.39917	6.74012	6.7046	FAM120B	-0.0718705	0.605043	0.653016
Q9P2G9	Kelch-like protein 8 OS=Homo sapiens OX=9606 GN=KLHL8 PE=1 SV=4	6.80864	6.4446	6.7761	6.21529	6.80993	6.79051	KLHL8	-0.0712056	0.696269	0.735993
Q9UNH7	Sorting nexin-6 OS=Homo sapiens OX=9606 GN=SNX6 PE=1 SV=1	6.66818	6.65392	6.75489	6.60733	6.62498	6.63372	SNX6	-0.0703176	0.485403	0.538581
Q13445	Transmembrane emp24 domain-containing protein 1 OS=Homo sapiens OX=9606 GN=TMED1 PE=1 SV=1	6.57894	6.82273	6.65821	6.42291	6.81762	6.60881	TMED1	-0.0701807	0.600695	0.649073
Q9NWT6	Hypoxia-inducible factor 1-alpha inhibitor OS=Homo sapiens OX=9606 GN=HIF1AN PE=1 SV=2	6.49665	6.46434	7.05094	6.54689	6.89845	6.35755	HIF1AN	-0.0696786	0.71982	0.757628
F5H658	ATP-dependent RNA helicase DHX8 OS=Homo sapiens OX=9606 GN=DHX8 PE=1 SV=1	6.58195	6.78398	6.70321	6.52826	6.56834	6.76421	DHX8	-0.0694475	0.552628	0.60356
P53396	ATP-citrate synthase OS=Homo sapiens OX=9606 GN=ACLY PE=1 SV=3	6.79831	6.71425	6.55459	6.49506	6.7046	6.66107	ACLY	-0.0688093	0.558988	0.609366
Q13190	Syntaxin-5 OS=Homo sapiens OX=9606 GN=STX5 PE=1 SV=2	6.6907	6.78005	6.59991	6.52513	6.63807	6.70183	STX5	-0.0685425	0.53356	0.585474
P13804	Electron transfer flavoprotein subunit alpha, mitochondrial OS=Homo sapiens OX=9606 GN=ETFA PE=1 SV=1	6.63517	6.7761	6.66107	6.71287	6.54689	6.60733	ETFA	-0.0684159	0.525209	0.578485
P61970	Nuclear transport factor 2 OS=Homo sapiens OX=9606 GN=NUTF2 PE=1 SV=1	6.85674	6.54226	6.66534	6.65249	6.6851	6.52199	NUTF2	-0.0682507	0.572515	0.622564
Q5TDH0	Protein DDI1 homolog 2 OS=Homo sapiens OX=9606 GN=DDI2 PE=1 SV=1	6.72792	6.42794	6.8936	6.50621	6.77215	6.56682	DDI2	-0.0680979	0.639336	0.686003
Q13287	N-myc-interactor OS=Homo sapiens OX=9606 GN=NMI PE=1 SV=2	6.76686	6.56986	6.73471	6.66107	6.59694	6.61029	NMI	-0.0677127	0.528378	0.581068
Q9H2H8	Peptidyl-prolyl cis-trans isomerase-like 3 OS=Homo sapiens OX=9606 GN=PPIL3 PE=1 SV=1	6.82655	6.71562	6.52042	6.60437	6.71836	6.53761	PPIL3	-0.0674178	0.576753	0.626783
Q8N1B4	Vacuolar protein sorting-associated protein 52 homolog OS=Homo sapiens OX=9606 GN=VPS52 PE=1 SV=1	6.7252	6.56834	6.75355	6.76155	6.78136	6.30378	VPS52	-0.0667971	0.654638	0.699429
A0A087WY31	YTH domain-containing family protein 3 OS=Homo sapiens OX=9606 GN=YTHDF3 PE=1 SV=1	6.44956	7.0917	6.39232	6.46107	6.15583	7.11686	YTHDF3	-0.0666049	0.800402	0.829558
P52294	Importin subunit alpha-5 OS=Homo sapiens OX=9606 GN=KPNA1 PE=1 SV=3	6.38543	6.98299	6.66391	6.55305	6.79312	6.48704	KPNA1	-0.0663779	0.687518	0.728392
P62987	Ubiquitin-60S ribosomal protein L40 OS=Homo sapiens OX=9606 GN=UBA52 PE=1 SV=2	6.62936	6.6837	6.71699	6.91409	6.23266	6.6893	UBA52	-0.064666	0.700753	0.740397
Q96FS4	Signal-induced proliferation-associated protein 1 OS=Homo sapiens OX=9606 GN=SIPA1 PE=1 SV=1	6.58946	6.87774	6.58346	6.73606	6.41616	6.7046	SIPA1	-0.0646146	0.636445	0.683117
Q93074	Mediator of RNA polymerase II transcription subunit 12 OS=Homo sapiens OX=9606 GN=MED12 PE=1 SV=4	6.82528	6.64674	6.58946	6.59395	6.7252	6.54998	MED12	-0.0641184	0.576844	0.626783
Q8IYS2	Uncharacterized protein KIAA2013 OS=Homo sapiens OX=9606 GN=KIAA2013 PE=1 SV=1	6.56071	6.72792	6.76951	6.52356	6.56834	6.77479	KIAA2013	-0.0638192	0.59263	0.641487
G3V5K2	Nuclear envelope integral membrane protein 1 OS=Homo sapiens OX=9606 GN=NEMP1 PE=1 SV=1	6.66534	6.69766	6.70183	6.58796	6.53761	6.74819	NEMP1	-0.0636868	0.553138	0.603693
Q5W0Z9	Palmitoyltransferase ZDHHC20 OS=Homo sapiens OX=9606 GN=ZDHHC20 PE=1 SV=1	6.70321	6.2854	7.02237	6.57289	6.79961	6.44791	ZDHHC20	-0.0635256	0.735266	0.771104
O00203	AP-3 complex subunit beta-1 OS=Homo sapiens OX=9606 GN=AP3B1 PE=1 SV=3	6.77215	6.62498	6.66818	6.55459	6.6851	6.63517	AP3B1	-0.0634806	0.54789	0.599226
Q8WUF8	Cotranscriptional regulator FAM172A OS=Homo sapiens OX=9606 GN=FAM172A PE=2 SV=1	6.63227	6.59395	6.8189	6.46434	6.88142	6.50938	ARB2A	-0.0633269	0.652858	0.698486
Q9NQX3	Gephyrin OS=Homo sapiens OX=9606 GN=GPHN PE=1 SV=1	6.74147	6.66107	6.65678	6.71973	6.44294	6.70736	GPHN	-0.0630937	0.589818	0.638947
P60059	Protein transport protein Sec61 subunit gamma OS=Homo sapiens OX=9606 GN=SEC61G PE=1 SV=1	6.71973	6.62498	6.70183	6.33985	6.80349	6.71562	SEC61G	-0.0625271	0.652247	0.697993
J9JIE6	Calcium load-activated calcium channel OS=Homo sapiens OX=9606 GN=TMCO1 PE=1 SV=1	6.70044	6.86542	6.4822	6.47897	6.74953	6.63227	TMCO1	-0.0624308	0.642237	0.688543
I3L0A0	HCG2044781 OS=Homo sapiens OX=9606 GN=TMEM189-UBE2V1 PE=4 SV=1	6.67948	6.75889	6.62352	6.66534	6.50938	6.70044	PEDS1-UBE2V1	-0.0622435	0.568273	0.618189
H0Y5K5	Endoplasmic reticulum-Golgi intermediate compartment protein 3 (Fragment) OS=Homo sapiens OX=9606 GN=ERGIC3 PE=1 SV=1	6.67384	6.62352	6.76686	6.63227	6.58496	6.66107	ERGIC3	-0.0619729	0.548096	0.599311
E9PI99	Nuclear transcription factor Y subunit gamma (Fragment) OS=Homo sapiens OX=9606 GN=NFYC PE=1 SV=1	6.49346	6.77479	6.75622	6.88874	6.26679	6.6837	NFYC	-0.0617462	0.715513	0.753265
Q8TF46	DIS3-like exonuclease 1 OS=Homo sapiens OX=9606 GN=DIS3L PE=1 SV=2	6.81378	6.63517	6.57743	6.26491	6.86913	6.71149	DIS3L	-0.0602821	0.713182	0.751658
P42685	Tyrosine-protein kinase FRK OS=Homo sapiens OX=9606 GN=FRK PE=1 SV=1	6.52513	7.07682	6.34163	6.4446	6.2384	7.08002	FRK	-0.0601838	0.807886	0.835998
Q13492	Phosphatidylinositol-binding clathrin assembly protein OS=Homo sapiens OX=9606 GN=PICALM PE=1 SV=2	6.76155	6.6453	6.65392	6.67384	6.55919	6.64818	PICALM	-0.0598555	0.564505	0.614663
O95861	3'(2'),5'-bisphosphate nucleotidase 1 OS=Homo sapiens OX=9606 GN=BPNT1 PE=1 SV=1	6.60437	6.63081	6.81762	6.76951	6.55152	6.55459	BPNT1	-0.059064	0.618116	0.665894
Q8TD16	Protein bicaudal D homolog 2 OS=Homo sapiens OX=9606 GN=BICD2 PE=1 SV=1	6.67666	6.54689	6.82782	6.71836	6.63227	6.52356	BICD2	-0.0590613	0.618446	0.666096
B0QY95	Mitochondrial dynamics protein MID51 OS=Homo sapiens OX=9606 GN=MIEF1 PE=1 SV=1	6.848	6.38198	6.77215	6.34341	6.97499	6.50779	MIEF1	-0.0586438	0.755591	0.790645
O00214	Galectin-8 OS=Homo sapiens OX=9606 GN=LGALS8 PE=1 SV=4	6.7879	6.67948	6.55612	6.42122	6.96578	6.46107	LGALS8	-0.0584759	0.715238	0.753265
Q9UKG1	DCC-interacting protein 13-alpha OS=Homo sapiens OX=9606 GN=APPL1 PE=1 SV=1	6.65105	6.84674	6.54381	6.59842	6.45286	6.81506	APPL1	-0.058418	0.665456	0.709041
Q8NF64	Zinc finger MIZ domain-containing protein 2 OS=Homo sapiens OX=9606 GN=ZMIZ2 PE=1 SV=2	6.70321	6.56529	6.78267	6.49025	6.74953	6.63662	ZMIZ2	-0.0582555	0.622614	0.669967
C9J066	Ninein OS=Homo sapiens OX=9606 GN=NIN PE=1 SV=1	6.75889	6.41447	6.85549	6.52669	6.84549	6.4822	NIN	-0.0581556	0.706017	0.745116
P13995	Bifunctional methylenetetrahydrofolate dehydrogenase/cyclohydrolase, mitochondrial OS=Homo sapiens OX=9606 GN=MTHFD2 PE=1 SV=2	6.78398	6.69905	6.55919	6.65249	6.40939	6.80735	MTHFD2	-0.0576619	0.664591	0.708281
Q7L5N7	Lysophosphatidylcholine acyltransferase 2 OS=Homo sapiens OX=9606 GN=LPCAT2 PE=1 SV=1	6.63807	6.76818	6.65105	6.65678	6.56224	6.66534	LPCAT2	-0.0576497	0.580272	0.629921
A0A2R8Y761	Ribonuclease H2 subunit B OS=Homo sapiens OX=9606 GN=RNASEH2B PE=1 SV=1	6.80607	6.61912	6.61912	6.48864	6.55919	6.82528	RNASEH2B	-0.0570663	0.653535	0.69873
Q9Y3L3	SH3 domain-binding protein 1 OS=Homo sapiens OX=9606 GN=SH3BP1 PE=1 SV=3	6.60288	6.62352	6.82528	6.67525	6.66818	6.53761	SH3BP1	-0.056881	0.615121	0.663126
[truncated: 2,703 more rows]

## Sheet: Table S2
Supplementary Table S2.Total Proteins detected by Membrane Proteomics in HL60, iPMNs and iMDSCs.
Gene.Name	Accession	Description	Biological Process	Cellular Component	Molecular Function	Gene Symbol	KEGG Pathways	WikiPathways	HL60-1	HL60-2	HL60-3	iPMN-1	iPMN-2	iPMN-3	iMDSC-1	iMDSC-2	iMDSC-3	iMDSC-HL60_logFC	iMDSC-HL60_p.value	iMDSC-HL60_fdr	iMDSC-iPMN_logFC	iMDSC-iPMN_p.value	iMDSC-iPMN_fdr	iPMN-HL60_logFC	iPMN-HL60_p.value	iPMN-HL60_fdr
EEF1A1	Q5JR01	Elongation factor 1-alpha 1 (Fragment) OS=Homo sapiens OX=9606 GN=EEF1A1 PE=1 SV=1	metabolic process;regulation of biological process;response to stimulus;transport	cytoplasm;cytoskeleton;cytosol;extracellular;membrane;nucleus;organelle lumen	catalytic activity;nucleotide binding;protein binding;RNA binding	EEF1A1_Q5JR01		Translation Factors	8.03397	6.46597	7.34873	1.76553	2.60881	1.76553	8.39917	6.96116	7.78529	0.432315	0.0202913	0.108577	5.66858	3.04e-05	0.00188189	-5.23627	4.66e-05	0.00175837
C1QA	P02745	Complement C1q subcomponent subunit A OS=Homo sapiens OX=9606 GN=C1QA PE=1 SV=2	cell communication;defense response;metabolic process;regulation of biological process;response to stimulus	extracellular;membrane	catalytic activity;protein binding	C1QA	Complement and coagulation cascades; Chagas disease (American trypanosomiasis); Systemic lupus erythematosus; Prion diseases; Staphylococcus aureus infection; Pertussis	Oxidative Damage; Allograft Rejection; Complement Activation; Microglia Pathogen Phagocytosis Pathway; Complement and Coagulation Cascades	5.41278	2.16993	2.45943	5.12928	2.43296	2.37851	9.03727	8.07093	8.30561	5.12389	0.000153176	0.0134357	5.15768	3.54e-05	0.00200073	-0.0337947	0.878782	0.905973
HLA-DPA1	P20036	HLA class II histocompatibility antigen, DP alpha 1 chain OS=Homo sapiens OX=9606 GN=HLA-DPA1 PE=1 SV=1	regulation of biological process;response to stimulus	cell surface;endoplasmic reticulum;endosome;Golgi;membrane;vacuole	receptor activity;signal transducer activity	HLA-DPA1	Type I diabetes mellitus; Staphylococcus aureus infection; Allograft rejection; Systemic lupus erythematosus; Inflammatory bowel disease (IBD); Toxoplasmosis; Rheumatoid arthritis; Cell adhesion molecules (CAMs); Influenza A; Epstein-Barr virus infection; Viral myocarditis; Asthma; Autoimmune thyroid disease; HTLV-I infection; Antigen processing and presentation; Graft-versus-host disease; Herpes…	Allograft Rejection	1.32193	4.01792	3.76553	1.96347	3.52356	3.59694	7.09698	7.88448	8.30515	4.72707	6.23e-05	0.00992219	4.73421	1.79e-06	0.00129564	-0.00713784	0.98028	0.985554
FBP2	O00757	Fructose-1,6-bisphosphatase isozyme 2 OS=Homo sapiens OX=9606 GN=FBP2 PE=1 SV=2	metabolic process	cytoplasm;cytosol;membrane;nucleus	catalytic activity;metal ion binding;protein binding	FBP2	Pentose phosphate pathway; Glycolysis / Gluconeogenesis; Carbon metabolism; Metabolic pathways; AMPK signaling pathway; Fructose and mannose metabolism; Insulin signaling pathway	Glycolysis and Gluconeogenesis	5.57289	3.30743	3.81762	5.79181	2.51096	3.29278	8.96578	8.15886	8.13289	4.18653	3.64e-05	0.00823783	4.55399	0.000128875	0.00307726	-0.367461	0.213134	0.291457
AURKB	Q96GD4	Aurora kinase B OS=Homo sapiens OX=9606 GN=AURKB PE=1 SV=3	cell division;cell organization and biogenesis;cell proliferation;metabolic process;regulation of biological process;response to stimulus	chromosome;cytoplasm;cytoskeleton;cytosol;nucleus	catalytic activity;metal ion binding;nucleotide binding;protein binding	AURKB		ATM Signaling Network in Development and Disease; Regulation of Microtubule Cytoskeleton	8.48824	6.04002	7.68229	4	2.60881	3.08746	7.83226	7.02791	7.56758	0.0723964	0.836388	0.905692	4.24382	2.77e-06	0.00129564	-4.17143	1.21e-05	0.00127278
HSH2D	Q96JZ2	Hematopoietic SH2 domain-containing protein OS=Homo sapiens OX=9606 GN=HSH2D PE=1 SV=1	regulation of biological process;response to stimulus	cytoplasm;cytosol;mitochondrion;nucleus	protein binding	HSH2D			8.38931	7.58796	7.57289	3.36457	3.3505	2.53605	8.00787	6.66391	6.7252	-0.717728	0.0077459	0.0708338	4.04862	1.92e-05	0.00169445	-4.76635	2.3e-06	0.00127278
HLA-DQB1	A0A0D5XQ77	HLA class II histocompatibility antigen, DQ beta 1 chain OS=Homo sapiens OX=9606 GN=HLA-DQB1 PE=1 SV=1	regulation of biological process;response to stimulus	membrane	receptor activity;signal transducer activity	HLA-DQB1		Allograft Rejection	4.76553	4.03562	4.06178	5.94251	3.73335	3.59694	9.00647	7.31651	8.59991	4.01998	2.82e-05	0.00714048	3.88336	0.000109295	0.0028628	0.136623	0.721394	0.774944
HLA-DPB1	P04440	HLA class II histocompatibility antigen, DP beta 1 chain OS=Homo sapiens OX=9606 GN=HLA-DPB1 PE=1 SV=1	regulation of biological process;response to stimulus	cell surface;endoplasmic reticulum;endosome;Golgi;membrane;vacuole		HLA-DPB1	Leishmaniasis; Staphylococcus aureus infection; Hematopoietic cell lineage; Systemic lupus erythematosus; Th1 and Th2 cell differentiation; Toxoplasmosis; Antigen processing and presentation; Cell adhesion molecules (CAMs); Graft-versus-host disease; Epstein-Barr virus infection; Herpes simplex infection; Asthma; Phagosome; Tuberculosis; Intestinal immune network for IgA production; Rheumatoid ar…	Allograft Rejection	6.14975	4.3505	4.32193	5.45286	4.30012	3.83794	8.93133	7.73877	8.31288	3.38694	4.74e-05	0.00849513	3.79735	1.7e-05	0.00169445	-0.410416	0.11538	0.175355
MLC1	Q15049	Membrane protein MLC1 OS=Homo sapiens OX=9606 GN=MLC1 PE=1 SV=5	cell organization and biogenesis;regulation of biological process;response to stimulus;transport	cytoplasm;endoplasmic reticulum;endosome;membrane;vacuole	protein binding;transporter activity	MLC1			6.24031	4.52982	7.08108	2.29278	3.83794	3.81762	7.50383	5.07468	8.59021	1.10583	0.00440624	0.0563405	3.74012	0.00395755	0.0160619	-2.63429	0.00623913	0.0190318
RASGRP2	Q7LDG7	RAS guanyl-releasing protein 2 OS=Homo sapiens OX=9606 GN=RASGRP2 PE=1 SV=1	regulation of biological process;response to stimulus	cytoplasm;cytosol;membrane	metal ion binding	RASGRP2	Chemokine signaling pathway; Pathways in cancer; Rap1 signaling pathway; Platelet activation; Ras signaling pathway; MAPK signaling pathway	Chemokine signaling pathway	8.10329	7.14568	7.31651	4.37156	3.47249	3.45943	8.2635	6.8392	7.39575	-0.022339	0.891689	0.937495	3.73166	4.5e-06	0.00129564	-3.754	2.17e-06	0.00127278
HK3	P52790	Hexokinase-3 OS=Homo sapiens OX=9606 GN=HK3 PE=1 SV=2	cellular homeostasis;metabolic process;transport	cytosol;extracellular;mitochondrion;organelle lumen	catalytic activity;nucleotide binding	HK3	Type II diabetes mellitus; Central carbon metabolism in cancer; Carbohydrate digestion and absorption; Starch and sucrose metabolism; Galactose metabolism; HIF-1 signaling pathway; Amino sugar and nucleotide sugar metabolism; Fructose and mannose metabolism; Metabolic pathways; Glycolysis / Gluconeogenesis; Neomycin, kanamycin and gentamicin biosynthesis; Carbon metabolism; Insulin signaling path…	Glycolysis and Gluconeogenesis	6.53761	3.7761	3.90689	6.04221	3.85798	3.94486	8.79507	8.34207	7.80025	3.57226	0.000563256	0.0229024	3.69745	8.13e-05	0.00257454	-0.125185	0.589945	0.657568
HLA-DPB1	A0A182DWE9	HLA class II histocompatibility antigen, DP beta 1 chain OS=Homo sapiens OX=9606 GN=HLA-DPB1 PE=1 SV=1	response to stimulus	membrane		NA_A0A182DWE9			5.80735	4.45943	4.35755	5.35755	4.32912	4.52356	8.98271	7.79507	8.2211	3.45818	8.43e-06	0.0052375	3.59621	2.55e-06	0.00129564	-0.138034	0.54948	0.621982
STAG3	D6W5U7	Cohesin subunit SA-3 OS=Homo sapiens OX=9606 GN=STAG3 PE=1 SV=1	cell organization and biogenesis	chromosome;nucleus		STAG3			8.34163	4.60881	8.02514	5.22497	3.08746	3.08746	7.91468	6.38024	7.7866	0.368649	0.464303	0.634952	3.56054	0.00019153	0.00377232	-3.1919	0.00252506	0.0106802
MRC1	P22897	Macrophage mannose receptor 1 OS=Homo sapiens OX=9606 GN=MRC1 PE=1 SV=1	regulation of biological process;response to stimulus;transport	cell surface;endosome;membrane	protein binding;receptor activity;signal transducer activity	MRC1	Phagosome; Tuberculosis		4.03562	3.51096	3.51096	5.30012	3.79701	3.96347	7.49665	7.97154	8.24222	4.21762	2.4e-05	0.00644078	3.54994	0.000336226	0.00431267	0.667688	0.0457109	0.0845376
SLFN13	Q68D06	Schlafen family member 13 OS=Homo sapiens OX=9606 GN=SLFN13 PE=1 SV=1			catalytic activity;DNA binding;nucleotide binding	SLFN13			8.41785	6.51254	7.87958	3.90689	3.98185	3.54844	7.9431	6.46107	7.35403	-0.350593	0.0782166	0.214248	3.44034	0.000100442	0.00274903	-3.79093	0.00015141	0.00262589
HMMR	O75330	Hyaluronan mediated motility receptor OS=Homo sapiens OX=9606 GN=HMMR PE=1 SV=2	metabolic process;regulation of biological process	cell surface;cytoplasm;cytosol;membrane	protein binding	HMMR	ECM-receptor interaction		7.90026	6.42626	7.19081	5.92125	3.32193	3.66676	8.24555	7.01681	7.79312	0.512712	0.0136555	0.0919666	3.38185	0.00017151	0.00357872	-2.86914	0.000191854	0.00285127
ACE	P12821	Angiotensin-converting enzyme OS=Homo sapiens OX=9606 GN=ACE PE=1 SV=1	cell differentiation;cell proliferation;metabolic process;regulation of biological process;transport	cytoplasm;endosome;extracellular;membrane;vacuole	catalytic activity;metal ion binding;protein binding	ACE	Renin-angiotensin system; Chagas disease (American trypanosomiasis); Hypertrophic cardiomyopathy (HCM); Renin secretion	ACE Inhibitor Pathway	4.32912	4.66676	4.46597	3.41954	5.17792	5.1819	7.92303	7.8157	8.02625	3.43438	3.96e-06	0.00340479	3.32854	0.000261518	0.00403073	0.105833	0.778525	0.824975
NCAPG	Q9BPX3	Condensin complex subunit 3 OS=Homo sapiens OX=9606 GN=NCAPG PE=1 SV=1	cell division;cell organization and biogenesis;metabolic process	chromosome;cytoplasm;cytosol;membrane;nucleus	protein binding	NCAPG			7.97327	6.8189	7.11582	5.51412	3.926	3.20163	8.25786	6.41616	7.93428	0.233437	0.407255	0.584434	3.32218	0.000571219	0.00556179	-3.08875	0.000102269	0.00212344
CD38	P28907	ADP-ribosyl cyclase/cyclic ADP-ribose hydrolase 1 OS=Homo sapiens OX=9606 GN=CD38 PE=1 SV=2	cellular homeostasis;metabolic process;regulation of biological process;response to stimulus	cell surface;membrane;nucleus	catalytic activity;protein binding	CD38	Calcium signaling pathway; Oxytocin signaling pathway; Nicotinate and nicotinamide metabolism; Hematopoietic cell lineage; Pancreatic secretion; Epstein-Barr virus infection; Metabolic pathways; Salivary secretion	Cell-type Dependent Selectivity of CCK2R Signaling; NAD+ metabolism; NAD+ biosynthetic pathways	6.97154	6.54381	5.95187	6.96463	3.62059	3.36457	8.46189	7.97785	7.45861	1.47705	8.86e-05	0.0115435	3.31619	0.00172021	0.00977971	-1.83914	0.0211797	0.0470441
SAAL1	Q96ER3	Protein SAAL1 OS=Homo sapiens OX=9606 GN=SAAL1 PE=1 SV=2		nucleus		SAAL1			7.97613	7.42459	6.76421	5.40599	3.91648	3.47249	8.27053	7.22882	7.22304	0.185818	0.343944	0.523652	3.30914	1.64e-05	0.00169445	-3.12332	2.78e-05	0.00157381
TIMELESS	Q9UNS1	Protein timeless homolog OS=Homo sapiens OX=9606 GN=TIMELESS PE=1 SV=2	cell division;development;metabolic process;regulation of biological process;response to stimulus	nucleus	protein binding	TIMELESS			7.94369	7.24603	7.224	5.56377	3.63227	3.40599	8.2738	6.80219	7.41024	0.0241705	0.907133	0.945838	3.29473	5.16e-05	0.00216677	-3.27056	8.69e-05	0.00200847
FBP1	P09467	Fructose-1,6-bisphosphatase 1 OS=Homo sapiens OX=9606 GN=FBP1 PE=1 SV=5	cell organization and biogenesis;metabolic process;regulation of biological process;response to stimulus	cytoplasm;cytosol;nucleus	catalytic activity;metal ion binding;nucleotide binding;protein binding	FBP1	Insulin signaling pathway; Metabolic pathways; Glucagon signaling pathway; AMPK signaling pathway; Fructose and mannose metabolism; Carbon metabolism; Glycolysis / Gluconeogenesis; Pentose phosphate pathway	Angiopoietin Like Protein 8 Regulatory Pathway; Glycolysis and Gluconeogenesis	6.38543	5.45615	5.67525	5.32553	4.90207	4.69488	8.90479	7.72315	7.92955	2.34689	1.4e-05	0.00545395	3.21167	1.38e-05	0.00169445	-0.864782	0.00731397	0.0214284
ZWINT	O95229	ZW10 interactor OS=Homo sapiens OX=9606 GN=ZWINT PE=1 SV=2	cell division;cell organization and biogenesis;regulation of biological process	chromosome;cytoplasm;cytosol;nucleus	protein binding	ZWINT			8.07361	6.98413	7.15178	5.12102	4.20163	3.848	8.22304	6.99548	7.46597	0.158326	0.303266	0.486902	3.17128	1.79e-05	0.00169445	-3.01296	1.21e-05	0.00127278
NOLC1	A0A0A0MRM9	Nucleolar and coiled-body phosphoprotein 1 (Fragment) OS=Homo sapiens OX=9606 GN=NOLC1 PE=1 SV=1			protein binding	NA_A0A0A0MRM9			7.16189	6.52199	6.8189	4.43962	4.16993	4.34341	7.45779	7.53993	7.46516	0.653367	0.0163735	0.0999624	3.16998	6.04e-06	0.00151831	-2.51661	2.47e-05	0.00152048
PLK1	P53350	Serine/threonine-protein kinase PLK1 OS=Homo sapiens OX=9606 GN=PLK1 PE=1 SV=1	cell division;cell organization and biogenesis;cell proliferation;metabolic process;regulation of biological process;response to stimulus	chromosome;cytoplasm;cytoskeleton;cytosol;nucleus	catalytic activity;metal ion binding;nucleotide binding;protein binding	PLK1	FoxO signaling pathway; Oocyte meiosis; Cell cycle; Progesterone-mediated oocyte maturation	Regulation of toll-like receptor signaling pathway; Cell Cycle; Integrated Cancer pathway; TNF alpha Signaling Pathway	7.79636	4.97269	7.14262	5.31107	4.42626	4.38543	8.41363	6.93192	8.07039	1.16809	0.00991163	0.0792513	3.09772	5.06e-05	0.00216677	-1.92964	0.00633827	0.0192386
SERPINB10	P48595	Serpin B10 OS=Homo sapiens OX=9606 GN=SERPINB10 PE=1 SV=1	regulation of biological process;transport	cytoplasm;cytosol;membrane;nucleus	enzyme regulator activity	SERPINB10	Amoebiasis		7.97556	6.7866	7.16289	5.45286	3.926	4.20163	8.26491	7.09381	7.50859	0.314087	0.0562717	0.17628	3.09561	9.2e-06	0.00161354	-2.78152	1.64e-05	0.00136308
POLR1G	O15446	DNA-directed RNA polymerase I subunit RPA34 OS=Homo sapiens OX=9606 GN=CD3EAP PE=1 SV=1	metabolic process;regulation of biological process;response to stimulus	chromosome;cytosol;mitochondrion;nucleus	catalytic activity;RNA binding	CD3EAP			8.05257	6.54381	7.20457	4.74416	4.33628	4.60288	8.27938	7.09698	7.52278	0.366063	0.0484281	0.163122	3.07194	2.04e-05	0.00169445	-2.70587	8.4e-05	0.00200847
NCAPD3	P42695	Condensin-2 complex subunit D3 OS=Homo sapiens OX=9606 GN=NCAPD3 PE=1 SV=2	cell division;cell organization and biogenesis;metabolic process	membrane;nucleus	protein binding	NCAPD3			6.62205	6.38543	7.57213	5.50779	3.37851	3.24793	6.75355	7.06932	7.47492	0.239392	0.272809	0.454294	3.05452	0.00259399	0.0124292	-2.81513	0.00357311	0.0131596
HSP90AA4P	Q58FG1	Putative heat shock protein HSP 90-alpha A4 OS=Homo sapiens OX=9606 GN=HSP90AA4P PE=5 SV=1	metabolic process;response to stimulus	cytoplasm	nucleotide binding;protein binding	HSP90AA4P			8.21237	7.59619	7.2854	3.54844	4.65535	4.37156	8.2031	6.74147	6.69488	-0.484839	0.0629859	0.188386	3.02137	0.00168914	0.0097058	-3.50621	0.000158798	0.00265188
NUDT1	P36639	7,8-dihydro-8-oxoguanine triphosphatase OS=Homo sapiens OX=9606 GN=NUDT1 PE=1 SV=3	cell communication;metabolic process;response to stimulus	cytoplasm;cytosol;membrane;mitochondrion;nucleus;organelle lumen	catalytic activity;metal ion binding;protein binding;RNA binding	NUDT1			8.12205	6.12722	7.45861	4.18587	4.51728	4.87774	8.25833	6.59842	7.72042	0.289762	0.0949622	0.23911	2.99876	0.000413018	0.00477191	-2.709	0.00112476	0.00670485
CEBPZ	Q03701	CCAAT/enhancer-binding protein zeta OS=Homo sapiens OX=9606 GN=CEBPZ PE=1 SV=3	metabolic process;regulation of biological process	nucleus	DNA binding;RNA binding	CEBPZ		Gastric cancer network 2	7.98128	5.93546	7.57213	5.53605	3.73335	4.27053	8.24745	6.39232	7.89421	0.348369	0.0456074	0.159727	2.99802	4.7e-05	0.00214735	-2.64965	0.000103449	0.00213762
SHCBP1	Q8NEM2	SHC SH2 domain-binding protein 1 OS=Homo sapiens OX=9606 GN=SHCBP1 PE=1 SV=3	regulation of biological process;response to stimulus	cytoplasm;cytoskeleton	protein binding	SHCBP1			8.26209	6.56682	7.30195	3.98185	4.87283	4.81762	8.13031	7.02015	7.37591	0.131835	0.465273	0.635577	2.95135	0.000549726	0.00550751	-2.81952	0.00155421	0.00816624
ASNS	P08243	Asparagine synthetase [glutamine-hydrolyzing] OS=Homo sapiens OX=9606 GN=ASNS PE=1 SV=4	cell communication;metabolic process;regulation of biological process;response to stimulus	cytosol	catalytic activity;nucleotide binding;protein binding	ASNS	Metabolic pathways; Alanine, aspartate and glutamate metabolism	Photodynamic therapy-induced unfolded protein response; Amino Acid metabolism	7.15381	6.43796	6.89724	6.01346	4.2555	4.41278	8.62936	7.03122	7.83857	1.00338	0.00476796	0.0583405	2.93913	2.86e-05	0.00186177	-1.93575	0.000961324	0.00620146
ASF1B	Q9NVP2	Histone chaperone ASF1B OS=Homo sapiens OX=9606 GN=ASF1B PE=1 SV=1	cell differentiation;cell organization and biogenesis;development;metabolic process;regulation of biological process	chromosome;nucleus	protein binding	ASF1B			8.56186	7.03782	7.76885	4.97728	3.96347	3.54844	7.59619	6.86542	6.81506	-0.697284	0.0211117	0.109809	2.92916	1.71e-05	0.00169445	-3.62645	1.86e-05	0.00137673
CHEK1	O14757	Serine/threonine-protein kinase Chk1 OS=Homo sapiens OX=9606 GN=CHEK1 PE=1 SV=2	cell death;cell organization and biogenesis;metabolic process;regulation of biological process;response to stimulus	chromosome;cytoplasm;cytoskeleton;cytosol;nucleus	catalytic activity;nucleotide binding;protein binding	CHEK1	p53 signaling pathway; Viral carcinogenesis; Cell cycle; HTLV-I infection	Cell Cycle; ATR Signaling; DNA Damage Response; Retinoblastoma (RB) in Cancer; ATM Signaling Network in Development and Disease; miRNA Regulation of DNA Damage Response	8.20261	6.20555	7.11061	4.44626	4.76022	4.90689	8.16289	6.90087	7.76288	0.435955	0.0786182	0.214404	2.90442	0.000190376	0.00377067	-2.46847	0.00183764	0.00886439
MYBBP1A	Q9BQG0	Myb-binding protein 1A OS=Homo sapiens OX=9606 GN=MYBBP1A PE=1 SV=2	cell communication;cell differentiation;metabolic process;regulation of biological process;response to stimulus;transport	cytoplasm;membrane;nucleus	catalytic activity;DNA binding;protein binding;RNA binding	MYBBP1A		Energy Metabolism	7.70667	6.96232	7.31922	5.07895	4.07895	4.27798	7.83479	7.08958	7.22014	0.0520999	0.715505	0.830472	2.90287	8.32e-06	0.00161354	-2.85077	1.33e-05	0.00134931
URB2	Q14146	Unhealthy ribosome biogenesis protein 2 homolog OS=Homo sapiens OX=9606 GN=URB2 PE=2 SV=2		nucleus		URB2			8.34607	6.07682	7.66818	5.36107	4.3505	3.76553	7.8857	6.59246	7.67596	0.0210162	0.927391	0.958156	2.89234	0.000310479	0.00413808	-2.87132	0.000638111	0.00500475
F13A1	P00488	Coagulation factor XIII A chain OS=Homo sapiens OX=9606 GN=F13A1 PE=1 SV=4	coagulation;metabolic process;response to stimulus;transport	cytoplasm;extracellular;organelle lumen	catalytic activity;metal ion binding	F13A1	Complement and coagulation cascades		4.55459	6.24413	6.03562	5.41278	4.853	5.22497	9.06851	7.03232	8.06232	2.44294	0.0186207	0.10542	2.8908	0.000154303	0.00341553	-0.447864	0.35472	0.438327
MPHOSPH8	Q99549	M-phase phosphoprotein 8 OS=Homo sapiens OX=9606 GN=MPHOSPH8 PE=1 SV=2	metabolic process;regulation of biological process	chromosome;cytoplasm;cytosol;membrane;nucleus	catalytic activity;protein binding	MPHOSPH8			8.28123	5.83289	7.6388	4.14568	4.72247	4.93074	8.09908	6.80993	7.49586	0.217315	0.462088	0.633106	2.86866	0.000446949	0.0049624	-2.65135	0.00362178	0.0132593
MPHOSPH10	O00566	U3 small nucleolar ribonucleoprotein protein MPP10 OS=Homo sapiens OX=9606 GN=MPHOSPH10 PE=1 SV=2	metabolic process;regulation of biological process	chromosome;nucleus	protein binding;RNA binding	MPHOSPH10	Ribosome biogenesis in eukaryotes		8.45327	7.04221	7.15178	3.97269	4.70598	4.83289	7.88753	7.06178	7.16792	-0.176678	0.363774	0.541566	2.86855	0.000342811	0.00432083	-3.04523	0.000808799	0.00575533
UBE2C	O00762	Ubiquitin-conjugating enzyme E2 C OS=Homo sapiens OX=9606 GN=UBE2C PE=1 SV=1	cell division;cell organization and biogenesis;metabolic process;regulation of biological process;transport	cytoplasm;cytosol;membrane	catalytic activity;nucleotide binding;protein binding	UBE2C	Ubiquitin mediated proteolysis	Gastric cancer network 2; Gastric Cancer Network 1	7.97212	7.16892	6.99435	5.46923	4.62059	3.97269	8.26444	7.3733	7.00562	0.169324	0.271073	0.45316	2.86028	9.51e-06	0.00161354	-2.69096	2.45e-05	0.00152048
PRPF3	O43395	U4/U6 small nuclear ribonucleoprotein Prp3 OS=Homo sapiens OX=9606 GN=PRPF3 PE=1 SV=2	cell organization and biogenesis;metabolic process	cytosol;nucleus;spliceosomal complex	protein binding;RNA binding	PRPF3	Spliceosome	mRNA Processing	8.69975	6.96232	7.06717	5.06178	3.91648	4.17792	7.26491	6.8125	7.65535	-0.332156	0.441006	0.615404	2.85886	9.88e-05	0.00274036	-3.19102	1.55e-05	0.00136308
CCDC12	J3KR35	Coiled-coil domain containing 12, isoform CRA_a OS=Homo sapiens OX=9606 GN=CCDC12 PE=1 SV=1	metabolic process	cytoplasm	catalytic activity;nucleotide binding;protein binding	CCDC12			8.32238	6.79831	7.53294	5.16189	4.16993	4.2854	7.94895	6.90087	7.25361	-0.1834	0.29447	0.477958	2.82874	9.37e-06	0.00161354	-3.01214	1.62e-05	0.00136308
ORC5	O43913	Origin recognition complex subunit 5 OS=Homo sapiens OX=9606 GN=ORC5 PE=1 SV=1	metabolic process	cytosol;nucleus	DNA binding;nucleotide binding;protein binding	ORC5	Cell cycle	Cell Cycle; DNA Replication; G1 to S cell cycle control	8.05474	6.89966	7.22014	4.93074	4.73877	4.44626	8.26021	6.96463	7.35755	0.135953	0.339695	0.520275	2.82221	6.97e-05	0.00239572	-2.68626	6.19e-05	0.00190863
MCM7	P33993	DNA replication licensing factor MCM7 OS=Homo sapiens OX=9606 GN=MCM7 PE=1 SV=4	cell proliferation;metabolic process;regulation of biological process;response to stimulus	chromosome;cytosol;membrane;nucleus	catalytic activity;DNA binding;nucleotide binding;protein binding	MCM7	DNA replication; Cell cycle	Retinoblastoma (RB) in Cancer; DNA Replication; G1 to S cell cycle control; miRNA Regulation of DNA Damage Response; Cell Cycle	7.73742	6.6865	7.59842	4.58496	4.18587	3.99095	7.21529	6.38888	7.57894	-0.279745	0.134363	0.293639	2.80711	0.000154951	0.00341553	-3.08685	4.09e-05	0.00175256
MCM6	Q14566	DNA replication licensing factor MCM6 OS=Homo sapiens OX=9606 GN=MCM6 PE=1 SV=1	metabolic process	nucleus	catalytic activity;DNA binding;nucleotide binding;protein binding	MCM6	Cell cycle; DNA replication	Retinoblastoma (RB) in Cancer; Cell Cycle; DNA Replication; G1 to S cell cycle control	8.44832	6.70736	7.79572	5.03122	4.16189	3.99095	7.7879	6.58195	7.22593	-0.45187	0.0407429	0.150441	2.80391	3.31e-05	0.00195003	-3.25578	4.74e-05	0.00175837
TTK	P33981	Dual specificity protein kinase TTK OS=Homo sapiens OX=9606 GN=TTK PE=1 SV=2	cell organization and biogenesis;metabolic process;regulation of biological process	chromosome;cytoplasm;membrane	catalytic activity;nucleotide binding;protein binding	TTK	Cell cycle	Retinoblastoma (RB) in Cancer	8.0268	7.11582	7.31922	6.15987	4.32193	3.45943	8.08002	7.1809	7.04002	-0.0536357	0.726948	0.839163	2.78657	0.000287277	0.00409698	-2.8402	0.000467738	0.00429127
AOC1	P19801	Amiloride-sensitive amine oxidase [copper-containing] OS=Homo sapiens OX=9606 GN=AOC1 PE=1 SV=4	cell communication;metabolic process;response to stimulus;transport	extracellular;membrane;organelle lumen	catalytic activity;metal ion binding;protein binding;receptor activity	ABP1; AOC1	Arginine and proline metabolism; Metabolic pathways; Tryptophan metabolism; Histidine metabolism	Tryptophan metabolism	6.82018	2.56071	5.56071	6.2114	4.99548	4.91169	8.70044	7.41532	8.32238	3.16551	0.00281296	0.0456052	2.77319	7.48e-05	0.00250913	0.392323	0.562357	0.633223
FANCI	Q9NVI1	Fanconi anemia group I protein OS=Homo sapiens OX=9606 GN=FANCI PE=1 SV=4	metabolic process;regulation of biological process;response to stimulus	cytosol;membrane;nucleus	DNA binding;protein binding	FANCI	Fanconi anemia pathway	Gastric cancer network 2	8.18834	7.50383	7.29737	5.73877	4.05311	3.71149	8.01067	6.97728	6.8009	-0.400231	0.0400856	0.148969	2.76182	4.04e-05	0.00207598	-3.16206	4.93e-05	0.00175837
SCD	O00767	Acyl-CoA desaturase OS=Homo sapiens OX=9606 GN=SCD PE=1 SV=2	metabolic process;regulation of biological process	endoplasmic reticulum;membrane	catalytic activity;metal ion binding	SCD	Biosynthesis of unsaturated fatty acids; PPAR signaling pathway; Fatty acid metabolism; AMPK signaling pathway	Angiopoietin Like Protein 8 Regulatory Pathway; Liver X Receptor Pathway; Fatty Acid Biosynthesis; PPAR signaling pathway; Sterol Regulatory Element-Binding Proteins (SREBP) signalling; SREBF and miR33 in cholesterol and lipid homeostasis; Adipogenesis	8.32823	7.71425	7.71287	4.42626	3.81762	3.94486	8.02292	5.77347	6.67243	-1.09551	0.0205356	0.108697	2.76002	0.000286084	0.00409698	-3.85553	1.82e-06	0.00127278
UBE2E1	P51965	Ubiquitin-conjugating enzyme E2 E1 OS=Homo sapiens OX=9606 GN=UBE2E1 PE=1 SV=1	cell organization and biogenesis;metabolic process;regulation of biological process	cytosol;nucleus	catalytic activity;nucleotide binding;protein binding	UBE2E1	Ubiquitin mediated proteolysis	Photodynamic therapy-induced unfolded protein response	8.23554	6.42962	7.42375	4.98641	4.50462	4.7761	8.07628	7.06393	7.35931	0.136876	0.530581	0.69188	2.74413	2.14e-05	0.00169445	-2.60725	0.000169913	0.00274543
DHX33	Q9H6R0	ATP-dependent RNA helicase DHX33 OS=Homo sapiens OX=9606 GN=DHX33 PE=1 SV=2	metabolic process;regulation of biological process	cytoplasm;nucleus	catalytic activity;DNA binding;nucleotide binding;protein binding;RNA binding	DHX33	NOD-like receptor signaling pathway		8.57024	6.88509	7.34696	5.33985	4.14568	4.12102	7.51096	6.95187	7.37591	-0.32118	0.28287	0.464214	2.74406	7.55e-05	0.00250913	-3.06525	1.17e-05	0.00127278
FAR2	Q96K12	Fatty acyl-CoA reductase 2 OS=Homo sapiens OX=9606 GN=FAR2 PE=1 SV=1	metabolic process	membrane;organelle lumen	catalytic activity	FAR2	Peroxisome		8.29324	6.46434	7.49426	5.23649	4.40599	4.3505	7.97499	6.55459	7.65607	-0.0220649	0.89442	0.939062	2.73089	9.25e-05	0.00271451	-2.75295	9.54e-05	0.00204879
DIDO1	Q9BTC0	Death-inducer obliterator 1 OS=Homo sapiens OX=9606 GN=DIDO1 PE=1 SV=5	cell death;metabolic process;regulation of biological process;response to stimulus	cytoplasm;cytoskeleton;nucleus	metal ion binding;protein binding;RNA binding	DIDO1			7.77347	7.14262	6.90328	5.22882	4.69488	4.70044	8.43754	7.04439	7.33092	0.331163	0.144036	0.306416	2.72957	4.43e-05	0.00208521	-2.39841	3.1e-05	0.0016637
TYMS	P04818	Thymidylate synthase OS=Homo sapiens OX=9606 GN=TYMS PE=1 SV=3	metabolic process;regulation of biological process;response to stimulus	cytoplasm;cytosol;membrane;mitochondrion;nucleus;organelle lumen	catalytic activity;nucleotide binding;protein binding;RNA binding;translation regulator activity	TYMS	Metabolic pathways; One carbon pool by folate; Pyrimidine metabolism; Antifolate resistance	One carbon metabolism and related pathways; Retinoblastoma (RB) in Cancer; One Carbon Metabolism; Trans-sulfuration and one carbon metabolism; Fluoropyrimidine Activity	6.99435	6.59395	7.1467	4.07895	4.94953	4.853	7.54226	6.9507	7.52513	0.427696	0.0232334	0.113779	2.7122	0.000206444	0.0038467	-2.28451	0.000299134	0.00348014
KIF2C	Q99661	Kinesin-like protein KIF2C OS=Homo sapiens OX=9606 GN=KIF2C PE=1 SV=2	cell division;cell organization and biogenesis;cell proliferation;cellular component movement;regulation of biological process;transport	chromosome;cytoplasm;cytoskeleton;cytosol;membrane;nucleus	catalytic activity;DNA binding;motor activity;nucleotide binding;protein binding	KIF2C		Regulation of Microtubule Cytoskeleton	8.1634	6.69209	7.53916	6.07039	4.07039	4.06178	7.96058	6.94837	7.31922	-0.0554934	0.743693	0.848976	2.6752	0.000195306	0.00380204	-2.7307	0.000157256	0.00265188
TACC3	Q9Y6A5	Transforming acidic coiled-coil-containing protein 3 OS=Homo sapiens OX=9606 GN=TACC3 PE=1 SV=1	cell division;cell organization and biogenesis;cell proliferation;metabolic process;regulation of biological process	cytoplasm;cytoskeleton	protein binding	TACC3	RNA transport		8.16491	6.52042	7.2724	5.80993	4.32912	4.50462	8.02181	7.18488	7.42038	0.223115	0.307466	0.492358	2.66113	3.95e-05	0.00207598	-2.43802	4.36e-05	0.00175256
POLD2	A0A087WWF6	DNA polymerase delta subunit 2 OS=Homo sapiens OX=9606 GN=POLD2 PE=1 SV=1	cell organization and biogenesis;cellular homeostasis;metabolic process;response to stimulus	nucleus	catalytic activity;DNA binding;protein binding	POLD2		Homologous recombination; DNA Replication	8.58571	7.16088	7.45779	4.74416	4.56071	4.22497	7.58421	6.93074	6.94134	-0.582698	0.0287597	0.125747	2.64215	2.04e-05	0.00169445	-3.22485	4.43e-05	0.00175256
PKMYT1	B4DZM6	Membrane-associated tyrosine- and threonine-specific cdc2-inhibitory kinase OS=Homo sapiens OX=9606 GN=PKMYT1 PE=1 SV=1	metabolic process;regulation of biological process	cytosol;endoplasmic reticulum;Golgi;membrane;nucleus	catalytic activity;metal ion binding;nucleotide binding;protein binding	PKMYT1		Cell Cycle	7.92955	7.00338	6.84925	5.79961	4.70598	4.41278	8.24555	7.25077	7.34696	0.3537	0.0473688	0.161813	2.64164	2.17e-05	0.00169445	-2.28794	3.76e-05	0.00175256
G3BP2	Q9UN86	Ras GTPase-activating protein-binding protein 2 OS=Homo sapiens OX=9606 GN=G3BP2 PE=1 SV=2	cell organization and biogenesis;regulation of biological process;response to stimulus;transport	cytoplasm;cytosol	protein binding;RNA binding;structural molecule activity	G3BP2			5.59395	6.07468	6.89482	3.89724	4.80219	4.97728	6.98185	6.56377	8.05311	1.01176	0.00525664	0.0605716	2.64067	0.000272208	0.00406233	-1.62891	0.000421622	0.00407819
NCAPG2	Q86XI2	Condensin-2 complex subunit G2 OS=Homo sapiens OX=9606 GN=NCAPG2 PE=1 SV=1	cell division;cell organization and biogenesis;cell proliferation;metabolic process	membrane;nucleus	protein binding	NCAPG2		Mesodermal Commitment Pathway	8.38024	6.83668	7.55459	4.87774	4.51096	4.61471	7.90989	6.86419	7.12825	-0.289728	0.133885	0.293357	2.63297	3.49e-05	0.00199958	-2.9227	6.45e-05	0.00190863
MCM5	P33992	DNA replication licensing factor MCM5 OS=Homo sapiens OX=9606 GN=MCM5 PE=1 SV=5	cell division;metabolic process	membrane;nucleus	catalytic activity;DNA binding;nucleotide binding;protein binding	MCM5	Cell cycle; DNA replication	Cell Cycle; DNA Replication; G1 to S cell cycle control	8.31922	6.77083	7.80155	4.62644	4.30012	4.26303	7.37417	6.56224	7.1334	-0.607262	0.0226951	0.112796	2.62674	3e-05	0.00188189	-3.234	5.43e-05	0.00182231
COA4	Q9NYJ1	Cytochrome c oxidase assembly factor 4 homolog, mitochondrial OS=Homo sapiens OX=9606 GN=COA4 PE=1 SV=2	cell organization and biogenesis	mitochondrion		COA4			7.71973	6.94953	6.93664	5.62059	4.66107	4.79181	8.42206	7.36282	7.15279	0.443924	0.0355927	0.140029	2.6214	2.01e-05	0.00169445	-2.17748	4.38e-05	0.00175256
PLCH1	Q4KWH8	1-phosphatidylinositol 4,5-bisphosphate phosphodiesterase eta-1 OS=Homo sapiens OX=9606 GN=PLCH1 PE=1 SV=1	metabolic process;regulation of biological process;response to stimulus	cytoplasm;cytosol;membrane	catalytic activity;metal ion binding;protein binding;signal transducer activity	PLCH1	Inositol phosphate metabolism; Metabolic pathways	Mesodermal Commitment Pathway; GPR40 PATHWAY	6.28355	7.09381	6.74953	4.2555	5.05745	4.69488	7.35755	7.12309	7.3505	0.568079	0.0570238	0.177678	2.60777	8.66e-05	0.00264019	-2.03969	5.73e-05	0.00190863
CNBP	P62633	Cellular nucleic acid-binding protein OS=Homo sapiens OX=9606 GN=CNBP PE=1 SV=1	metabolic process;regulation of biological process	cytoplasm;cytosol;endoplasmic reticulum;nucleus	DNA binding;metal ion binding;protein binding;RNA binding	CNBP			7.93899	5.99774	6.35931	6.27984	4.61471	4.37851	8.12877	8.28633	6.67666	0.931904	0.0939678	0.237803	2.60623	0.000665954	0.00602801	-1.67433	0.000325379	0.003623
ZMYM4	Q5VZL5	Zinc finger MYM-type protein 4 OS=Homo sapiens OX=9606 GN=ZMYM4 PE=1 SV=1	cell organization and biogenesis;development;regulation of biological process	cytoplasm	DNA binding;metal ion binding;protein binding	ZMYM4			8.12825	6.56377	7.42459	6.12309	4.0268	4.46597	7.98527	7.00899	7.42878	0.102145	0.572128	0.723006	2.60239	0.000163451	0.00356161	-2.50025	8.69e-05	0.00200847
ST7	Q9NRC1	Suppressor of tumorigenicity 7 protein OS=Homo sapiens OX=9606 GN=ST7 PE=1 SV=1		membrane	protein binding	ST7			7.65821	6.79961	7.28817	7.01681	3.89724	3.82782	8.08481	6.79831	7.62863	0.255252	0.152513	0.317128	2.58996	0.00321417	0.0140107	-2.33471	0.00612272	0.0187968
ANLN	Q9NQW6	Anillin OS=Homo sapiens OX=9606 GN=ANLN PE=1 SV=2	cell differentiation;cell division;cell organization and biogenesis;cellular component movement;regulation of biological process	cytoplasm;cytoskeleton;nucleus	protein binding	ANLN		Retinoblastoma (RB) in Cancer	8.50661	6.61471	7.55995	6.08534	4.49185	3.44626	7.42038	6.87774	7.39489	-0.329416	0.297446	0.48061	2.55652	0.00270221	0.0127068	-2.88594	0.000579193	0.00475071
BUD23	O43709	Probable 18S rRNA (guanine-N(7))-methyltransferase OS=Homo sapiens OX=9606 GN=BUD23 PE=1 SV=2	cell organization and biogenesis;metabolic process;regulation of biological process	cytoplasm;nucleus	catalytic activity;protein binding;RNA binding	WBSCR22; BUD23			7.86419	5.91648	6.92481	5.83794	4.848	4.9542	8.2891	7.45368	7.56224	0.866515	0.0185236	0.10542	2.55496	1.5e-05	0.00169445	-1.68845	0.000895174	0.00594661
FLI1	Q01543	Friend leukemia integration 1 transcription factor OS=Homo sapiens OX=9606 GN=FLI1 PE=1 SV=1	cell differentiation;metabolic process;regulation of biological process	cytosol;nucleus	DNA binding;protein binding	FLI1	Transcriptional misregulation in cancer		7.70252	7.28817	6.86047	5.80219	4.64386	4.61471	8.40472	7.1334	7.16692	0.284624	0.218169	0.39699	2.54809	1.44e-05	0.00169445	-2.26347	9.02e-05	0.00200847
C9orf40	Q8IXQ3	Uncharacterized protein C9orf40 OS=Homo sapiens OX=9606 GN=C9orf40 PE=1 SV=1				C9orf40			8.05853	7.73877	7.2384	5.4363	4.07039	4.38543	8.19574	6.57894	6.75622	-0.501601	0.122619	0.27694	2.54626	2.06e-05	0.00169445	-3.04786	4.24e-05	0.00175256
NCAPD2	Q15021	Condensin complex subunit 1 OS=Homo sapiens OX=9606 GN=NCAPD2 PE=1 SV=3	cell division;cell organization and biogenesis;metabolic process	chromosome;cytoplasm;cytosol;membrane;nucleus	protein binding	NCAPD2			7.94661	6.98755	7.09803	5.39575	4.85798	4.72792	8.29554	7.02569	7.28725	0.192096	0.224505	0.40345	2.54228	4.45e-05	0.00208521	-2.35018	3.86e-05	0.00175256
SKP2	A0A0A0MTL5	S-phase kinase-associated protein 2 OS=Homo sapiens OX=9606 GN=SKP2 PE=1 SV=1		cytosol;nucleus	protein binding	NA_A0A0A0MTL5		Imatinib and Chronic Myeloid Leukemia	8.13391	6.73471	7.28263	6.23074	4.41954	4.16993	7.94837	7.10119	7.38457	0.0942918	0.585671	0.735167	2.53797	0.000329121	0.00426073	-2.44368	0.000190447	0.00285127
KAT2A	Q92830	Histone acetyltransferase KAT2A OS=Homo sapiens OX=9606 GN=KAT2A PE=1 SV=3	cell differentiation;cell organization and biogenesis;cell proliferation;metabolic process;regulation of biological process;response to stimulus	nucleus	catalytic activity;protein binding	KAT2A	Notch signaling pathway; Thyroid hormone signaling pathway; HTLV-I infection; Viral carcinogenesis	Notch Signaling Pathway	7.99039	6.36457	7.45368	5.848	4.49825	4.59694	8.18537	6.7761	7.58421	0.245681	0.134039	0.293357	2.53417	5.2e-05	0.00216677	-2.28849	0.000163675	0.00267652
RAB33A	Q14088	Ras-related protein Rab-33A OS=Homo sapiens OX=9606 GN=RAB33A PE=1 SV=2	regulation of biological process;response to stimulus	membrane	catalytic activity;nucleotide binding;protein binding;signal transducer activity	RAB33A			8.15785	7.89966	7.4187	4.93074	4.1127	4.19377	8.1644	6.30561	6.34696	-0.886413	0.042059	0.152533	2.52659	0.000164905	0.00356161	-3.413	7.75e-06	0.00127278
MCM4	P33991	DNA replication licensing factor MCM4 OS=Homo sapiens OX=9606 GN=MCM4 PE=1 SV=5	metabolic process	membrane;nucleus	catalytic activity;DNA binding;nucleotide binding;protein binding	MCM4	Cell cycle; DNA replication	Retinoblastoma (RB) in Cancer; DNA Replication; G1 to S cell cycle control; Gastric Cancer Network 1; Cell Cycle	8.1334	7.07575	7.60585	5.0917	4.45286	4.14568	7.55305	6.54381	7.16289	-0.518414	0.0102781	0.0807364	2.52317	7.76e-05	0.00250913	-3.04159	2.26e-05	0.00152048
HSPB1	P04792	Heat shock protein beta-1 OS=Homo sapiens OX=9606 GN=HSPB1 PE=1 SV=2	cellular component movement;metabolic process;regulation of biological process;response to stimulus	cytoplasm;cytoskeleton;cytosol;membrane;nucleus;proteasome	enzyme regulator activity;protein binding;RNA binding	HSPB1	MAPK signaling pathway; Amoebiasis; VEGF signaling pathway; Epstein-Barr virus infection	ATM Signaling Network in Development and Disease; Apoptosis-related network due to altered Notch3 in ovarian cancer; MAPK Signaling Pathway; VEGFA-VEGFR2 Signaling Pathway; p38 MAPK Signaling Pathway; Fas Ligand (FasL) pathway and Stress induction of Heat Shock Proteins (HSP) regulation	8.64169	7.90509	7.78921	5.35755	3.33628	3.07039	7.34518	6.12516	5.82782	-1.67928	0.000243862	0.0179692	2.51131	7.46e-05	0.00250913	-4.19059	2.38e-05	0.00152048
RIF1	Q5UIP0	Telomere-associated protein RIF1 OS=Homo sapiens OX=9606 GN=RIF1 PE=1 SV=2	cell organization and biogenesis;metabolic process;regulation of biological process;response to stimulus	chromosome;cytoplasm;cytoskeleton;membrane;nucleus	protein binding	RIF1	Signaling pathways regulating pluripotency of stem cells	ATM Signaling Network in Development and Disease	7.28077	7.35755	7.31198	4.76553	4.3505	4.36457	7.15279	7.01903	6.81121	-0.322419	0.0753231	0.21063	2.50081	1.93e-05	0.00169445	-2.82323	1.74e-05	0.00136308
POP1	Q99575	Ribonucleases P/MRP protein subunit POP1 OS=Homo sapiens OX=9606 GN=POP1 PE=1 SV=2	metabolic process	Golgi;mitochondrion;nucleus	catalytic activity;protein binding;RNA binding	POP1	Ribosome biogenesis in eukaryotes; RNA transport		8.19081	6.25739	7.04221	5.40599	5.02237	4.91169	8.06824	7.29646	7.47492	0.449738	0.130086	0.288499	2.49986	2.31e-05	0.00177384	-2.05012	0.000990451	0.00626945
RNASE2	P10153	Non-secretory ribonuclease OS=Homo sapiens OX=9606 GN=RNASE2 PE=1 SV=2	defense response;metabolic process;response to stimulus;transport	extracellular;organelle lumen;vacuole	catalytic activity	RNASE2			7.76951	6.4363	7.37069	4.64386	5.04876	5.2555	8.49105	6.22304	7.70044	0.279346	0.24855	0.430754	2.4888	0.0032708	0.0141517	-2.20946	0.00101427	0.00634546
ZNF638	Q14966	Zinc finger protein 638 OS=Homo sapiens OX=9606 GN=ZNF638 PE=1 SV=2	metabolic process;regulation of biological process	cytoplasm;nucleus	DNA binding;metal ion binding;RNA binding	ZNF638			8.18488	6.64962	7.23554	5.6837	4.46597	4.90689	8.02569	7.25833	7.22593	0.146643	0.487598	0.653226	2.48446	3.12e-05	0.00188829	-2.33782	3.39e-05	0.0017163
BAZ1A	Q9NRL2	Bromodomain adjacent to zinc finger domain protein 1A OS=Homo sapiens OX=9606 GN=BAZ1A PE=1 SV=2	cell organization and biogenesis;metabolic process;regulation of biological process	nucleus	catalytic activity;metal ion binding;protein binding	BAZ1A		Ectoderm Differentiation	8.10643	6.3147	7.2891	6.19967	4.12102	4.87283	7.98868	7.17293	7.48382	0.311734	0.220447	0.399612	2.48397	0.000207559	0.0038467	-2.17224	6.9e-05	0.00190863
FADS2	O95864	Fatty acid desaturase 2 OS=Homo sapiens OX=9606 GN=FADS2 PE=1 SV=1	metabolic process;transport	endoplasmic reticulum;membrane	catalytic activity	FADS2	alpha-Linolenic acid metabolism; PPAR signaling pathway; Fatty acid metabolism; Biosynthesis of unsaturated fatty acids	PPAR signaling pathway	8.5519	8.08162	7.91648	4.35755	3.08746	2.80735	7.69558	4	5.95652	-2.2993	0.0137716	0.0923403	2.46658	0.00353458	0.014962	-4.76587	2.81e-06	0.00127278
KIF14	Q15058	Kinesin-like protein KIF14 OS=Homo sapiens OX=9606 GN=KIF14 PE=1 SV=1	cell division;cell organization and biogenesis;cell proliferation;cellular component movement;metabolic process;regulation of biological process	cytoplasm;cytoskeleton;cytosol;membrane;nucleus	catalytic activity;motor activity;nucleotide binding;protein binding	KIF14			8.51491	6.97499	7.23458	4.99548	4.89239	4.60881	7.68159	7.06824	7.14262	-0.277343	0.263451	0.445479	2.46525	3.18e-05	0.00189826	-2.7426	0.000174216	0.00276212
SLC29A2	Q14542	Equilibrative nucleoside transporter 2 OS=Homo sapiens OX=9606 GN=SLC29A2 PE=1 SV=3	cell proliferation;metabolic process;transport	membrane;nucleus	transporter activity	SLC29A2			8.11842	7.9507	7.3672	5.41954	4.2555	3.6893	8.14109	6.60881	5.99774	-0.896227	0.0378523	0.144577	2.4611	2.77e-05	0.00184257	-3.35733	2.78e-05	0.00157381
NECTIN1	Q15223	Nectin-1 OS=Homo sapiens OX=9606 GN=NECTIN1 PE=1 SV=3	cell organization and biogenesis;cellular component movement;regulation of biological process;response to stimulus;transport	extracellular;membrane	protein binding;receptor activity;signal transducer activity	PVRL1; NECTIN1	Adherens junction; Herpes simplex infection; Cell adhesion molecules (CAMs)		7.52591	5.56071	7.26303	5.67807	5.08746	4.80735	8.5216	6.41954	8.00955	0.867009	0.00138225	0.0316684	2.45927	0.0010531	0.00753283	-1.59226	0.0080641	0.0228625
UHRF1	A0A087WTW0	E3 ubiquitin-protein ligase UHRF1 OS=Homo sapiens OX=9606 GN=UHRF1 PE=1 SV=1		nucleus	metal ion binding;protein binding	NA_A0A087WTW0		Pathways Affected in Adenoid Cystic Carcinoma	8.18339	6.89845	7.5306	6.30378	4.16993	4.08746	7.86604	6.71149	7.33985	-0.231684	0.133141	0.292706	2.45207	0.00058789	0.00562751	-2.68376	0.000253567	0.00321484
PDCD11	Q14690	Protein RRP5 homolog OS=Homo sapiens OX=9606 GN=PDCD11 PE=1 SV=3	metabolic process	cytosol;nucleus	protein binding;RNA binding	PDCD11			8.06878	5.32553	7.55842	5.92362	4.10434	5.08746	8.09698	6.47411	7.89057	0.502976	0.0984118	0.24363	2.44874	4.35e-05	0.00208521	-1.94577	0.000725416	0.005426
GTF2F2	P13984	General transcription factor IIF subunit 2 OS=Homo sapiens OX=9606 GN=GTF2F2 PE=1 SV=2	metabolic process;regulation of biological process;response to stimulus	cytoskeleton;nucleus	catalytic activity;DNA binding;nucleotide binding;protein binding	GTF2F2	Basal transcription factors	Eukaryotic Transcription Initiation	8.0045	7.31288	6.24603	6.22304	4.41278	4.57289	8.08428	7.82464	6.63372	0.326409	0.0825459	0.219854	2.44464	0.000583785	0.00560068	-2.11823	0.000541697	0.00458391
AK6	Q9Y3D8	Adenylate kinase isoenzyme 6 OS=Homo sapiens OX=9606 GN=AK6 PE=1 SV=1	cell organization and biogenesis;metabolic process;regulation of biological process;response to stimulus	cytoplasm;cytosol;membrane;nucleus	catalytic activity;DNA binding;nucleotide binding;protein binding	AK6; TAF9	Ribosome biogenesis in eukaryotes; Metabolic pathways; Purine metabolism	Eukaryotic Transcription Initiation	8.13391	6.99435	7.09698	5.29646	5.06609	4.69488	8.14364	6.87283	7.36632	0.0525148	0.733473	0.842905	2.44179	0.00014784	0.00336199	-2.38927	9.92e-05	0.00209822
HLA-DRB1	P13761	HLA class II histocompatibility antigen, DRB1-7 beta chain OS=Homo sapiens OX=9606 GN=HLA-DRB1 PE=1 SV=1	cell organization and biogenesis;defense response;regulation of biological process;response to stimulus	cell surface;endoplasmic reticulum;endosome;Golgi;membrane;vacuole	protein binding;receptor activity;signal transducer activity	HLA-DRB3; LOC100507709; LOC100507714; LOC105369230; HLA-DRB1		Allograft Rejection; Cytokines and Inflammatory Response	4.47249	5.40939	4.70598	5.29646	5.46597	5.47573	7.97441	7.53761	8.03947	2.98788	0.000194833	0.0149862	2.43777	4.46e-05	0.00208521	0.550103	0.0645088	0.110848
RFC3	P40938	Replication factor C subunit 3 OS=Homo sapiens OX=9606 GN=RFC3 PE=1 SV=2	cell organization and biogenesis;cellular homeostasis;metabolic process;regulation of biological process;response to stimulus	nucleus	catalytic activity;DNA binding;protein binding	RFC3	Mismatch repair; DNA replication; Nucleotide excision repair	Gastric cancer network 2; Retinoblastoma (RB) in Cancer; DNA Replication	8.4623	6.94134	7.44791	5.76022	4.44626	4.27053	7.61545	6.95536	7.1639	-0.372281	0.128579	0.286487	2.41923	0.000131353	0.0031191	-2.79151	2.62e-05	0.00154747
MAD2L2	B1AK44	Mitotic spindle assembly checkpoint protein MAD2B OS=Homo sapiens OX=9606 GN=MAD2L2 PE=1 SV=1	cell division;cell organization and biogenesis;metabolic process;regulation of biological process;response to stimulus	cytosol;nucleus	protein binding	MAD2L2		Cell Cycle	7.91886	6.67384	6.98755	5.97499	4.70044	4.93546	8.21965	7.27426	7.37156	0.428408	0.0273583	0.122714	2.4182	2.43e-05	0.0017797	-1.98979	6.72e-05	0.00190863
SMG7	E9PD50	Protein SMG7 OS=Homo sapiens OX=9606 GN=SMG7 PE=1 SV=1	cell organization and biogenesis;metabolic process;regulation of biological process;transport	cytoplasm;cytoskeleton;cytosol;nucleus	catalytic activity;DNA binding;protein binding;RNA binding	SMG7			7.8716	6.22882	7.17592	6.81121	4.52982	4.19377	8.00225	6.99774	7.76354	0.495734	0.0368039	0.142275	2.40958	0.00238426	0.0117923	-1.91384	0.00307789	0.0120371
CDCA3	Q99618	Cell division cycle-associated protein 3 OS=Homo sapiens OX=9606 GN=CDCA3 PE=1 SV=1	cell division;metabolic process	cytoplasm;cytosol	protein binding	CDCA3			7.75355	7.56224	7.05094	6.19967	4.60881	4.1375	8.29324	7.04221	6.78921	-0.0806915	0.749488	0.853956	2.39289	4.06e-05	0.00207598	-2.47358	0.00041273	0.00405788
FTSJ3	Q8IY81	pre-rRNA processing protein FTSJ3 OS=Homo sapiens OX=9606 GN=FTSJ3 PE=1 SV=2	metabolic process	nucleus	catalytic activity;protein binding;RNA binding	FTSJ3			7.45697	6.56682	6.82146	5.73877	4.91169	5.27426	8.54651	6.71562	7.80864	0.741843	0.0228967	0.112855	2.38202	0.000138022	0.00320659	-1.64017	0.000195766	0.00285222
UBE2S	Q16763	Ubiquitin-conjugating enzyme E2 S OS=Homo sapiens OX=9606 GN=UBE2S PE=1 SV=2	cell division;cell organization and biogenesis;metabolic process	cytoplasm;cytosol	catalytic activity;nucleotide binding;protein binding	UBE2S	Ubiquitin mediated proteolysis		8.22207	5.99548	7.66249	6.8505	4.10434	3.89724	7.56224	6.8125	7.60807	0.0342551	0.913722	0.95004	2.37691	0.00681894	0.0229505	-2.34266	0.00307576	0.0120371
DUT	P33316	Deoxyuridine 5'-triphosphate nucleotidohydrolase, mitochondrial OS=Homo sapiens OX=9606 GN=DUT PE=1 SV=4	metabolic process	mitochondrion;nucleus	catalytic activity;metal ion binding;protein binding;RNA binding	DUT	Metabolic pathways; Pyrimidine metabolism		7.97384	7.57818	7.19081	5.75756	4.58496	4.37156	8.21675	6.80478	6.8125	-0.302939	0.239416	0.420347	2.37331	2.44e-05	0.0017797	-2.67625	4.31e-05	0.00175256
NOL11	Q9H8H0	Nucleolar protein 11 OS=Homo sapiens OX=9606 GN=NOL11 PE=1 SV=1	metabolic process;regulation of biological process	nucleus	protein binding;RNA binding	NOL11			7.99831	7.0542	6.64674	6.38024	4.54226	4.6837	8.04439	7.53138	7.11894	0.331824	0.0865607	0.226852	2.36284	0.000302532	0.00412458	-2.03102	0.000230703	0.00310295
HNRNPC	P07910	Heterogeneous nuclear ribonucleoproteins C1/C2 OS=Homo sapiens OX=9606 GN=HNRNPC PE=1 SV=4	cell differentiation;cell organization and biogenesis;metabolic process;regulation of biological process	cytoskeleton;cytosol;extracellular;membrane;nucleus;spliceosomal complex	DNA binding;protein binding;RNA binding	HNRNPC	Spliceosome	mRNA Processing	8.27845	5.97269	7.87897	4.98185	4.61471	4.66107	7.46761	6.46107	7.40939	-0.264015	0.385933	0.564197	2.36015	0.000108667	0.0028628	-2.62416	0.00102285	0.00636473
NCAPH	Q15003	Condensin complex subunit 2 OS=Homo sapiens OX=9606 GN=NCAPH PE=1 SV=3	cell division;cell organization and biogenesis;metabolic process;regulation of biological process	chromosome;cytoplasm;cytosol;membrane;nucleus	enzyme regulator activity;protein binding	NCAPH			8.49785	7.30378	7.19279	5.69488	4.57289	4.2555	7.56758	7.04002	6.99095	-0.465291	0.0630292	0.188386	2.35843	9.71e-05	0.00271451	-2.82372	1.07e-05	0.00127278
DNAJC9	Q8WXX5	DnaJ homolog subfamily C member 9 OS=Homo sapiens OX=9606 GN=DNAJC9 PE=1 SV=1	regulation of biological process;response to stimulus	cytoplasm;cytosol;membrane;nucleus	protein binding	DNAJC9			8.59208	7.28817	7.1127	4.30743	5.22882	4.88264	7.62425	7.03232	6.82528	-0.503704	0.0492263	0.164649	2.35432	0.000682451	0.00606451	-2.85802	0.00109492	0.00663746
PPP4R3B	Q5MIZ7	Serine/threonine-protein phosphatase 4 regulatory subunit 3B OS=Homo sapiens OX=9606 GN=PPP4R3B PE=1 SV=2	metabolic process;regulation of biological process	cytoplasm;cytoskeleton;nucleus		SMEK2; PPP4R3B	Glucagon signaling pathway	Integrated Breast Cancer Pathway	8.28679	6.69905	7.21335	5.33985	4.82273	5.12102	7.96694	7.21237	7.15178	0.0439675	0.835688	0.905692	2.34916	4.88e-05	0.00216677	-2.3052	0.00020518	0.00292182
SNRPC	A0A0A0MRR7	U1 small nuclear ribonucleoprotein C OS=Homo sapiens OX=9606 GN=SNRPC PE=1 SV=1	cell organization and biogenesis;metabolic process	nucleus;spliceosomal complex	metal ion binding;protein binding;RNA binding	SNRPC			3.93546	6.27612	6.56986	2	5.18982	5.41278	4.6837	7.52042	7.41616	0.946281	0.0019833	0.0375516	2.33923	6.05e-05	0.00234536	-1.39294	0.00172405	0.00864638
HLA-DRA	A0A0G2JMH6	HLA class II histocompatibility antigen, DR alpha chain OS=Homo sapiens OX=9606 GN=HLA-DRA PE=1 SV=1	cell organization and biogenesis;regulation of biological process;response to stimulus	cell surface;membrane;vacuole	protein binding;receptor activity;signal transducer activity	HLA-DRA	HTLV-I infection; Epstein-Barr virus infection; Antigen processing and presentation; Inflammatory bowel disease (IBD); Staphylococcus aureus infection; Phagosome; Cell adhesion molecules (CAMs); Hematopoietic cell lineage; Influenza A; Herpes simplex infection; Leishmaniasis; Rheumatoid arthritis; Autoimmune thyroid disease; Allograft rejection; Intestinal immune network for IgA production; Toxop…	Cytokines and Inflammatory Response; Allograft Rejection	3.70044	5.39575	5.06178	5.19771	5.48543	5.61471	7.80993	7.51333	7.98925	3.05152	0.000571104	0.0229024	2.33822	4.86e-05	0.00216677	0.713294	0.0645489	0.110848
RFC1	P35251	Replication factor C subunit 1 OS=Homo sapiens OX=9606 GN=RFC1 PE=1 SV=4	cell organization and biogenesis;cellular homeostasis;metabolic process;regulation of biological process;response to stimulus	cytoplasm;nucleus	catalytic activity;DNA binding;enzyme regulator activity;nucleotide binding;protein binding	RFC1	DNA replication; Nucleotide excision repair; Mismatch repair	Mismatch repair; DNA Damage Response; miRNA Regulation of DNA Damage Response; DNA Replication	7.70736	6.63227	7.42543	5.80219	4.853	4.94486	8.40173	7.02237	7.1819	0.280315	0.252282	0.434592	2.33532	3.72e-05	0.00204928	-2.055	0.000152151	0.00262629
CDC5L	Q99459	Cell division cycle 5-like protein OS=Homo sapiens OX=9606 GN=CDC5L PE=1 SV=2	cell differentiation;cell organization and biogenesis;metabolic process;regulation of biological process;response to stimulus	cytoplasm;membrane;nucleus;spliceosomal complex	DNA binding;protein binding;RNA binding	CDC5L	Spliceosome		8.26068	6.26866	6.75087	6.61029	4.38543	4.73877	7.63372	7.47735	7.60955	0.480135	0.262307	0.444732	2.32871	0.00232261	0.0115948	-1.84858	0.000128685	0.00243417
LIG1	P18858	DNA ligase 1 OS=Homo sapiens OX=9606 GN=LIG1 PE=1 SV=1	cell division;metabolic process;response to stimulus	mitochondrion;nucleus	catalytic activity;DNA binding;metal ion binding;nucleotide binding	LIG1	DNA replication; Base excision repair; Nucleotide excision repair; Mismatch repair	Mismatch repair	8.26585	7.25267	7.46923	5.92362	4.27053	4.45286	7.87344	6.88753	6.86542	-0.453785	0.0204033	0.108577	2.32646	6.27e-05	0.00234536	-2.78025	3.07e-05	0.0016637
CCNT1	O60563	Cyclin-T1 OS=Homo sapiens OX=9606 GN=CCNT1 PE=1 SV=1	cell division;metabolic process;regulation of biological process	nucleus	catalytic activity;DNA binding;enzyme regulator activity;protein binding;RNA binding	CCNT1	Transcriptional misregulation in cancer	Initiation of transcription and translation elongation at the HIV-1 LTR	8.43546	6.20945	7.56148	4.92125	5.03122	5.10434	7.82273	6.97957	7.22786	-0.0587464	0.850963	0.912569	2.32445	0.000147459	0.00336199	-2.3832	0.00211833	0.0095678
WDR74	Q6RFH5	WD repeat-containing protein 74 OS=Homo sapiens OX=9606 GN=WDR74 PE=1 SV=1		nucleus	protein binding	WDR74			8.30743	6.69905	7.55536	5.87036	4.27053	4.82273	7.83099	6.90929	7.19279	-0.209589	0.308908	0.49358	2.32315	6.31e-05	0.00234536	-2.53274	2.28e-05	0.00152048
FDFT1	P37268	Squalene synthase OS=Homo sapiens OX=9606 GN=FDFT1 PE=1 SV=1	metabolic process;regulation of biological process	endoplasmic reticulum;membrane	catalytic activity;protein binding	FDFT1	Steroid biosynthesis; Metabolic pathways	Statin Pathway; Sterol Regulatory Element-Binding Proteins (SREBP) signalling; Cholesterol Biosynthesis	7.73742	7.47005	7.7211	4.20163	4.50462	4.24031	7.00562	6.14975	6.71562	-1.01919	0.0017445	0.0360473	2.30814	0.000242663	0.00396775	-3.32733	8.56e-06	0.00127278
WDR36	Q8NI36	WD repeat-containing protein 36 OS=Homo sapiens OX=9606 GN=WDR36 PE=1 SV=1	metabolic process;regulation of biological process;response to stimulus	nucleus	protein binding;RNA binding	WDR36	Ribosome biogenesis in eukaryotes		8.1205	6.59544	7.07575	6.89724	4.32193	4.20945	7.68299	6.91409	7.7502	0.185199	0.482054	0.649693	2.30622	0.00553269	0.0199996	-2.12102	0.00105057	0.0064783
BYSL	Q13895	Bystin OS=Homo sapiens OX=9606 GN=BYSL PE=1 SV=3	cell differentiation;cell proliferation;metabolic process	cytoplasm;cytosol;membrane;nucleus	protein binding;RNA binding	BYSL			7.74012	6.55152	6.79701	6.56377	4.88264	4.71149	8.20261	7.3837	7.47735	0.658341	0.00606346	0.0650026	2.30192	0.000236341	0.00396775	-1.64358	0.000703584	0.00532386
MCM3	P25205	DNA replication licensing factor MCM3 OS=Homo sapiens OX=9606 GN=MCM3 PE=1 SV=3	metabolic process	cytoplasm;membrane;nucleus	catalytic activity;DNA binding;nucleotide binding;protein binding	MCM3	Cell cycle; DNA replication	DNA Replication; G1 to S cell cycle control; Retinoblastoma (RB) in Cancer; Cell Cycle	8.63771	6.94953	7.97728	4.48543	4.35755	4.39917	7.02791	6.41954	6.6893	-1.14259	0.00517507	0.0602777	2.2982	4.2e-05	0.00208521	-3.44079	6.96e-05	0.00190863
HEATR1	Q9H583	HEAT repeat-containing protein 1 OS=Homo sapiens OX=9606 GN=HEATR1 PE=1 SV=3	metabolic process;regulation of biological process	membrane;mitochondrion;nucleus	protein binding;RNA binding	HEATR1	Ribosome biogenesis in eukaryotes		7.79636	6.67666	6.91289	6.2384	5.1334	4.71149	8.25361	7.29002	7.36982	0.509177	0.011615	0.0853358	2.27672	6.89e-05	0.00239572	-1.76754	0.000338922	0.00370659
BPI	P17213	Bactericidal permeability-increasing protein OS=Homo sapiens OX=9606 GN=BPI PE=1 SV=4	defense response;regulation of biological process;response to stimulus;transport	cytoplasm;extracellular;membrane;organelle lumen		BPI			7.6851	3.6893	7.91707	5.46923	3.76553	5.3505	7.30378	6.32733	7.75956	0.699731	0.318351	0.501751	2.26847	8.82e-05	0.00265025	-1.56874	0.0271153	0.0567208
ANP32E	Q9BTT0	Acidic leucine-rich nuclear phosphoprotein 32 family member E OS=Homo sapiens OX=9606 GN=ANP32E PE=1 SV=1	cell organization and biogenesis;regulation of biological process;transport	cytoplasm;nucleus	enzyme regulator activity;protein binding	ANP32E			8.51057	7.51728	7.53528	5.18982	4.20945	4.65535	7.65678	6.64962	6.54226	-0.904821	0.000960905	0.027252	2.26468	6.73e-05	0.00238948	-3.1695	8.63e-06	0.00127278
TFB2M	Q9H5Q4	Dimethyladenosine transferase 2, mitochondrial OS=Homo sapiens OX=9606 GN=TFB2M PE=1 SV=1	cell organization and biogenesis;metabolic process;regulation of biological process	mitochondrion;organelle lumen	catalytic activity;RNA binding	TFB2M		Mitochondrial Gene Expression; Energy Metabolism	5.65535	6.27426	6.64386	3.56071	5.59096	5.57592	6.77215	7.15279	7.57365	0.97504	0.000813672	0.0260982	2.257	0.000910305	0.00692247	-1.28196	0.00746612	0.0216674
AFTPH	Q6ULP2	Aftiphilin OS=Homo sapiens OX=9606 GN=AFTPH PE=1 SV=3				NA_Q6ULP2			7.58796	7.24888	6.73742	6.36807	4.59694	5	8.35755	7.20457	7.16591	0.384592	0.107775	0.255921	2.25434	6.6e-05	0.00238528	-1.86975	0.0012473	0.00705379
CST7	O76096	Cystatin-F OS=Homo sapiens OX=9606 GN=CST7 PE=1 SV=1	regulation of biological process;response to stimulus	cytoplasm;extracellular	enzyme regulator activity;protein binding	CST7			7.8157	5.54226	7.36807	5.4822	4.88264	5.40939	8.37938	6.17592	7.96521	0.598159	0.00540948	0.0615078	2.24876	0.000888012	0.0068522	-1.6506	0.00422487	0.0146472
BCCIP	Q9P287	BRCA2 and CDKN1A-interacting protein OS=Homo sapiens OX=9606 GN=BCCIP PE=1 SV=1	cell differentiation;cell organization and biogenesis;metabolic process;regulation of biological process;response to stimulus	cytoplasm;cytoskeleton;cytosol;nucleus	enzyme regulator activity;protein binding;RNA binding	BCCIP			7.89664	6.53605	7.58946	4.79701	4.94953	4.85798	7.29921	6.85798	7.17792	-0.229015	0.343335	0.523299	2.24353	6.33e-05	0.00234536	-2.47254	0.000399913	0.00398799
TSPAN2	O60636	Tetraspanin-2 OS=Homo sapiens OX=9606 GN=TSPAN2 PE=1 SV=2	cell differentiation;cell organization and biogenesis;defense response;regulation of biological process;response to stimulus	membrane	protein binding	TSPAN2			8.05039	7.06178	7.48784	5.45615	4.97728	4.60881	8.19967	6.19771	7.35491	-0.282573	0.274166	0.455494	2.23668	0.00105936	0.00754286	-2.51926	5.83e-05	0.00190863
[truncated: 4,205 more rows]

## Sheet: Table S3
Supplementary Table S3. Membrane Proteomics K-means clustering analysis (K=10) for proteins which showed a significant difference between any pairwise comparison, iMDSCs vs HL60, iPMNs vs HL60, or iMDSCs vs iPMNs.
[truncated: 1,694 more rows]

[truncated: 6 more sheets: Table S4, Table S5, Table S6, Table S7, Table S8, Table S9]
